# Supplementary material for: Root Physiological Traits and Transcriptome Analyses Reveal that Root Zone Water Retention Confers Drought Tolerance to Opisthopappus taihangensis
Source: Sci Rep. 2020 Feb 14;10:2627. doi: 10.1038/s41598-020-59399-0 (PMC7021704; doi:10.1038/s41598-020-59399-0)
Supplement: Supplementary file 2 — Supplementary Information 2. [file 41598_2020_59399_MOESM2_ESM.xlsx]

## Sheet: Sheet1
Supplementary Table S8. All differentially expressed genes profiles in O. taihangensis response to drought stress.
unigene_id(s)	transcript_id(s)	length	Name	mean_count_DR	mean_count_CR	mean_rpkm_DR	mean_rpkm_CR	log2fold_change	ABS(log2fold_change)	pvalue
comp17790_c0	comp17790_c0_seq1,comp17790_c0_seq2,comp17790_c0_seq3,comp17790_c0_seq4,comp17790_c0_seq5	1122	9612	887.67	347	49.71	18.08	1.48214	1.48214	0.00432274
comp17356_c0	comp17356_c0_seq1	793	-	6.67	5816.33	0.22	187.32	-9.70878	9.70878	3.38456e-43
comp24013_c0	comp24013_c0_seq1,comp24013_c0_seq2,comp24013_c0_seq3	642	-	48	19808	2.03	910.08	-8.6129	8.6129	1.73143e-40
comp18848_c0	comp18848_c0_seq1	900	-	56.33	14930	1.53	404.11	-7.95225	7.95225	1.14944e-36
comp25718_c0	comp25718_c0_seq1,comp25718_c0_seq2,comp25718_c0_seq3	497	-	61.33	9092.67	4.04	622.33	-7.13632	7.13632	1.47142e-31
comp23378_c0	comp23378_c0_seq1,comp23378_c0_seq2	1101	-	29.67	9501	0.67	215.43	-8.23811	8.23811	3.87056e-28
comp25236_c0	comp25236_c0_seq1	1450	-	313.33	27542	4.78	417.38	-6.37422	6.37422	6.97285e-28
comp23925_c0	comp23925_c0_seq1	1024	-	30.67	2849.67	0.7	65.91	-6.44437	6.44437	3.20936e-26
comp30642_c0	comp30642_c0_seq1	559	-	9.67	1261.33	0.51	66.93	-6.9588	6.9588	8.83495e-26
comp25378_c0	comp25378_c0_seq1,comp25378_c0_seq2	470	-	141.67	9670	9.97	685	-6.01851	6.01851	2.21768e-25
comp19160_c0	comp19160_c0_seq1	709	-	2.67	562.67	0.1	21.11	-7.61407	7.61407	5.19947e-23
comp5851_c0	comp5851_c0_seq1	661	-	1.33	508.67	0.05	20.79	-8.43677	8.43677	9.9454e-23
comp21846_c0	comp21846_c0_seq1	1454	-	396.67	18098	6.01	274.85	-5.42619	5.42619	2.34292e-22
comp15501_c0	comp15501_c0_seq1	484	-	93.33	4625.33	6.35	308.21	-5.55938	5.55938	3.0474e-22
comp22053_c0	comp22053_c0_seq1	1383	-	168.67	7230	2.74	116.04	-5.36296	5.36296	1.78519e-21
comp21531_c0	comp21531_c0_seq1,comp21531_c0_seq2,comp21531_c0_seq3,comp21531_c0_seq4	927	-	436.33	16732	30.34	981.02	-5.18434	5.18434	6.20242e-21
comp19834_c0	comp19834_c0_seq1,comp19834_c0_seq2	1215	-	16.33	1046.67	0.33	20.32	-5.93156	5.93156	7.55266e-21
comp20963_c0	comp20963_c0_seq1	824	-	53	2824.95	1.62	86.76	-5.6341	5.6341	1.27604e-20
comp21283_c0	comp21283_c0_seq1	558	-	152.33	5755	8.11	307.04	-5.16369	5.16369	2.52949e-20
comp21283_c1	comp21283_c1_seq1	384	-	37.67	1664.33	3.89	172.32	-5.39188	5.39188	9.04214e-20
comp15759_c0	comp15759_c0_seq1,comp15759_c0_seq2	697	-	1.67	351.67	0.06	13.63	-7.68725	7.68725	2.03663e-19
comp46834_c0	comp46834_c0_seq1	566	-	0.67	294.33	0.03	15.14	-8.65045	8.65045	2.83553e-19
comp17323_c0	comp17323_c0_seq1	366	-	4	429.67	0.46	48.79	-6.66864	6.66864	1.24971e-18
comp16350_c0	comp16350_c0_seq1,comp16350_c0_seq2	426	-	3	384.67	0.41	46.72	-6.93095	6.93095	1.25588e-18
comp43293_c0	comp43293_c0_seq1	1095	-	10.33	645.33	0.22	13.78	-5.90162	5.90162	1.40821e-18
comp18063_c0	comp18063_c0_seq1	433	-	28.33	1093	2.34	88.83	-5.21831	5.21831	7.84858e-18
comp30698_c0	comp30698_c0_seq1	642	-	6.33	471	0.28	20.45	-6.13325	6.13325	9.43643e-18
comp22614_c0	comp22614_c0_seq1	1121	-	452.67	11693.3	9.37	240.18	-4.60731	4.60731	1.12584e-17
comp28343_c0	comp28343_c0_seq1	1274	-	167.33	4352.33	2.95	77.34	-4.60232	4.60232	3.04331e-17
comp24152_c0	comp24152_c0_seq1,comp24152_c0_seq2,comp24152_c0_seq3	977	-	356	7873.67	27.59	434.5	-4.39083	4.39083	2.43703e-16
comp19426_c0	comp19426_c0_seq1	700	-	266.33	5647.33	9.98	214.09	-4.33036	4.33036	7.1681e-16
comp26004_c0	comp26004_c0_seq1	438	-	43690.7	2443.67	3463.32	201.62	4.1667	4.1667	7.38601e-16
comp21975_c0	comp21975_c0_seq1	564	-	114.33	2479.33	5.84	128.79	-4.36027	4.36027	2.1156e-15
comp22839_c1	comp22839_c1_seq1,comp22839_c1_seq2	346	-	4313.33	242	610.17	34.45	4.19134	4.19134	2.84076e-15
comp13368_c0	comp13368_c0_seq1	438	-	1	211	0.08	16.9	-7.60748	7.60748	4.53272e-15
comp26204_c1	comp26204_c1_seq1	275	-	4456.33	140.33	1113.21	36.07	4.9951	4.9951	7.26128e-15
comp21742_c0	comp21742_c0_seq1	676	-	2	2881.67	0.08	114.32	-10.3997	10.3997	7.30155e-15
comp19594_c0	comp19594_c0_seq1,comp19594_c0_seq2	832	-	1615	64871.3	51.01	2077.61	-5.22851	5.22851	1.08631e-14
comp48035_c0	comp48035_c0_seq1	552	-	1	248.33	0.05	13.38	-7.78541	7.78541	1.46613e-14
comp18330_c0	comp18330_c0_seq1	452	-	448.33	13691	33.48	1030.46	-4.87107	4.87107	1.60958e-14
comp26311_c0	comp26311_c0_seq1,comp26311_c0_seq2,comp26311_c0_seq3	1203	-	318.33	5598.67	10.54	158.45	-4.05953	4.05953	1.80584e-14
comp11990_c0	comp11990_c0_seq1	438	-	23.67	667.33	1.9	53.04	-4.74321	4.74321	2.15518e-14
comp29487_c0	comp29487_c0_seq1	529	-	40.67	1005.67	2.31	57.74	-4.51686	4.51686	2.48192e-14
comp35689_c0	comp35689_c0_seq1	414	-	1.33	337.67	0.12	29.74	-7.91248	7.91248	3.53243e-14
comp20517_c0	comp20517_c0_seq1,comp20517_c0_seq2	684	-	60.67	3082.33	2.36	120.67	-5.56884	5.56884	6.45306e-14
comp60410_c0	comp60410_c0_seq1	854	-	3.33	310.67	0.1	9.07	-6.45728	6.45728	1.56959e-13
comp15837_c0	comp15837_c0_seq1,comp15837_c0_seq2,comp15837_c0_seq3,comp15837_c0_seq4	1964	-	572.67	9468.67	6.48	108.84	-3.95228	3.95228	1.92734e-13
comp25643_c0	comp25643_c0_seq1	3383	-	2270.33	32706	13.64	194.83	-3.76176	3.76176	2.44671e-13
comp18491_c0	comp18491_c0_seq1	843	-	111.33	16407.3	3.35	479.9	-7.11109	7.11109	2.51678e-13
comp29270_c0	comp29270_c0_seq1	2058	-	311.67	4642.67	3.21	47.48	-3.79094	3.79094	3.81154e-13
comp19515_c0	comp19515_c0_seq1,comp19515_c0_seq2,comp19515_c0_seq3	998	-	324	4689	8.36	119.79	-3.77347	3.77347	5.89467e-13
comp25232_c0	comp25232_c0_seq1	1762	-	219.33	3253.67	2.65	39.56	-3.79622	3.79622	6.34991e-13
comp18927_c0	comp18927_c0_seq1	1785	-	1542	20749.3	18.58	247.68	-3.6758	3.6758	8.55578e-13
comp11929_c0	comp11929_c0_seq1	451	-	0.67	151.33	0.05	11.34	-7.78116	7.78116	1.05202e-12
comp19607_c0	comp19607_c0_seq1	302	-	5.33	258.67	0.95	47.57	-5.46725	5.46725	1.06974e-12
comp12898_c0	comp12898_c0_seq1	397	-	23	666.67	2.24	63.97	-4.75767	4.75767	1.26939e-12
comp7445_c0	comp7445_c0_seq1	674	-	32	656.67	1.26	26.21	-4.24115	4.24115	1.44207e-12
comp10240_c0	comp10240_c0_seq1	301	-	1	157.33	0.19	29.47	-7.22372	7.22372	1.63026e-12
comp5512_c0	comp5512_c0_seq1	360	-	0.67	257	0.08	30.28	-8.47872	8.47872	1.71441e-12
comp28139_c0	comp28139_c0_seq1	1245	-	52	4733	0.95	85.74	-6.39639	6.39639	1.98095e-12
comp31322_c0	comp31322_c0_seq1	836	-	62	1021.67	1.89	30.8	-3.9448	3.9448	2.9875e-12
comp18050_c0	comp18050_c0_seq1	1891	-	2311	28646.3	26.19	321.94	-3.56788	3.56788	3.20627e-12
comp48391_c0	comp48391_c0_seq1	743	-	0.67	360.67	0.02	12.52	-8.97284	8.97284	4.55465e-12
comp20886_c0	comp20886_c0_seq1	1114	-	60.33	2719	1.23	56.03	-5.40074	5.40074	5.83991e-12
comp25784_c0	comp25784_c0_seq1,comp25784_c0_seq2,comp25784_c0_seq3,comp25784_c0_seq4,comp25784_c0_seq5	1420	-	618.67	8206	36.9	234.38	-3.66493	3.66493	6.29774e-12
comp22199_c0	comp22199_c0_seq1,comp22199_c0_seq2	717	-	76	2244.67	4.13	105.86	-4.82204	4.82204	6.69555e-12
comp36502_c0	comp36502_c0_seq1	272	-	2	190.33	0.52	49.51	-6.47998	6.47998	1.27951e-11
comp76055_c0	comp76055_c0_seq1	782	-	4.67	254.67	0.15	8.25	-5.66619	5.66619	1.34222e-11
comp18635_c0	comp18635_c0_seq1	415	-	30	556.67	2.67	49.29	-4.14377	4.14377	1.37526e-11
comp19328_c0	comp19328_c0_seq1	880	-	1.33	2564.67	0.04	70.55	-10.8414	10.8414	1.40335e-11
comp3765_c0	comp3765_c0_seq1	650	-	6	239.33	0.26	10.16	-5.22613	5.22613	1.49713e-11
comp22203_c0	comp22203_c0_seq1	509	-	148.33	2175.67	9.09	133.14	-3.75453	3.75453	1.62076e-11
comp23354_c0	comp23354_c0_seq1	1301	-	15	833	0.26	14.28	-5.69909	5.69909	1.76056e-11
comp42798_c0	comp42798_c0_seq1	503	-	9	280	0.56	17.73	-4.8552	4.8552	1.77514e-11
comp10856_c0	comp10856_c0_seq1	408	-	3	185	0.28	16.8	-5.84429	5.84429	1.78128e-11
comp36978_c0	comp36978_c0_seq1	621	-	13.33	556.67	0.6	24.99	-5.27964	5.27964	2.17411e-11
comp7980_c0	comp7980_c0_seq1,comp7980_c0_seq2	679	-	31.67	555	1.5	26.9	-4.06165	4.06165	2.77793e-11
comp12969_c0	comp12969_c0_seq1	747	-	13	894.33	0.45	31.5	-6.03216	6.03216	3.43563e-11
comp35566_c0	comp35566_c0_seq1	477	-	19	399.67	1.31	27.7	-4.32351	4.32351	3.4812e-11
comp23689_c0	comp23689_c0_seq1	1274	-	620.33	6814.33	11.01	120.24	-3.36207	3.36207	3.96718e-11
comp15438_c0	comp15438_c0_seq1,comp15438_c0_seq2	459	-	103.33	2439	7.55	184.11	-4.48343	4.48343	4.01027e-11
comp29062_c0	comp29062_c0_seq1	201	-	187	4.67	153.46	3.97	5.42219	5.42219	4.46636e-11
comp20180_c0	comp20180_c0_seq1,comp20180_c0_seq2	645	-	176.67	8086.33	8.27	388.38	-5.42527	5.42527	5.59313e-11
comp9363_c0	comp9363_c0_seq1	463	-	5.67	216.33	0.4	15.59	-5.16218	5.16218	6.09841e-11
comp19750_c0	comp19750_c0_seq1	1726	-	1179.33	12340.7	14.63	153.87	-3.29514	3.29514	6.57978e-11
comp29382_c0	comp29382_c0_seq1	235	-	5.33	207.67	2.36	89.93	-5.2047	5.2047	7.72444e-11
comp21677_c0	comp21677_c0_seq1,comp21677_c0_seq2	1459	-	1734	45183.7	26.21	676.88	-4.61698	4.61698	8.09086e-11
comp12786_c0	comp12786_c0_seq1	450	-	71.67	1064.33	5.49	80.09	-3.82173	3.82173	9.7175e-11
comp66255_c0	comp66255_c0_seq1	454	-	5.33	206.33	0.4	15.33	-5.19008	5.19008	1.09915e-10
comp38258_c0	comp38258_c0_seq1	356	-	8.33	244.67	1.01	29.69	-4.83019	4.83019	1.11745e-10
comp13041_c0	comp13041_c0_seq1,comp13041_c0_seq2	536	-	8.67	639.67	0.52	36.73	-6.10404	6.10404	1.1441e-10
comp30764_c0	comp30764_c0_seq1	379	-	593.67	45.33	62.35	4.95	3.73235	3.73235	1.26464e-10
comp25582_c0	comp25582_c0_seq1,comp25582_c0_seq2	1662	-	7406.33	72527	96.32	955.38	-3.2052	3.2052	1.45949e-10
comp22944_c0	comp22944_c0_seq1	949	-	164.67	3563.67	4.16	89.7	-4.34314	4.34314	1.70251e-10
comp23088_c0	comp23088_c0_seq1	1190	-	117.67	1360.33	2.28	26.21	-3.46964	3.46964	1.75359e-10
comp8516_c0	comp8516_c0_seq1,comp8516_c0_seq2,comp8516_c0_seq3,comp8516_c0_seq4	716	-	1129.33	107.67	72.87	14.15	3.44787	3.44787	1.95952e-10
comp27368_c0	comp27368_c0_seq1	989	-	148.33	10783.7	3.61	257.06	-6.12358	6.12358	2.01263e-10
comp20514_c0	comp20514_c0_seq1,comp20514_c0_seq2,comp20514_c0_seq3	780	-	45.67	2125.33	3.23	124.83	-5.43605	5.43605	2.10368e-10
comp7258_c0	comp7258_c0_seq1	413	-	533.67	41	47.54	3.74	3.70645	3.70645	2.36576e-10
comp27396_c0	comp27396_c0_seq1	274	-	723.67	63.33	181.33	16.34	3.58784	3.58784	2.94634e-10
comp23972_c0	comp23972_c0_seq1	260	-	37.05	540.37	11.05	160.53	-3.77514	3.77514	2.95329e-10
comp57108_c0	comp57108_c0_seq1	291	-	0.33	105	0.07	21.66	-8.1338	8.1338	2.99868e-10
comp8221_c0	comp8221_c0_seq1	352	-	36	1155.67	4.51	143.04	-4.88582	4.88582	3.17378e-10
comp41223_c0	comp41223_c0_seq1	303	-	6.67	210.33	1.25	38.27	-4.90343	4.90343	3.26304e-10
comp34525_c0	comp34525_c0_seq1	319	-	0.67	111.67	0.11	17.6	-7.32413	7.32413	3.32633e-10
comp12463_c0	comp12463_c0_seq1,comp12463_c0_seq2	250	-	562.67	45.67	204.83	17.1	3.6725	3.6725	3.59845e-10
comp30713_c0	comp30713_c0_seq1	797	-	42.67	1803.67	1.36	56.8	-5.31606	5.31606	4.28517e-10
comp6630_c0	comp6630_c0_seq1	338	-	3	154.33	0.4	21.07	-5.59036	5.59036	4.67239e-10
comp8248_c0	comp8248_c0_seq1,comp8248_c0_seq2,comp8248_c0_seq3	1285	-	3829	447.33	84.54	8.77	3.12164	3.12164	4.96466e-10
comp7781_c0	comp7781_c0_seq1	439	-	6	197.33	0.48	15.58	-4.96255	4.96255	5.7138e-10
comp22110_c0	comp22110_c0_seq1,comp22110_c0_seq2	930	-	7171.67	64495.3	189.47	1690.14	-3.10233	3.10233	5.78178e-10
comp15811_c0	comp15811_c0_seq1,comp15811_c0_seq2	384	-	2315.67	263.33	253.51	28.21	3.25995	3.25995	5.80598e-10
comp20421_c0	comp20421_c0_seq1	900	-	305	6645.67	8.18	179.31	-4.32392	4.32392	6.96217e-10
comp18503_c0	comp18503_c0_seq1,comp18503_c0_seq2,comp18503_c0_seq3,comp18503_c0_seq4,comp18503_c0_seq5,comp18503_c0_seq6,comp18503_c0_seq7,comp18503_c0_seq8	787	-	2111.67	241.67	101.29	12.33	3.18395	3.18395	7.27453e-10
comp22885_c0	comp22885_c0_seq1,comp22885_c0_seq2	762	-	571.33	5266	20.48	183.53	-3.14396	3.14396	7.35345e-10
comp24281_c0	comp24281_c0_seq1	1166	-	677.67	6171.33	13.25	120.84	-3.07789	3.07789	8.23075e-10
comp88112_c0	comp88112_c0_seq1	629	-	3	185.33	0.13	8.14	-5.85896	5.85896	8.31619e-10
comp15624_c0	comp15624_c0_seq1	668	-	434.33	10947.7	17.48	450.47	-4.55473	4.55473	8.9782e-10
comp26092_c0	comp26092_c0_seq1,comp26092_c0_seq2,comp26092_c0_seq3	728	-	1655.67	33741.7	60.54	1233.89	-4.24671	4.24671	9.10104e-10
comp22304_c0	comp22304_c0_seq1	522	-	407.67	5069.33	23.96	300.18	-3.57794	3.57794	1.1247e-09
comp37027_c0	comp37027_c0_seq1	613	-	14.67	337.33	0.69	15.53	-4.42095	4.42095	1.41206e-09
comp37233_c0	comp37233_c0_seq1	374	-	12	251.33	1.28	27.51	-4.31138	4.31138	1.55193e-09
comp13421_c0	comp13421_c0_seq1	1016	-	55.67	654.67	1.29	15.26	-3.46447	3.46447	1.76931e-09
comp9528_c0	comp9528_c0_seq1	637	-	16.33	295.67	0.73	12.8	-4.09092	4.09092	1.85878e-09
comp46784_c0	comp46784_c0_seq1	429	-	0.33	173.67	0.03	14.5	-8.93258	8.93258	2.0046e-09
comp16770_c0	comp16770_c0_seq1	528	-	3	375.67	0.17	22.01	-6.85504	6.85504	2.12319e-09
comp17023_c0	comp17023_c0_seq1	629	-	20.67	651.33	0.93	28.58	-4.8797	4.8797	2.197e-09
comp25400_c0	comp25400_c0_seq1	1508	-	350.33	3080.67	5.12	44.82	-3.0564	3.0564	2.37477e-09
comp19681_c0	comp19681_c0_seq1,comp19681_c0_seq2	693	-	119.33	1163.33	4.84	46.65	-3.18324	3.18324	2.91266e-09
comp13698_c0	comp13698_c0_seq1,comp13698_c0_seq2	296	-	346	26.67	91.62	8.89	3.73319	3.73319	3.17623e-09
comp24954_c1	comp24954_c1_seq1	683	-	5575	750	219	30.41	2.94064	2.94064	3.28235e-09
comp60120_c0	comp60120_c0_seq1	415	-	4	153.67	0.36	13.51	-5.16991	5.16991	3.37951e-09
comp6338_c0	comp6338_c0_seq1	890	-	75.33	1453	2.07	40.42	-4.21473	4.21473	3.39875e-09
comp55980_c0	comp55980_c0_seq1	486	-	7	186	0.45	12.43	-4.65907	4.65907	3.45988e-09
comp18658_c0	comp18658_c0_seq1	528	-	544.33	4529	31.33	261.46	-2.9812	2.9812	3.85202e-09
comp9476_c0	comp9476_c0_seq1,comp9476_c0_seq2	556	-	111	1234	5.94	66.36	-3.36961	3.36961	3.94539e-09
comp34330_c0	comp34330_c0_seq1	332	-	9.67	216.67	1.41	30.95	-4.38853	4.38853	4.02201e-09
comp61263_c0	comp61263_c0_seq1	408	-	1.67	153.67	0.15	14.12	-6.42239	6.42239	4.18067e-09
comp12705_c0	comp12705_c0_seq1	346	-	2.67	132.67	0.36	17.27	-5.53502	5.53502	4.35045e-09
comp41478_c0	comp41478_c0_seq1	645	-	11	393.67	0.46	16.62	-5.06016	5.06016	4.38033e-09
comp24355_c0	comp24355_c0_seq1	1344	-	264.33	3017.33	4.42	49.77	-3.41747	3.41747	4.76921e-09
comp17525_c0	comp17525_c0_seq1	709	-	587	4793.67	21.61	180.61	-2.93225	2.93225	4.95893e-09
comp11530_c0	comp11530_c0_seq1	596	-	300	4116.67	14.22	198.51	-3.71062	3.71062	5.92508e-09
comp24654_c0	comp24654_c0_seq1,comp24654_c0_seq2	1336	-	484.33	3933.33	8.23	66.78	-2.96114	2.96114	6.04624e-09
comp14675_c0	comp14675_c0_seq1,comp14675_c0_seq2	552	-	21.33	601	1.23	33.86	-4.68062	4.68062	6.68707e-09
comp48546_c0	comp48546_c0_seq1	401	-	185.33	9	17.69	0.86	4.42366	4.42366	6.86694e-09
comp20492_c0	comp20492_c0_seq1	619	-	10.33	1765	0.47	78.85	-7.35808	7.35808	7.08116e-09
comp21669_c0	comp21669_c0_seq1	794	-	500	18315.3	15.98	580.19	-5.1223	5.1223	7.20638e-09
comp26093_c0	comp26093_c0_seq1	892	-	22	3475.33	0.61	95.24	-7.18131	7.18131	7.50104e-09
comp23085_c0	comp23085_c0_seq1	1587	-	286.33	2375	3.9	32.41	-2.97242	2.97242	7.53215e-09
comp21181_c0	comp21181_c0_seq1	617	-	7097.33	54231.7	319.33	2466.55	-2.82647	2.82647	7.54569e-09
comp67323_c0	comp67323_c0_seq1	301	-	0.33	85.67	0.07	15.85	-7.91513	7.91513	7.90634e-09
comp32369_c0	comp32369_c0_seq1	598	-	5	890.33	0.23	41.88	-7.32234	7.32234	8.9004e-09
comp5979_c0	comp5979_c0_seq1	423	-	3757.67	532.33	319.55	45.8	2.88964	2.88964	9.10331e-09
comp27883_c0	comp27883_c0_seq1	483	-	369	2962.67	24.88	199.81	-2.94856	2.94856	9.15957e-09
comp14864_c0	comp14864_c0_seq1	549	-	728.33	9764	39.12	527.05	-3.6564	3.6564	9.21243e-09
comp6558_c0	comp6558_c0_seq1	602	-	19.67	296.67	0.95	13.98	-3.80822	3.80822	1.02948e-08
comp6052_c0	comp6052_c0_seq1	265	-	319.33	20.67	88.39	5.94	4.0189	4.0189	1.12605e-08
comp18996_c0	comp18996_c0_seq1	400	-	25	455	2.38	43.43	-4.09078	4.09078	1.14531e-08
comp19629_c0	comp19629_c0_seq1	807	-	84	799.33	2.68	25.27	-3.19023	3.19023	1.15424e-08
comp9008_c0	comp9008_c0_seq1,comp9008_c0_seq2,comp9008_c0_seq3	733	-	1167.7	151.33	78.3	11.15	3.01841	3.01841	1.24935e-08
comp17504_c0	comp17504_c0_seq1	453	-	9	1750	0.7	129.84	-7.48482	7.48482	1.33529e-08
comp22741_c0	comp22741_c0_seq1,comp22741_c0_seq2,comp22741_c0_seq3	967	-	164	24555.3	4.88	665.02	-7.09826	7.09826	1.36375e-08
comp19876_c0	comp19876_c0_seq1,comp19876_c0_seq2	541	-	151	2429.33	8.47	141.71	-3.88163	3.88163	1.40402e-08
comp7319_c0	comp7319_c0_seq1,comp7319_c0_seq2	418	-	198.33	11.67	22.37	1.05	4.09988	4.09988	1.60492e-08
comp7015_c0	comp7015_c0_seq1	356	-	4.67	147.67	0.57	17.93	-4.86603	4.86603	1.60681e-08
comp24542_c0	comp24542_c0_seq1,comp24542_c0_seq2	1822	-	123.67	9164.33	1.77	123.43	-6.09556	6.09556	1.69851e-08
comp16271_c0	comp16271_c0_seq1	798	-	107.33	1873.33	3.45	58.98	-4.05259	4.05259	1.76056e-08
comp23482_c0	comp23482_c0_seq1	1239	-	3257.67	23609.3	60.11	431.51	-2.77266	2.77266	1.80658e-08
comp21981_c0	comp21981_c0_seq1	902	-	1195.67	8741.67	32.83	236.12	-2.81439	2.81439	1.91757e-08
comp25710_c0	comp25710_c0_seq1,comp25710_c0_seq2	1781	-	836.33	6172.67	10.07	74.26	-2.80638	2.80638	1.9219e-08
comp20381_c0	comp20381_c0_seq1	448	-	16.67	258	1.27	19.92	-3.87651	3.87651	1.97811e-08
comp23648_c0	comp23648_c0_seq1	1149	-	145.33	1220	2.93	24.43	-2.96811	2.96811	1.99565e-08
comp64929_c0	comp64929_c0_seq1	304	-	0.67	97.67	0.12	17.9	-7.18732	7.18732	2.1224e-08
comp25884_c0	comp25884_c0_seq1,comp25884_c0_seq2,comp25884_c0_seq3	828	-	49	4381	2.31	160.29	-6.38945	6.38945	2.52049e-08
comp14872_c0	comp14872_c0_seq1	508	-	1053	7586	65.24	466.94	-2.76391	2.76391	2.54358e-08
comp52494_c0	comp52494_c0_seq1	307	-	2	108	0.35	18.88	-5.69654	5.69654	2.59651e-08
comp9637_c0	comp9637_c0_seq1	524	-	7.33	4167.33	0.43	242.34	-9.02173	9.02173	2.65511e-08
comp53955_c0	comp53955_c0_seq1	276	-	0.67	86.33	0.17	21.12	-6.91878	6.91878	2.85164e-08
comp42211_c0	comp42211_c0_seq1	463	-	3.33	303	0.25	21.7	-6.36647	6.36647	2.91676e-08
comp22106_c0	comp22106_c0_seq1	988	-	5126.33	803	123.74	19.75	2.70047	2.70047	3.27038e-08
comp19385_c0	comp19385_c0_seq1	676	-	215.67	1664.33	8.57	66.18	-2.85781	2.85781	3.42947e-08
comp10680_c0	comp10680_c0_seq1	343	-	228.41	16.72	30.3	2.28	3.75485	3.75485	3.87023e-08
comp16306_c0	comp16306_c0_seq1	402	-	81	839.33	7.59	78.18	-3.32046	3.32046	4.01868e-08
comp47333_c0	comp47333_c0_seq1	455	-	0.33	204.33	0.02	15.42	-9.0909	9.0909	4.60407e-08
comp14798_c0	comp14798_c0_seq1	470	-	40.33	419	2.81	29.42	-3.29572	3.29572	5.19608e-08
comp17792_c0	comp17792_c0_seq1,comp17792_c0_seq2	614	-	107.32	1121.97	6.58	54.73	-3.30242	3.30242	5.31798e-08
comp24899_c0	comp24899_c0_seq1	2031	-	575.33	13572.7	6.02	140.46	-4.45052	4.45052	5.73011e-08
comp20410_c0	comp20410_c0_seq1	556	-	23.67	495.67	1.3	26.15	-4.30411	4.30411	5.86011e-08
comp38881_c0	comp38881_c0_seq1	370	-	244	20	27.2	2.27	3.68484	3.68484	5.89551e-08
comp17170_c0	comp17170_c0_seq1	477	-	4.67	317.67	0.32	21.69	-5.94364	5.94364	6.00315e-08
comp25688_c0	comp25688_c0_seq1	564	-	405.33	45	21.31	2.43	3.17642	3.17642	6.50908e-08
comp4266_c0	comp4266_c0_seq1	343	-	1.33	118.67	0.19	15.62	-6.35881	6.35881	7.02044e-08
comp39451_c0	comp39451_c0_seq1	591	-	418.67	47.67	20.34	2.39	3.16339	3.16339	7.27888e-08
comp56246_c0	comp56246_c0_seq1	361	-	3.33	116.67	0.4	13.75	-5.0785	5.0785	7.30114e-08
comp8569_c0	comp8569_c0_seq1,comp8569_c0_seq2	265	-	0.67	81.33	0.2	23.19	-6.8184	6.8184	7.55195e-08
comp21326_c0	comp21326_c0_seq1	666	-	1310.33	28712.7	53.99	1157.4	-4.37318	4.37318	7.5938e-08
comp11578_c0	comp11578_c0_seq1,comp11578_c0_seq2	280	-	8	165.33	3.49	51.19	-4.28539	4.28539	8.11319e-08
comp21081_c0	comp21081_c0_seq1,comp21081_c0_seq2	802	-	449	6068.67	14.02	194.53	-3.62202	3.62202	8.38717e-08
comp10680_c1	comp10680_c1_seq1	430	-	264.33	24	21.88	2.05	3.4863	3.4863	8.67093e-08
comp79158_c0	comp79158_c0_seq1	389	-	2.33	103	0.24	10.28	-5.39791	5.39791	8.8095e-08
comp26925_c0	comp26925_c0_seq1	628	-	63465.7	10981	2798.73	496.84	2.55737	2.55737	8.90533e-08
comp16704_c0	comp16704_c0_seq1,comp16704_c0_seq2,comp16704_c0_seq3,comp16704_c0_seq4	854	-	612.33	81	19.08	2.49	3.03503	3.03503	9.37915e-08
comp41060_c0	comp41060_c0_seq1	459	-	21.33	266.33	1.6	19.62	-3.58745	3.58745	1.07532e-07
comp30841_c0	comp30841_c0_seq1	719	-	35.67	1420	1.32	52.46	-5.27037	5.27037	1.08704e-07
comp23913_c0	comp23913_c0_seq1,comp23913_c0_seq2,comp23913_c0_seq3,comp23913_c0_seq4,comp23913_c0_seq5,comp23913_c0_seq6,comp23913_c0_seq7,comp23913_c0_seq8,comp23913_c0_seq9	758	-	1585.67	251.33	98.89	18.54	2.72439	2.72439	1.08956e-07
comp20073_c0	comp20073_c0_seq1	1483	-	1261	12685.7	18.7	189.03	-3.27848	3.27848	1.12966e-07
comp18217_c0	comp18217_c0_seq1	305	-	4.41	126.48	0.77	22.57	-4.7196	4.7196	1.1454e-07
comp1508_c0	comp1508_c0_seq1	454	-	10.67	184	0.78	13.74	-4.00437	4.00437	1.18627e-07
comp15681_c1	comp15681_c1_seq1,comp15681_c1_seq2	624	-	970	6321.33	55.57	360.09	-2.59204	2.59204	1.18784e-07
comp24890_c0	comp24890_c0_seq1,comp24890_c0_seq10,comp24890_c0_seq11,comp24890_c0_seq12,comp24890_c0_seq13,comp24890_c0_seq14,comp24890_c0_seq15,comp24890_c0_seq16,comp24890_c0_seq17,comp24890_c0_seq18,comp24890_c0_seq2,comp24890_c0_seq3,comp24890_c0_seq4,comp24890_c0_seq5,comp24890_c0_seq6,comp24890_c0_seq7,comp24890_c0_seq8,comp24890_c0_seq9	1520	-	3240.33	546.33	58.18	10.53	2.64196	2.64196	1.22252e-07
comp22564_c0	comp22564_c0_seq1	1046	-	1897.33	13742	42.75	306.47	-2.75921	2.75921	1.25007e-07
comp8801_c0	comp8801_c0_seq1	334	-	11.67	191	1.67	26.88	-3.93396	3.93396	1.26031e-07
comp26515_c0	comp26515_c0_seq1,comp26515_c0_seq2,comp26515_c0_seq3	2631	-	103.67	9619.67	0.88	78.21	-6.42101	6.42101	1.33699e-07
comp25944_c0	comp25944_c0_seq1,comp25944_c0_seq2,comp25944_c0_seq3,comp25944_c0_seq4	758	-	98	2238.67	7.12	142.07	-4.46795	4.46795	1.34228e-07
comp23832_c0	comp23832_c0_seq1,comp23832_c0_seq2	542	-	353	3668.67	19.39	206.53	-3.30112	3.30112	1.35332e-07
comp318_c0	comp318_c0_seq1	289	-	1.33	86.33	0.3	18.5	-5.97102	5.97102	1.46118e-07
comp35946_c0	comp35946_c0_seq1	556	-	422.33	51.67	22.7	2.84	3.04033	3.04033	1.54479e-07
comp35862_c0	comp35862_c0_seq1	215	-	2.33	99	1.39	61.41	-5.32991	5.32991	1.57053e-07
comp8866_c0	comp8866_c0_seq1,comp8866_c0_seq2	461	-	2	279.67	0.19	23.12	-7.01602	7.01602	1.64487e-07
comp3765_c1	comp3765_c1_seq1	465	-	5.67	136.67	0.41	9.88	-4.51126	4.51126	1.65563e-07
comp23980_c0	comp23980_c0_seq1	1253	-	187887	28232.7	3365.5	528.53	2.7383	2.7383	1.74332e-07
comp21051_c0	comp21051_c0_seq1	622	-	461.33	4162.67	20.51	186.2	-3.05872	3.05872	1.88559e-07
comp15158_c0	comp15158_c0_seq1	505	-	395.67	48	24.51	3.06	3.16882	3.16882	1.88836e-07
comp17970_c0	comp17970_c0_seq1	495	-	35	749.67	2.26	47.67	-4.35389	4.35389	1.93956e-07
comp8081_c0	comp8081_c0_seq1	241	-	7	160.67	2.79	63.11	-4.39773	4.39773	2.09013e-07
comp11550_c0	comp11550_c0_seq1,comp11550_c0_seq2,comp11550_c0_seq3,comp11550_c0_seq4	626	-	260.33	25.67	16.33	1.59	3.44651	3.44651	2.1013e-07
comp38746_c0	comp38746_c0_seq1	439	-	247	23.67	19.62	1.94	3.38545	3.38545	2.15853e-07
comp11979_c0	comp11979_c0_seq1	224	-	2.33	154.33	1.2	79.48	-5.94116	5.94116	2.19338e-07
comp8628_c0	comp8628_c0_seq1,comp8628_c0_seq2	351	-	10	170.33	2.76	22.83	-4.01088	4.01088	2.27339e-07
comp9890_c0	comp9890_c0_seq1	1827	-	1113.67	18543	13.05	215.57	-3.93176	3.93176	2.38561e-07
comp21355_c0	comp21355_c0_seq1	767	-	76	7820	2.51	259.26	-6.53986	6.53986	2.47533e-07
comp20026_c0	comp20026_c0_seq1,comp20026_c0_seq2	671	-	3971.33	40058	163.89	1671.6	-3.22776	3.22776	2.54473e-07
comp16277_c0	comp16277_c0_seq1	324	-	2.67	101.33	0.39	15.63	-5.11082	5.11082	2.55626e-07
comp6477_c0	comp6477_c0_seq1	456	-	10	180.67	0.74	13.28	-4.07501	4.07501	2.57381e-07
comp20110_c0	comp20110_c0_seq1,comp20110_c0_seq10,comp20110_c0_seq11,comp20110_c0_seq12,comp20110_c0_seq13,comp20110_c0_seq14,comp20110_c0_seq15,comp20110_c0_seq16,comp20110_c0_seq17,comp20110_c0_seq18,comp20110_c0_seq19,comp20110_c0_seq2,comp20110_c0_seq20,comp20110_c0_seq21,comp20110_c0_seq22,comp20110_c0_seq3,comp20110_c0_seq4,comp20110_c0_seq5,comp20110_c0_seq6,comp20110_c0_seq7,comp20110_c0_seq8,comp2011…	1427	-	7175.33	1165.33	167.22	30.62	2.63916	2.63916	2.61942e-07
comp24325_c0	comp24325_c0_seq1,comp24325_c0_seq2	1748	-	666.33	4156.67	9.03	62.05	-2.55121	2.55121	2.64397e-07
comp59383_c0	comp59383_c0_seq1	288	-	77.33	1.33	16.5	0.3	5.84476	5.84476	2.66035e-07
comp20406_c0	comp20406_c0_seq1	388	-	125.33	2923.67	12.63	292.26	-4.43397	4.43397	2.72461e-07
comp31966_c0	comp31966_c0_seq1	1297	-	21.24	1687.07	0.37	28.88	-6.18444	6.18444	2.92874e-07
comp23955_c0	comp23955_c0_seq1,comp23955_c0_seq2	572	-	22	3545.33	1.24	190.16	-7.2415	7.2415	3.04406e-07
comp21622_c0	comp21622_c0_seq1,comp21622_c0_seq2	833	-	553.33	79	26.41	3.76	2.87899	2.87899	3.1419e-07
comp23455_c0	comp23455_c0_seq1,comp23455_c0_seq10,comp23455_c0_seq11,comp23455_c0_seq12,comp23455_c0_seq13,comp23455_c0_seq14,comp23455_c0_seq15,comp23455_c0_seq16,comp23455_c0_seq17,comp23455_c0_seq18,comp23455_c0_seq19,comp23455_c0_seq2,comp23455_c0_seq20,comp23455_c0_seq21,comp23455_c0_seq22,comp23455_c0_seq23,comp23455_c0_seq24,comp23455_c0_seq25,comp23455_c0_seq26,comp23455_c0_seq27,comp23455_c0_seq28,co…	2041	-	11212.7	2097	201.54	42.41	2.48417	2.48417	3.19618e-07
comp34961_c0	comp34961_c0_seq1	336	-	259.67	27	36.08	3.86	3.30362	3.30362	3.33908e-07
comp14142_c0	comp14142_c0_seq1	544	-	5.33	197.67	0.28	11.07	-5.11885	5.11885	3.34595e-07
comp24860_c0	comp24860_c0_seq1,comp24860_c0_seq2	1106	-	2026	358	54.19	10.69	2.55759	2.55759	3.46074e-07
comp32730_c0	comp32730_c0_seq1	458	-	4.33	442.67	0.31	32.06	-6.52362	6.52362	3.87068e-07
comp21018_c0	comp21018_c0_seq1	1243	-	432.33	15312.7	7.94	282.67	-5.10886	5.10886	3.89425e-07
comp17606_c0	comp17606_c0_seq1,comp17606_c0_seq10,comp17606_c0_seq11,comp17606_c0_seq12,comp17606_c0_seq13,comp17606_c0_seq14,comp17606_c0_seq15,comp17606_c0_seq16,comp17606_c0_seq17,comp17606_c0_seq18,comp17606_c0_seq2,comp17606_c0_seq3,comp17606_c0_seq4,comp17606_c0_seq5,comp17606_c0_seq6,comp17606_c0_seq7,comp17606_c0_seq8,comp17606_c0_seq9	1064	-	1603	280.67	40.61	7.74	2.65646	2.65646	4.00085e-07
comp22558_c0	comp22558_c0_seq1,comp22558_c0_seq2,comp22558_c0_seq3,comp22558_c0_seq4	2149	-	307	5201.33	3.04	51.03	-3.9594	3.9594	4.00566e-07
comp32193_c0	comp32193_c0_seq1	498	-	80	610.67	5.08	39.01	-2.81522	2.81522	4.01934e-07
comp12989_c0	comp12989_c0_seq1	1278	-	36.33	603.67	0.63	10.55	-3.94797	3.94797	4.2027e-07
comp23468_c0	comp23468_c0_seq1,comp23468_c0_seq10,comp23468_c0_seq11,comp23468_c0_seq12,comp23468_c0_seq13,comp23468_c0_seq14,comp23468_c0_seq15,comp23468_c0_seq16,comp23468_c0_seq17,comp23468_c0_seq18,comp23468_c0_seq19,comp23468_c0_seq2,comp23468_c0_seq20,comp23468_c0_seq21,comp23468_c0_seq22,comp23468_c0_seq23,comp23468_c0_seq24,comp23468_c0_seq25,comp23468_c0_seq26,comp23468_c0_seq27,comp23468_c0_seq28,co…	1894	-	2370	429.67	47.95	8.55	2.53602	2.53602	4.20574e-07
comp9818_c0	comp9818_c0_seq1,comp9818_c0_seq2,comp9818_c0_seq3,comp9818_c0_seq4	718	-	5006.33	939.67	289.64	50.91	2.46203	2.46203	4.25214e-07
comp7194_c0	comp7194_c0_seq1	685	-	288	32.67	11.31	1.28	3.21938	3.21938	4.38972e-07
comp44077_c0	comp44077_c0_seq1	548	-	12	292.33	0.66	16.17	-4.5386	4.5386	4.52434e-07
comp20905_c0	comp20905_c0_seq1,comp20905_c0_seq2,comp20905_c0_seq3	441	-	155.33	10938.7	17.11	1207.13	-6.00932	6.00932	4.53111e-07
comp21663_c0	comp21663_c0_seq1	635	-	137.33	939.33	5.98	40.96	-2.70945	2.70945	4.54618e-07
comp9448_c0	comp9448_c0_seq1,comp9448_c0_seq2,comp9448_c0_seq3	594	-	299.67	35	20.67	2.31	3.21381	3.21381	4.73913e-07
comp34670_c0	comp34670_c0_seq1	311	-	15.67	370.67	2.65	62.61	-4.43839	4.43839	4.94367e-07
comp19409_c0	comp19409_c0_seq1	1923	-	811.56	4813.31	9.04	53.05	-2.47296	2.47296	4.94904e-07
comp34609_c0	comp34609_c0_seq1	356	-	42.44	375.6	5.18	45.34	-3.05354	3.05354	4.96702e-07
comp9488_c1	comp9488_c1_seq1	491	-	14.67	195	0.96	12.84	-3.6595	3.6595	5.03455e-07
comp47174_c0	comp47174_c0_seq1	424	-	12.33	179.33	1.04	15.14	-3.77072	3.77072	5.11516e-07
comp17041_c0	comp17041_c0_seq1	213	-	1.67	84.67	1.02	54.41	-5.51262	5.51262	5.29178e-07
comp41806_c0	comp41806_c0_seq1	419	-	10.33	240.33	0.9	20.55	-4.45248	4.45248	5.58651e-07
comp22680_c0	comp22680_c0_seq1	1876	-	413.67	2771.67	4.7	31.28	-2.6452	2.6452	5.64325e-07
comp12738_c0	comp12738_c0_seq1	387	-	0.67	126	0.06	12.7	-7.3755	7.3755	5.72137e-07
comp18929_c0	comp18929_c0_seq1,comp18929_c0_seq2,comp18929_c0_seq3	2018	-	2627.33	490.67	54.06	10.82	2.49047	2.49047	5.74566e-07
comp40902_c0	comp40902_c0_seq1	421	-	16	204	1.39	17.39	-3.5854	3.5854	5.76696e-07
comp16716_c0	comp16716_c0_seq1	463	-	273	31	19.69	2.3	3.15432	3.15432	5.76865e-07
comp24508_c0	comp24508_c0_seq1,comp24508_c0_seq2	943	-	14.67	1638.33	0.38	42.16	-6.67873	6.67873	5.87824e-07
comp21159_c0	comp21159_c0_seq1	836	-	11732.3	2299.67	351.27	70.69	2.36753	2.36753	6.11045e-07
comp15198_c0	comp15198_c0_seq1	448	-	8.67	148.67	0.65	11.33	-4.02851	4.02851	6.12339e-07
comp7423_c0	comp7423_c0_seq1,comp7423_c0_seq2	657	-	382	51.33	16.66	2.18	2.99541	2.99541	6.29065e-07
comp14754_c0	comp14754_c0_seq1	306	-	15	194.67	2.63	35.06	-3.61331	3.61331	6.35523e-07
comp18412_c0	comp18412_c0_seq1	653	-	1013.33	175	42.37	7.53	2.58007	2.58007	6.70205e-07
comp43740_c0	comp43740_c0_seq1,comp43740_c0_seq2	372	-	242	26	42.4	5.33	3.21981	3.21981	6.74744e-07
comp12976_c0	comp12976_c0_seq1	275	-	29.33	294.67	7.19	72.18	-3.24834	3.24834	6.75138e-07
comp7234_c0	comp7234_c0_seq1,comp7234_c0_seq2	252	-	6.33	173.33	2.11	59.53	-4.70506	4.70506	6.9245e-07
comp21773_c0	comp21773_c0_seq1	1169	-	2961	26217.7	58.01	510.92	-3.03507	3.03507	7.12674e-07
comp25959_c0	comp25959_c0_seq1	1762	-	85.33	3552	1.04	42.9	-5.25889	5.25889	7.30611e-07
comp9126_c0	comp9126_c0_seq1,comp9126_c0_seq2	831	-	380.67	52	27.09	9.18	2.89545	2.89545	7.41263e-07
comp21997_c0	comp21997_c0_seq1	753	-	579	3371.67	20	116.91	-2.48433	2.48433	7.45197e-07
comp14855_c0	comp14855_c0_seq1	534	-	31	295	1.72	16.72	-3.12395	3.12395	7.72367e-07
comp17747_c0	comp17747_c0_seq1,comp17747_c0_seq10,comp17747_c0_seq2,comp17747_c0_seq3,comp17747_c0_seq4,comp17747_c0_seq5,comp17747_c0_seq6,comp17747_c0_seq7,comp17747_c0_seq8,comp17747_c0_seq9	1691	-	42715.3	8599.67	572.76	120.31	2.32283	2.32283	7.7885e-07
comp5329_c0	comp5329_c0_seq1	365	-	250.33	28	28.88	3.3	3.15534	3.15534	7.95883e-07
comp46375_c0	comp46375_c0_seq1	396	-	170	14.33	16.46	1.44	3.59177	3.59177	8.14694e-07
comp5754_c0	comp5754_c0_seq1,comp5754_c0_seq2	703	-	739.33	123	32.6	6.11	2.67212	2.67212	8.21846e-07
comp78695_c0	comp78695_c0_seq1	348	-	0.67	68.33	0.08	8.68	-6.53081	6.53081	8.39535e-07
comp47903_c0	comp47903_c0_seq1	603	-	319.67	41	15.14	2.01	2.98426	2.98426	8.42335e-07
comp22905_c0	comp22905_c0_seq1	947	-	63.67	7788.33	1.61	195.74	-6.80067	6.80067	8.64329e-07
comp20736_c0	comp20736_c0_seq1	646	-	151	2893.67	6.47	122.49	-4.15113	4.15113	8.64425e-07
comp37683_c0	comp37683_c0_seq1	576	-	459	68	23.17	3.5	2.81363	2.81363	8.87761e-07
comp13280_c0	comp13280_c0_seq1	351	-	71.25	812.47	9.03	100.89	-3.45486	3.45486	8.89878e-07
comp18835_c0	comp18835_c0_seq1	847	-	685.33	6106	20.28	177.7	-3.06294	3.06294	9.1196e-07
comp5253_c0	comp5253_c0_seq1	489	-	533.67	83	35.01	5.51	2.76214	2.76214	9.16103e-07
comp48710_c0	comp48710_c0_seq1	310	-	137	9.33	23.66	1.63	3.94156	3.94156	9.16431e-07
comp23353_c0	comp23353_c0_seq1,comp23353_c0_seq2	1232	-	647.67	5366	12	98.53	-2.97445	2.97445	9.18129e-07
comp19952_c0	comp19952_c0_seq1,comp19952_c0_seq2,comp19952_c0_seq3,comp19952_c0_seq4,comp19952_c0_seq5,comp19952_c0_seq6	956	-	5073.33	1009	183.86	42.68	2.39438	2.39438	9.30236e-07
comp19841_c1	comp19841_c1_seq1	204	-	2.33	286	1.85	221.08	-6.79105	6.79105	9.8296e-07
comp96280_c0	comp96280_c0_seq1	411	-	1.67	79.67	0.16	7.08	-5.52405	5.52405	9.84269e-07
comp19025_c0	comp19025_c0_seq1	351	-	48	388.33	6.03	48.66	-2.94033	2.94033	1.00391e-06
comp12642_c0	comp12642_c0_seq1	574	-	210.67	1287.33	10.67	65.26	-2.55377	2.55377	1.03073e-06
comp6136_c0	comp6136_c0_seq1	201	-	7.67	370	6.55	303.99	-5.46449	5.46449	1.04568e-06
comp5159_c0	comp5159_c0_seq1	968	-	1230.48	226.28	30.42	5.72	2.49752	2.49752	1.06805e-06
comp35917_c0	comp35917_c0_seq1	1205	-	38.67	1076.67	0.74	20.27	-4.68214	4.68214	1.0757e-06
comp12231_c0	comp12231_c0_seq1,comp12231_c0_seq2,comp12231_c0_seq3,comp12231_c0_seq4,comp12231_c0_seq5	518	-	413.33	60.33	35.94	5.21	2.82478	2.82478	1.08943e-06
comp7485_c0	comp7485_c0_seq1	884	-	2217.33	373.33	61.3	10.72	2.58075	2.58075	1.09622e-06
comp14729_c0	comp14729_c0_seq1	544	-	54.67	444	2.97	24.78	-2.94162	2.94162	1.13987e-06
comp34501_c0	comp34501_c0_seq1	280	-	11	158.33	2.53	36.79	-3.78142	3.78142	1.17688e-06
comp23686_c0	comp23686_c0_seq1,comp23686_c0_seq2	1030	patatin-like protein 7	4363	880.67	107.96	22.75	2.35073	2.35073	1.20801e-06
comp9013_c0	comp9013_c0_seq1,comp9013_c0_seq2,comp9013_c0_seq3	851	-	2991.33	595	133.18	23.7	2.39883	2.39883	1.21099e-06
comp18954_c0	comp18954_c0_seq1	410	-	15.33	218.33	1.39	19.58	-3.71915	3.71915	1.25086e-06
comp21951_c0	comp21951_c0_seq1	919	-	350	2638.33	9.14	69.64	-2.78839	2.78839	1.27437e-06
comp14686_c0	comp14686_c0_seq1,comp14686_c0_seq2,comp14686_c0_seq3,comp14686_c0_seq4	425	-	711.33	122.33	91.12	16.56	2.54791	2.54791	1.31837e-06
comp8991_c0	comp8991_c0_seq1,comp8991_c0_seq2	368	-	409.67	61.33	125.44	19.74	2.76282	2.76282	1.43701e-06
comp25081_c0	comp25081_c0_seq1	2060	-	360.67	2132.33	3.69	21.65	-2.46292	2.46292	1.45067e-06
comp15385_c0	comp15385_c0_seq1,comp15385_c0_seq2	667	-	6076.33	32360.3	288.09	1551.83	-2.3162	2.3162	1.47995e-06
comp16799_c0	comp16799_c0_seq1	1043	-	10.33	669.33	0.24	14.97	-5.90119	5.90119	1.49261e-06
comp7252_c0	comp7252_c0_seq1	276	-	186.33	18.33	45.43	4.54	3.51698	3.51698	1.54673e-06
comp2294_c0	comp2294_c0_seq1	386	-	8.67	140	0.9	14.29	-3.91176	3.91176	1.57587e-06
comp34781_c0	comp34781_c0_seq1	385	-	181.67	17.67	18.71	1.86	3.40942	3.40942	1.58378e-06
comp6059_c0	comp6059_c0_seq1	266	-	162	14.33	44.33	4.1	3.52506	3.52506	1.58567e-06
comp15774_c0	comp15774_c0_seq1,comp15774_c0_seq2	303	-	8.67	173.67	1.67	34.52	-4.21962	4.21962	1.76112e-06
comp21587_c0	comp21587_c0_seq1	738	-	4524	941.33	159.74	34.03	2.29709	2.29709	1.77986e-06
comp1175_c0	comp1175_c0_seq1	301	-	3	91	0.54	17.14	-4.83038	4.83038	1.80116e-06
comp12679_c0	comp12679_c0_seq1	544	-	65.33	467.67	3.63	26.11	-2.76453	2.76453	1.81024e-06
comp21937_c0	comp21937_c0_seq1	358	-	16.67	443.67	1.95	54.01	-4.6074	4.6074	1.82268e-06
comp5330_c0	comp5330_c0_seq1	995	-	853	156	20.38	3.81	2.52315	2.52315	1.84366e-06
comp41765_c0	comp41765_c0_seq1	293	-	10.33	149.67	2.09	30.03	-3.75967	3.75967	1.84717e-06
comp26697_c0	comp26697_c0_seq1,comp26697_c0_seq10,comp26697_c0_seq11,comp26697_c0_seq12,comp26697_c0_seq13,comp26697_c0_seq14,comp26697_c0_seq15,comp26697_c0_seq16,comp26697_c0_seq17,comp26697_c0_seq18,comp26697_c0_seq19,comp26697_c0_seq2,comp26697_c0_seq20,comp26697_c0_seq21,comp26697_c0_seq22,comp26697_c0_seq23,comp26697_c0_seq24,comp26697_c0_seq25,comp26697_c0_seq26,comp26697_c0_seq27,comp26697_c0_seq28,co…	2374	-	26929	5766.67	485.11	111.11	2.33207	2.33207	1.84999e-06
comp23060_c0	comp23060_c0_seq1	1199	-	21.67	1025.67	0.42	19.24	-5.47632	5.47632	1.86157e-06
comp23924_c0	comp23924_c0_seq1	320	-	2.33	596	0.35	92.06	-7.90111	7.90111	1.87261e-06
comp26420_c0	comp26420_c0_seq1,comp26420_c0_seq10,comp26420_c0_seq11,comp26420_c0_seq12,comp26420_c0_seq13,comp26420_c0_seq14,comp26420_c0_seq15,comp26420_c0_seq16,comp26420_c0_seq17,comp26420_c0_seq18,comp26420_c0_seq19,comp26420_c0_seq2,comp26420_c0_seq20,comp26420_c0_seq21,comp26420_c0_seq22,comp26420_c0_seq23,comp26420_c0_seq24,comp26420_c0_seq25,comp26420_c0_seq26,comp26420_c0_seq27,comp26420_c0_seq28,co…	2008	-	7311.33	1546.33	137.15	29.12	2.3402	2.3402	1.88613e-06
comp37770_c0	comp37770_c0_seq1	685	-	509.33	83.67	19.82	3.32	2.70114	2.70114	1.91695e-06
comp54714_c0	comp54714_c0_seq1	400	-	6.33	126.33	0.59	11.87	-4.19994	4.19994	1.92329e-06
comp32884_c0	comp32884_c0_seq1	823	-	1207.33	233.33	37	7.36	2.37207	2.37207	2.02012e-06
comp35456_c0	comp35456_c0_seq1	464	-	219.67	25.33	15.75	1.9	3.12912	3.12912	2.04442e-06
comp12989_c1	comp12989_c1_seq1	463	-	11.67	158.33	0.84	11.37	-3.65176	3.65176	2.10837e-06
comp35891_c0	comp35891_c0_seq1	291	-	7.67	129.67	1.54	26.72	-3.95383	3.95383	2.14114e-06
comp11158_c0	comp11158_c0_seq1	296	-	3.67	96.67	0.72	18.93	-4.63716	4.63716	2.2218e-06
comp5827_c0	comp5827_c0_seq1,comp5827_c0_seq2	269	-	6.33	122.71	1.79	32.35	-4.17902	4.17902	2.24717e-06
comp15400_c0	comp15400_c0_seq1,comp15400_c0_seq2,comp15400_c0_seq3,comp15400_c0_seq4	1371	-	4082.18	712.47	76.61	13.3	2.57735	2.57735	2.30046e-06
comp36561_c0	comp36561_c0_seq1	331	-	231.33	23.67	33.11	3.54	3.32707	3.32707	2.32941e-06
comp63439_c0	comp63439_c0_seq1	501	-	155.67	14	9.9	0.92	3.47922	3.47922	2.3728e-06
comp15117_c0	comp15117_c0_seq1,comp15117_c0_seq2,comp15117_c0_seq3	625	-	490	81.33	39.37	6.09	2.68147	2.68147	2.38457e-06
comp30312_c0	comp30312_c0_seq1	403	-	196.67	21.33	18.44	2.02	3.36084	3.36084	2.40244e-06
comp34940_c0	comp34940_c0_seq1	911	-	806.33	149.67	21.64	4.1	2.44559	2.44559	2.44224e-06
comp20814_c0	comp20814_c0_seq1,comp20814_c0_seq2	520	-	171.33	1008.33	11.6	68.81	-2.48662	2.48662	2.44244e-06
comp35560_c0	comp35560_c0_seq1	385	-	292.67	29	29.63	3.04	3.42412	3.42412	2.49323e-06
comp16548_c0	comp16548_c0_seq1	277	-	21.33	215.34	5.09	52.21	-3.22205	3.22205	2.53889e-06
comp42038_c0	comp42038_c0_seq1	285	-	137.33	11	30.3	2.51	3.70015	3.70015	2.55044e-06
comp58430_c0	comp58430_c0_seq1	291	-	0.33	74.33	0.07	15.48	-7.67757	7.67757	2.57676e-06
comp14414_c0	comp14414_c0_seq1	331	-	9.67	152.67	1.34	21.77	-3.84658	3.84658	2.5967e-06
comp41034_c0	comp41034_c0_seq1	288	-	164	15.67	35.28	3.48	3.42871	3.42871	2.60712e-06
comp11218_c0	comp11218_c0_seq1	794	-	61.33	538.67	1.96	17.1	-3.06935	3.06935	2.62066e-06
comp33895_c0	comp33895_c0_seq1	459	-	302.67	42.67	22.09	3.17	2.89622	2.89622	2.62963e-06
comp16416_c0	comp16416_c0_seq1,comp16416_c0_seq2	946	-	2003.33	413.67	51.27	10.83	2.29496	2.29496	2.63599e-06
comp14189_c0	comp14189_c0_seq1	455	-	1542	312.67	114.54	23.67	2.36078	2.36078	2.70049e-06
comp57493_c0	comp57493_c0_seq1	550	-	21.33	214	1.18	11.66	-3.23898	3.23898	2.71144e-06
comp28992_c0	comp28992_c0_seq1	242	-	621.33	111	240.37	43.89	2.49528	2.49528	2.797e-06
comp11939_c0	comp11939_c0_seq1	338	-	10	155	1.4	21.52	-3.85786	3.85786	2.86893e-06
comp51075_c0	comp51075_c0_seq1	455	-	5	172	0.38	12.75	-4.96349	4.96349	2.93539e-06
comp20194_c0	comp20194_c0_seq1	739	-	1094.33	8070	38.78	281.8	-2.79549	2.79549	2.9362e-06
comp48469_c0	comp48469_c0_seq1	250	-	5	103	1.64	35.1	-4.25578	4.25578	3.29151e-06
comp26794_c0	comp26794_c0_seq1,comp26794_c0_seq2,comp26794_c0_seq3	1688	-	508.33	3965.67	7.37	52.98	-2.88357	2.88357	3.30825e-06
comp37421_c0	comp37421_c0_seq1	894	-	484.67	82.67	13.36	2.29	2.63756	2.63756	3.31662e-06
comp21795_c0	comp21795_c0_seq1,comp21795_c0_seq2	605	-	1037.33	6117	59.81	333.29	-2.46414	2.46414	3.32124e-06
comp14857_c0	comp14857_c0_seq1,comp14857_c0_seq2,comp14857_c0_seq3	791	-	2724.67	583.67	116.43	21.74	2.24372	2.24372	3.36179e-06
comp21503_c2	comp21503_c2_seq1	422	-	295.67	1610.33	25.28	136.4	-2.35951	2.35951	3.36233e-06
comp14698_c0	comp14698_c0_seq1,comp14698_c0_seq2,comp14698_c0_seq3,comp14698_c0_seq4,comp14698_c0_seq5,comp14698_c0_seq6,comp14698_c0_seq7	615	-	1067	212	84.84	18.6	2.39909	2.39909	3.3759e-06
comp15404_c0	comp15404_c0_seq1	487	-	35.67	288.67	2.38	18.95	-2.95789	2.95789	3.45583e-06
comp16784_c0	comp16784_c0_seq1,comp16784_c0_seq2,comp16784_c0_seq3,comp16784_c0_seq4,comp16784_c0_seq5	773	-	2423.67	518	107.54	24.35	2.32131	2.32131	3.5189e-06
comp26847_c0	comp26847_c0_seq1	212	-	1	64.33	0.65	42.84	-5.95699	5.95699	3.57117e-06
comp6166_c0	comp6166_c0_seq1	577	-	858.67	166.33	43.46	8.53	2.40419	2.40419	3.57361e-06
comp65213_c0	comp65213_c0_seq1	268	-	0.33	54	0.09	14.43	-7.2672	7.2672	3.65153e-06
comp51094_c0	comp51094_c0_seq1	362	-	139.33	12	16.29	1.42	3.55739	3.55739	3.67497e-06
comp18531_c0	comp18531_c0_seq1	586	-	58	404.33	2.85	19.75	-2.73777	2.73777	3.78494e-06
comp18437_c0	comp18437_c0_seq1,comp18437_c0_seq2,comp18437_c0_seq3,comp18437_c0_seq4,comp18437_c0_seq5	1417	-	4045.67	890.33	68.15	17.83	2.26878	2.26878	3.87006e-06
comp24197_c0	comp24197_c0_seq1,comp24197_c0_seq2	912	-	307.33	5511.67	14.92	337.25	-4.06164	4.06164	3.94719e-06
comp43478_c0	comp43478_c0_seq1	401	-	207	24.67	19.3	2.41	3.08453	3.08453	3.96036e-06
comp13143_c0	comp13143_c0_seq1,comp13143_c0_seq2,comp13143_c0_seq3,comp13143_c0_seq4	468	-	70681.7	16082.3	5619.65	1279	2.14639	2.14639	4.03646e-06
comp14773_c1	comp14773_c1_seq1	277	-	15	197.33	3.67	47.64	-3.59527	3.59527	4.07181e-06
comp20261_c0	comp20261_c0_seq1	996	-	452.33	76.67	10.93	1.86	2.58658	2.58658	4.07414e-06
comp69035_c0	comp69035_c0_seq1	388	-	84	3.67	8.55	0.38	4.54383	4.54383	4.14864e-06
comp18629_c0	comp18629_c0_seq1,comp18629_c0_seq2	1371	-	24	1186.67	0.38	27.44	-5.48532	5.48532	4.15423e-06
comp18623_c0	comp18623_c0_seq1,comp18623_c0_seq2,comp18623_c0_seq3,comp18623_c0_seq4,comp18623_c0_seq5,comp18623_c0_seq6	1003	-	4629.33	1029	312.23	65.59	2.24606	2.24606	4.17296e-06
comp15376_c0	comp15376_c0_seq1	288	-	42.67	946.33	9.02	199.32	-4.35957	4.35957	4.19992e-06
comp26046_c0	comp26046_c0_seq1,comp26046_c0_seq10,comp26046_c0_seq11,comp26046_c0_seq12,comp26046_c0_seq13,comp26046_c0_seq14,comp26046_c0_seq2,comp26046_c0_seq3,comp26046_c0_seq4,comp26046_c0_seq5,comp26046_c0_seq6,comp26046_c0_seq7,comp26046_c0_seq8,comp26046_c0_seq9	1449	-	3408.67	753.33	77.86	19.34	2.25681	2.25681	4.41114e-06
comp24169_c1	comp24169_c1_seq1,comp24169_c1_seq2	904	-	3742.33	830.33	101.68	23.01	2.1898	2.1898	4.45571e-06
comp12631_c0	comp12631_c0_seq1,comp12631_c0_seq2	356	-	1560	330.33	193.73	44.92	2.31852	2.31852	4.55513e-06
comp35169_c0	comp35169_c0_seq1	300	-	185.33	21	34.99	4.08	3.16338	3.16338	4.56013e-06
comp13658_c0	comp13658_c0_seq1,comp13658_c0_seq2	820	-	198	1092	7.85	39.39	-2.40116	2.40116	4.58926e-06
comp41823_c0	comp41823_c0_seq1	524	-	48	347.9	2.8	20.3	-2.75728	2.75728	4.61496e-06
comp28580_c0	comp28580_c0_seq1	1020	-	230	3840	5.3	88.25	-3.99093	3.99093	4.65814e-06
comp31292_c0	comp31292_c0_seq1	321	-	569.67	91	89.73	14.52	2.6326	2.6326	4.71974e-06
comp23437_c0	comp23437_c0_seq1,comp23437_c0_seq2,comp23437_c0_seq3,comp23437_c0_seq4,comp23437_c0_seq5,comp23437_c0_seq6	902	-	1625.33	346.33	69.73	13.99	2.33928	2.33928	4.72084e-06
comp23839_c0	comp23839_c0_seq1	876	-	3037.33	17141.7	85.6	477.82	-2.40778	2.40778	4.74976e-06
comp49171_c0	comp49171_c0_seq1	498	-	206.67	25.33	13.16	1.66	3.0965	3.0965	4.75633e-06
comp10322_c0	comp10322_c0_seq1,comp10322_c0_seq2,comp10322_c0_seq3	1083	-	989.67	200.67	24.28	5.12	2.35565	2.35565	4.80639e-06
comp6638_c0	comp6638_c0_seq1,comp6638_c0_seq2	437	-	265.33	37.67	21.28	3.12	2.88686	2.88686	4.91312e-06
comp18831_c0	comp18831_c0_seq1,comp18831_c0_seq2	662	-	412	69.67	21.87	4.18	2.64641	2.64641	4.94475e-06
comp59312_c0	comp59312_c0_seq1	342	-	4.67	114.67	0.63	15.39	-4.48902	4.48902	5.00222e-06
comp25410_c0	comp25410_c0_seq1,comp25410_c0_seq10,comp25410_c0_seq11,comp25410_c0_seq12,comp25410_c0_seq13,comp25410_c0_seq14,comp25410_c0_seq15,comp25410_c0_seq16,comp25410_c0_seq17,comp25410_c0_seq18,comp25410_c0_seq19,comp25410_c0_seq2,comp25410_c0_seq20,comp25410_c0_seq21,comp25410_c0_seq22,comp25410_c0_seq23,comp25410_c0_seq24,comp25410_c0_seq3,comp25410_c0_seq4,comp25410_c0_seq5,comp25410_c0_seq6,comp25…	2388	-	28361.3	6287	395.99	89.27	2.23784	2.23784	5.08506e-06
comp9974_c1	comp9974_c1_seq1,comp9974_c1_seq2	277	-	1	63	0.27	15.61	-5.87405	5.87405	5.35415e-06
comp12246_c0	comp12246_c0_seq1	778	-	92.33	567	3.01	18.57	-2.51415	2.51415	5.40949e-06
comp16508_c0	comp16508_c0_seq1	360	-	187.67	21.67	22.5	2.59	3.26039	3.26039	5.46204e-06
comp46541_c0	comp46541_c0_seq1	305	-	10.67	138	1.92	24.9	-3.63387	3.63387	5.61012e-06
comp46234_c0	comp46234_c0_seq1	413	-	21.67	204	1.88	18.04	-3.13673	3.13673	5.70157e-06
comp5395_c0	comp5395_c0_seq1	896	-	972.33	200	26.42	5.63	2.31969	2.31969	5.82811e-06
comp14596_c0	comp14596_c0_seq1,comp14596_c0_seq2,comp14596_c0_seq3	831	-	2331.33	518.33	79.35	25.34	2.24124	2.24124	5.93611e-06
comp23059_c0	comp23059_c0_seq1	1586	-	344.67	4526.67	4.72	62.79	-3.5988	3.5988	5.9468e-06
comp6642_c1	comp6642_c1_seq1	317	-	4	91.33	0.62	14.64	-4.40243	4.40243	5.97985e-06
comp16629_c0	comp16629_c0_seq1	851	-	72.67	1683	2.13	48.77	-4.41227	4.41227	5.99917e-06
comp381_c0	comp381_c0_seq1	423	-	14.33	160.67	1.2	13.52	-3.40148	3.40148	6.06898e-06
comp8788_c0	comp8788_c0_seq1,comp8788_c0_seq2	547	-	1841	404.67	102.39	22.91	2.20998	2.20998	6.16746e-06
comp21762_c0	comp21762_c0_seq1,comp21762_c0_seq2	1213	-	2.33	723.67	0.33	26.31	-8.11259	8.11259	6.20297e-06
comp19201_c0	comp19201_c0_seq1,comp19201_c0_seq10,comp19201_c0_seq2,comp19201_c0_seq3,comp19201_c0_seq4,comp19201_c0_seq5,comp19201_c0_seq6,comp19201_c0_seq7,comp19201_c0_seq8,comp19201_c0_seq9	920	-	1120.67	236	51.85	10.11	2.30985	2.30985	6.28035e-06
comp23972_c1	comp23972_c1_seq1	924	-	1318.62	24863.3	34.75	644.68	-4.15935	4.15935	6.32155e-06
comp8561_c0	comp8561_c0_seq1,comp8561_c0_seq2	327	-	272.67	40.33	41.04	6.55	2.81025	2.81025	6.32445e-06
comp23724_c0	comp23724_c0_seq1	1123	-	2061	10680.3	42.76	218.19	-2.28932	2.28932	6.37729e-06
comp15763_c0	comp15763_c0_seq1	1162	-	1326.33	18311	26.27	358.24	-3.6801	3.6801	6.38407e-06
comp13040_c0	comp13040_c0_seq1,comp13040_c0_seq2,comp13040_c0_seq3	1213	-	3030.33	686.67	60.79	13.95	2.22328	2.22328	6.42558e-06
comp14351_c0	comp14351_c0_seq1,comp14351_c0_seq2,comp14351_c0_seq3	459	-	11.33	285.67	1.43	37.78	-4.528	4.528	6.42569e-06
comp102522_c0	comp102522_c0_seq1	270	-	1	60.67	0.25	15.86	-5.83552	5.83552	6.44374e-06
comp5294_c0	comp5294_c0_seq1,comp5294_c0_seq2	719	-	672	131.67	28.51	5.78	2.41988	2.41988	6.53515e-06
comp16123_c0	comp16123_c0_seq1,comp16123_c0_seq2	340	-	1.67	358.67	0.23	49.05	-7.60087	7.60087	6.73535e-06
comp40605_c0	comp40605_c0_seq1	362	-	185.92	22.61	21.67	2.71	3.06363	3.06363	6.74335e-06
comp17976_c0	comp17976_c0_seq1,comp17976_c0_seq2	695	-	555.33	2752	21.56	106.95	-2.24869	2.24869	6.80059e-06
comp21298_c0	comp21298_c0_seq1	295	-	4.33	252.33	0.86	50.16	-5.73993	5.73993	6.8131e-06
comp20745_c0	comp20745_c0_seq1	886	-	380.33	1923.33	10.64	53.58	-2.28671	2.28671	6.85995e-06
comp15781_c1	comp15781_c1_seq1	711	-	19.33	340.67	0.72	12.62	-4.02045	4.02045	7.03706e-06
comp22673_c0	comp22673_c0_seq1,comp22673_c0_seq2,comp22673_c0_seq3	920	-	98.67	6312.67	2.67	170.84	-5.87596	5.87596	7.11042e-06
comp15350_c0	comp15350_c0_seq1	627	-	66	2364.33	2.91	104.77	-5.02564	5.02564	7.11556e-06
comp26694_c0	comp26694_c0_seq1,comp26694_c0_seq10,comp26694_c0_seq100,comp26694_c0_seq101,comp26694_c0_seq102,comp26694_c0_seq103,comp26694_c0_seq104,comp26694_c0_seq105,comp26694_c0_seq106,comp26694_c0_seq107,comp26694_c0_seq108,comp26694_c0_seq109,comp26694_c0_seq11,comp26694_c0_seq110,comp26694_c0_seq111,comp26694_c0_seq112,comp26694_c0_seq113,comp26694_c0_seq114,comp26694_c0_seq115,comp26694_c0_seq116,com…	2869	-	55773.4	13260.3	1451.63	341.95	2.1552	2.1552	7.17426e-06
comp53278_c0	comp53278_c0_seq1	285	-	6.67	108.67	1.5	24.22	-3.99278	3.99278	7.18322e-06
comp38166_c0	comp38166_c0_seq1	920	-	98	579.67	2.58	15.37	-2.48145	2.48145	7.35391e-06
comp20432_c0	comp20432_c0_seq1	1613	-	326.33	1662	4.39	22.3	-2.26621	2.26621	7.37247e-06
comp6178_c0	comp6178_c0_seq1	397	-	736	148.67	70.98	14.66	2.3545	2.3545	7.64222e-06
comp26673_c0	comp26673_c0_seq1	1483	-	1933.67	51150.3	28.94	749.85	-4.61285	4.61285	7.64662e-06
comp7692_c0	comp7692_c0_seq1	369	-	168	19	18.71	2.16	3.27145	3.27145	7.64669e-06
comp35856_c0	comp35856_c0_seq1	334	-	40	296.67	5.71	41.78	-2.78718	2.78718	7.67747e-06
comp14115_c0	comp14115_c0_seq1	382	-	2	157	0.22	16.48	-6.17268	6.17268	7.72389e-06
comp12523_c0	comp12523_c0_seq1	1717	-	70.33	3629	0.88	45.04	-5.57518	5.57518	7.87799e-06
comp29772_c0	comp29772_c0_seq1	560	-	860.33	178.67	45.4	9.52	2.37203	2.37203	7.94238e-06
comp20163_c1	comp20163_c1_seq1	930	-	126	710.33	3.29	18.41	-2.39916	2.39916	8.04402e-06
comp17403_c0	comp17403_c0_seq1	446	-	52.33	1678.33	4.05	127.43	-4.91519	4.91519	8.08044e-06
comp16392_c0	comp16392_c0_seq1,comp16392_c0_seq2	743	-	1010	214.67	60.47	11.76	2.3262	2.3262	8.08335e-06
comp12976_c2	comp12976_c2_seq1	306	-	11	137.67	1.91	24.43	-3.53273	3.53273	8.09837e-06
comp46688_c0	comp46688_c0_seq1	448	-	0.67	198	0.05	14.84	-8.07384	8.07384	8.19502e-06
comp15057_c0	comp15057_c0_seq1,comp15057_c0_seq2	612	-	713.33	144.67	39.21	7.66	2.39129	2.39129	8.4967e-06
comp16370_c0	comp16370_c0_seq1	418	-	168.67	19.33	14.69	1.72	3.21668	3.21668	8.54425e-06
comp9630_c0	comp9630_c0_seq1,comp9630_c0_seq2	672	-	357.67	61	18.8	2.96	2.62477	2.62477	8.55707e-06
comp16597_c0	comp16597_c0_seq1	419	-	400.33	71	34.68	6.29	2.54586	2.54586	8.61288e-06
comp5896_c0	comp5896_c0_seq1	340	-	450.33	82.67	60.57	11.35	2.48861	2.48861	8.61534e-06
comp65724_c0	comp65724_c0_seq1	384	-	12.67	145.33	1.32	14.92	-3.46538	3.46538	8.61784e-06
comp32437_c0	comp32437_c0_seq1	413	-	463.33	57.67	40.78	5.21	3.02343	3.02343	8.70322e-06
comp19369_c0	comp19369_c0_seq1	564	-	1515	7150	79.35	370.74	-2.16753	2.16753	8.76239e-06
comp9360_c0	comp9360_c0_seq1	367	-	686.33	138.67	77.46	16.15	2.39888	2.39888	8.76363e-06
comp8134_c0	comp8134_c0_seq1,comp8134_c0_seq2	267	-	3.67	170.67	1.02	46.59	-5.40877	5.40877	9.00307e-06
comp15368_c0	comp15368_c0_seq1,comp15368_c0_seq2	343	-	5.67	129	1.01	21.03	-4.38744	4.38744	9.0136e-06
comp22945_c0	comp22945_c0_seq1	892	-	1596.67	358.67	43.51	10.08	2.18123	2.18123	9.10338e-06
comp17807_c0	comp17807_c0_seq1	1185	-	4335	1024.33	83.59	20.29	2.10794	2.10794	9.32514e-06
comp8556_c0	comp8556_c0_seq1	391	-	14	261	1.4	25.54	-4.14757	4.14757	9.35527e-06
comp17111_c0	comp17111_c0_seq1,comp17111_c0_seq2,comp17111_c0_seq3,comp17111_c0_seq4	496	-	75.67	519.67	6.36	39.14	-2.73504	2.73504	9.48286e-06
comp9218_c0	comp9218_c0_seq1	367	-	512.33	98	57.77	11.26	2.55609	2.55609	9.52384e-06
comp19211_c0	comp19211_c0_seq1,comp19211_c0_seq2,comp19211_c0_seq3,comp19211_c0_seq4,comp19211_c0_seq5,comp19211_c0_seq6,comp19211_c0_seq7,comp19211_c0_seq8	941	-	534.92	103.67	21.09	5.22	2.46512	2.46512	9.70872e-06
comp56531_c0	comp56531_c0_seq1	511	-	22.33	198	1.42	12.04	-3.09145	3.09145	9.71858e-06
comp25457_c0	comp25457_c0_seq1	2159	-	1376.33	6456.33	13.35	62.45	-2.14564	2.14564	9.73238e-06
comp6202_c0	comp6202_c0_seq1	217	-	0.33	50.33	0.21	29.59	-7.12287	7.12287	9.91047e-06
comp19569_c0	comp19569_c0_seq1	855	-	39.67	1752.67	1.18	50.39	-5.34408	5.34408	1.00066e-05
comp13011_c0	comp13011_c0_seq1,comp13011_c0_seq2	407	-	1024.67	222.33	96.84	21.27	2.27334	2.27334	1.00395e-05
comp89642_c0	comp89642_c0_seq1	415	-	6	102.67	0.52	8.96	-4.03654	4.03654	1.01041e-05
comp29976_c0	comp29976_c0_seq1	414	-	713	147	63.31	13.22	2.35949	2.35949	1.0193e-05
comp17223_c0	comp17223_c0_seq1	639	-	139	826.33	6.06	35.44	-2.50198	2.50198	1.03622e-05
comp22825_c0	comp22825_c0_seq1,comp22825_c0_seq2	832	-	66427	16252.7	1999.38	500.51	2.09947	2.09947	1.03655e-05
comp25679_c0	comp25679_c0_seq1,comp25679_c0_seq2,comp25679_c0_seq3	905	-	37147.3	9077	1032.08	253.96	2.07303	2.07303	1.03858e-05
comp14525_c0	comp14525_c0_seq1	581	-	290	1651	14.46	81.58	-2.43605	2.43605	1.03968e-05
comp26324_c0	comp26324_c0_seq1	2016	-	4255	19572.3	44.57	205.19	-2.12452	2.12452	1.0483e-05
comp20340_c0	comp20340_c0_seq1,comp20340_c0_seq2	952	-	1157.33	5408.67	32.09	158.36	-2.15368	2.15368	1.06935e-05
comp19403_c0	comp19403_c0_seq1	740	-	598.33	4768.33	21	167.2	-2.93879	2.93879	1.06947e-05
comp34784_c0	comp34784_c0_seq1	377	-	344.33	59.33	36.93	6.39	2.60362	2.60362	1.07046e-05
comp6138_c0	comp6138_c0_seq1	408	-	626.67	127	57.07	11.77	2.30538	2.30538	1.08337e-05
comp8746_c0	comp8746_c0_seq1	291	-	10.67	327.67	2.18	66.93	-4.81872	4.81872	1.10998e-05
comp3298_c0	comp3298_c0_seq1,comp3298_c0_seq2	254	-	69.67	2.67	32.55	0.9	4.75103	4.75103	1.11747e-05
comp16418_c0	comp16418_c0_seq1,comp16418_c0_seq2,comp16418_c0_seq3,comp16418_c0_seq4	873	-	1896.33	438.67	79.41	16.7	2.14912	2.14912	1.12067e-05
comp14691_c0	comp14691_c0_seq1	432	-	310.33	1538.67	25.02	125.78	-2.19757	2.19757	1.12524e-05
comp74680_c0	comp74680_c0_seq1	306	-	66.67	2.33	11.9	0.43	4.85863	4.85863	1.13745e-05
comp15691_c1	comp15691_c1_seq1	456	-	13.33	146	0.97	10.73	-3.37339	3.37339	1.14021e-05
comp18237_c0	comp18237_c0_seq1	423	-	36	265.33	3.05	22.34	-2.80748	2.80748	1.14698e-05
comp15301_c0	comp15301_c0_seq1	283	-	16.67	166	3.73	37.1	-3.21905	3.21905	1.15105e-05
comp15509_c0	comp15509_c0_seq1,comp15509_c0_seq2,comp15509_c0_seq3	1289	-	4716.67	1138	89.28	22.33	2.15588	2.15588	1.17301e-05
comp25405_c0	comp25405_c0_seq1	3118	-	1899	8719.33	12.39	56.64	-2.11858	2.11858	1.19587e-05
comp10073_c0	comp10073_c0_seq1	221	-	3.67	82.67	1.99	46.11	-4.41682	4.41682	1.21331e-05
comp15094_c0	comp15094_c0_seq1	374	-	165.33	19.67	17.94	2.2	3.14967	3.14967	1.21386e-05
comp85029_c0	comp85029_c0_seq1	940	-	253	39	6.55	1.02	2.69937	2.69937	1.22097e-05
comp8168_c0	comp8168_c0_seq1	684	-	58.67	2780.33	2.29	107.42	-5.47775	5.47775	1.23932e-05
comp10831_c0	comp10831_c0_seq1	332	-	0.67	128	0.1	18.21	-7.45223	7.45223	1.2402e-05
comp19841_c0	comp19841_c0_seq1	577	-	58.67	2201.33	2.98	109.13	-5.14384	5.14384	1.25671e-05
comp3820_c0	comp3820_c0_seq1	264	-	1	58.33	0.28	16.42	-5.78936	5.78936	1.25791e-05
comp28684_c0	comp28684_c0_seq1	275	-	14.33	151.67	3.55	37.14	-3.30417	3.30417	1.27145e-05
comp7768_c0	comp7768_c0_seq1,comp7768_c0_seq2	357	-	23.67	202.33	3.67	28.34	-3.01195	3.01195	1.27313e-05
comp18041_c0	comp18041_c0_seq1,comp18041_c0_seq2,comp18041_c0_seq3	835	-	1469.33	337.33	56.97	12.29	2.22594	2.22594	1.27757e-05
comp25967_c0	comp25967_c0_seq1,comp25967_c0_seq10,comp25967_c0_seq11,comp25967_c0_seq12,comp25967_c0_seq13,comp25967_c0_seq14,comp25967_c0_seq15,comp25967_c0_seq16,comp25967_c0_seq17,comp25967_c0_seq18,comp25967_c0_seq19,comp25967_c0_seq2,comp25967_c0_seq20,comp25967_c0_seq21,comp25967_c0_seq22,comp25967_c0_seq23,comp25967_c0_seq24,comp25967_c0_seq25,comp25967_c0_seq26,comp25967_c0_seq27,comp25967_c0_seq28,co…	2385	-	13708.3	3390	303.35	83.76	2.11931	2.11931	1.29074e-05
comp23662_c0	comp23662_c0_seq1	1317	-	389.33	17679	6.69	296.96	-5.39463	5.39463	1.29097e-05
comp19954_c0	comp19954_c0_seq1	759	-	44363	11044.3	1510.37	380.01	2.02707	2.02707	1.31239e-05
comp25080_c0	comp25080_c0_seq1,comp25080_c0_seq2	1251	-	8429.67	2075	170.44	40.1	2.08239	2.08239	1.31424e-05
comp25795_c0	comp25795_c0_seq1	747	-	177.33	915.67	6.14	31.57	-2.27755	2.27755	1.33352e-05
comp8380_c0	comp8380_c0_seq1	805	-	1408.67	323.67	44.18	10.34	2.17745	2.17745	1.34255e-05
comp15547_c0	comp15547_c0_seq1	662	-	48.67	324	1.97	13.22	-2.63062	2.63062	1.37774e-05
comp35811_c0	comp35811_c0_seq1	226	-	114.67	10	58.45	5.28	3.5065	3.5065	1.41251e-05
comp20787_c0	comp20787_c0_seq1,comp20787_c0_seq2,comp20787_c0_seq3,comp20787_c0_seq4	1608	-	1850	435.67	26.33	6.29	2.17333	2.17333	1.41498e-05
comp58003_c0	comp58003_c0_seq1	338	-	3.33	81	0.44	11.09	-4.45382	4.45382	1.42113e-05
comp18312_c0	comp18312_c0_seq1,comp18312_c0_seq2,comp18312_c0_seq3,comp18312_c0_seq4,comp18312_c0_seq5,comp18312_c0_seq6,comp18312_c0_seq7,comp18312_c0_seq8	1184	-	3298	799.67	87.08	24.35	2.0949	2.0949	1.43156e-05
comp29836_c0	comp29836_c0_seq1	530	-	1103.33	249	63.56	14.5	2.22854	2.22854	1.43485e-05
comp12805_c0	comp12805_c0_seq1,comp12805_c0_seq2,comp12805_c0_seq3,comp12805_c0_seq4,comp12805_c0_seq5,comp12805_c0_seq6	958	-	1986.33	470.67	58.04	14.04	2.18405	2.18405	1.44465e-05
comp13748_c0	comp13748_c0_seq1	302	-	10.33	490.33	1.92	89.13	-5.48505	5.48505	1.45943e-05
comp25121_c0	comp25121_c0_seq1,comp25121_c0_seq2,comp25121_c0_seq3,comp25121_c0_seq4,comp25121_c0_seq5,comp25121_c0_seq6	1713	-	7304.67	1812.33	104.7	26.45	2.07115	2.07115	1.48931e-05
comp17775_c0	comp17775_c0_seq1,comp17775_c0_seq2,comp17775_c0_seq3,comp17775_c0_seq4,comp17775_c0_seq5,comp17775_c0_seq6,comp17775_c0_seq7,comp17775_c0_seq8,comp17775_c0_seq9	742	-	1048	236	99.35	29	2.24427	2.24427	1.49237e-05
comp9758_c0	comp9758_c0_seq1,comp9758_c0_seq2,comp9758_c0_seq3	341	-	214	31	32.6	5.05	2.88291	2.88291	1.4975e-05
comp53397_c0	comp53397_c0_seq1	288	-	99	7.33	21.06	1.6	3.82929	3.82929	1.51198e-05
comp26060_c0	comp26060_c0_seq1,comp26060_c0_seq2,comp26060_c0_seq3,comp26060_c0_seq4,comp26060_c0_seq5,comp26060_c0_seq6	2656	-	489.67	12591.3	4.48	124.29	-4.57999	4.57999	1.51341e-05
comp2128_c0	comp2128_c0_seq1	397	-	22	191	2.12	18.29	-3.00695	3.00695	1.51428e-05
comp68157_c0	comp68157_c0_seq1	290	-	1.33	61.33	0.29	12.73	-5.4208	5.4208	1.51483e-05
comp25296_c0	comp25296_c0_seq1,comp25296_c0_seq2,comp25296_c0_seq3,comp25296_c0_seq4,comp25296_c0_seq5,comp25296_c0_seq6,comp25296_c0_seq7,comp25296_c0_seq8,comp25296_c0_seq9	1757	-	10466.3	46612.7	224.95	771.06	-2.07159	2.07159	1.51939e-05
comp22006_c0	comp22006_c0_seq1,comp22006_c0_seq10,comp22006_c0_seq11,comp22006_c0_seq12,comp22006_c0_seq13,comp22006_c0_seq14,comp22006_c0_seq15,comp22006_c0_seq16,comp22006_c0_seq17,comp22006_c0_seq18,comp22006_c0_seq19,comp22006_c0_seq2,comp22006_c0_seq20,comp22006_c0_seq21,comp22006_c0_seq22,comp22006_c0_seq23,comp22006_c0_seq24,comp22006_c0_seq25,comp22006_c0_seq26,comp22006_c0_seq27,comp22006_c0_seq28,co…	1469	-	7259	1804	184.97	53.85	2.07462	2.07462	1.52186e-05
comp35473_c0	comp35473_c0_seq1	243	-	4.67	88.33	1.87	33.99	-4.20372	4.20372	1.52915e-05
comp15495_c0	comp15495_c0_seq1	341	-	3	77	0.42	10.18	-4.6206	4.6206	1.53502e-05
comp6009_c0	comp6009_c0_seq1	474	-	251282	63517.7	17352.8	4461.5	1.98773	1.98773	1.55114e-05
comp41157_c0	comp41157_c0_seq1	540	-	294.67	50	16.39	2.84	2.58698	2.58698	1.56287e-05
comp23385_c0	comp23385_c0_seq1,comp23385_c0_seq2,comp23385_c0_seq3,comp23385_c0_seq4	1365	-	1202.34	12788.3	25.47	268.43	-3.29139	3.29139	1.56505e-05
comp24267_c0	comp24267_c0_seq1,comp24267_c0_seq2	1016	-	1301.67	301.33	44.79	10.06	2.1461	2.1461	1.58796e-05
comp9046_c0	comp9046_c0_seq1,comp9046_c0_seq2	361	-	498	99.67	67.65	13.33	2.47482	2.47482	1.63192e-05
comp84360_c0	comp84360_c0_seq1	364	-	5	97.33	0.56	11.31	-4.12821	4.12821	1.66565e-05
comp17559_c0	comp17559_c0_seq1,comp17559_c0_seq2,comp17559_c0_seq3	487	-	533.67	109	47.48	11.28	2.37391	2.37391	1.68852e-05
comp48364_c0	comp48364_c0_seq1	423	-	193.33	27	16.52	2.37	2.84655	2.84655	1.7533e-05
comp23567_c0	comp23567_c0_seq1,comp23567_c0_seq2,comp23567_c0_seq3,comp23567_c0_seq4,comp23567_c0_seq5	1748	-	11909	3020.33	288.23	69.09	2.07163	2.07163	1.80704e-05
comp91980_c0	comp91980_c0_seq1	482	-	101.33	8	6.89	0.56	3.64255	3.64255	1.81764e-05
comp42166_c0	comp42166_c0_seq1	425	-	214	31.67	18.16	2.72	2.83865	2.83865	1.82069e-05
comp54686_c0	comp54686_c0_seq1	306	-	8	110.67	1.41	19.5	-3.67531	3.67531	1.83472e-05
comp17635_c0	comp17635_c0_seq1	665	-	854.33	4088.67	34.72	166.45	-2.20248	2.20248	1.83673e-05
comp5604_c0	comp5604_c0_seq1,comp5604_c0_seq2	1045	-	634	135.33	15.29	3.35	2.32077	2.32077	1.8559e-05
comp50132_c0	comp50132_c0_seq1	288	-	112	10	24.05	2.18	3.49027	3.49027	1.85692e-05
comp27565_c0	comp27565_c0_seq1	915	-	6077	1529.67	161.38	41.58	2.01593	2.01593	1.85819e-05
comp25755_c0	comp25755_c0_seq1	1831	-	730.33	4457.33	8.56	51.58	-2.54362	2.54362	1.8615e-05
comp11518_c0	comp11518_c0_seq1	477	-	544.67	113	37.15	7.85	2.33597	2.33597	1.88125e-05
comp18209_c0	comp18209_c0_seq1,comp18209_c0_seq10,comp18209_c0_seq11,comp18209_c0_seq12,comp18209_c0_seq13,comp18209_c0_seq14,comp18209_c0_seq15,comp18209_c0_seq16,comp18209_c0_seq17,comp18209_c0_seq18,comp18209_c0_seq19,comp18209_c0_seq2,comp18209_c0_seq3,comp18209_c0_seq4,comp18209_c0_seq5,comp18209_c0_seq6,comp18209_c0_seq7,comp18209_c0_seq8,comp18209_c0_seq9	1537	-	5555.67	1399	89.29	23.27	2.09915	2.09915	1.90187e-05
comp9531_c0	comp9531_c0_seq1,comp9531_c0_seq2,comp9531_c0_seq3,comp9531_c0_seq4	691	-	632	135.33	26.62	5.77	2.2517	2.2517	1.92802e-05
comp406_c0	comp406_c0_seq1	865	-	65	388.67	1.88	11.21	-2.50746	2.50746	1.93311e-05
comp13164_c0	comp13164_c0_seq1	356	-	82.67	770	10.06	92.62	-3.10496	3.10496	1.94042e-05
comp13697_c0	comp13697_c0_seq1,comp13697_c0_seq2,comp13697_c0_seq3,comp13697_c0_seq4,comp13697_c0_seq5,comp13697_c0_seq6	918	-	792	176.33	25.81	6.27	2.24608	2.24608	1.97128e-05
comp39321_c0	comp39321_c0_seq1	209	-	4	81.67	2.8	57.18	-4.31708	4.31708	1.97595e-05
comp74714_c0	comp74714_c0_seq1	311	-	3.33	77.67	0.54	13.33	-4.39313	4.39313	1.9805e-05
comp21163_c1	comp21163_c1_seq1,comp21163_c1_seq2,comp21163_c1_seq3,comp21163_c1_seq4,comp21163_c1_seq5,comp21163_c1_seq6,comp21163_c1_seq7,comp21163_c1_seq8	942	-	1679.67	404.33	87.33	24.91	2.16458	2.16458	1.98109e-05
comp19051_c0	comp19051_c0_seq1,comp19051_c0_seq2,comp19051_c0_seq3,comp19051_c0_seq4,comp19051_c0_seq5	793	-	543.67	113.33	42.49	6.4	2.31268	2.31268	1.99121e-05
comp12053_c0	comp12053_c0_seq1	455	-	15	245.67	1.12	18.45	-3.9979	3.9979	2.04231e-05
comp2704_c0	comp2704_c0_seq1	1239	-	1.33	544.33	0.02	9.75	-8.5526	8.5526	2.05701e-05
comp5921_c0	comp5921_c0_seq1,comp5921_c0_seq2	737	-	1639.67	396.67	65.21	17.05	2.12833	2.12833	2.14158e-05
comp1361_c0	comp1361_c0_seq1	323	-	112.33	10.33	17.15	1.63	3.47893	3.47893	2.14514e-05
comp12145_c0	comp12145_c0_seq1	347	-	147	17.33	18.97	2.32	3.10888	3.10888	2.16129e-05
comp61724_c0	comp61724_c0_seq1	263	-	4	82	1.15	23.44	-4.26579	4.26579	2.16487e-05
comp75156_c0	comp75156_c0_seq1	203	-	0.33	45.67	0.26	36.07	-7.05011	7.05011	2.21206e-05
comp14191_c0	comp14191_c0_seq1,comp14191_c0_seq2	662	-	2508.67	623.67	103.18	26.37	2.02968	2.02968	2.22026e-05
comp56318_c0	comp56318_c0_seq1	875	-	71	411.33	1.99	11.6	-2.44639	2.44639	2.23899e-05
comp8367_c0	comp8367_c0_seq1	418	-	279.33	48.33	24.25	4.4	2.53337	2.53337	2.24898e-05
comp33971_c0	comp33971_c0_seq1	699	-	588	126	22.51	4.85	2.30582	2.30582	2.25001e-05
comp15928_c0	comp15928_c0_seq1,comp15928_c0_seq2,comp15928_c0_seq3,comp15928_c0_seq4,comp15928_c0_seq5,comp15928_c0_seq6,comp15928_c0_seq7	877	-	2388.67	593.33	109.78	26.2	2.10668	2.10668	2.25388e-05
comp23789_c0	comp23789_c0_seq1	1100	-	441.33	25078	9.34	523.44	-5.70145	5.70145	2.27067e-05
comp12689_c0	comp12689_c0_seq1	216	-	598	3292.33	355.21	1992.81	-2.31945	2.31945	2.27699e-05
comp8262_c0	comp8262_c0_seq1,comp8262_c0_seq2	1340	-	3110.62	782.83	65.18	20.05	2.08624	2.08624	2.31353e-05
comp46881_c0	comp46881_c0_seq1	407	-	25.67	202	2.38	18.42	-2.89234	2.89234	2.33483e-05
comp18375_c0	comp18375_c0_seq1,comp18375_c0_seq2,comp18375_c0_seq3,comp18375_c0_seq4,comp18375_c0_seq5,comp18375_c0_seq6,comp18375_c0_seq7,comp18375_c0_seq8	522	-	285.33	50	36.5	7.42	2.56718	2.56718	2.34108e-05
comp24475_c0	comp24475_c0_seq1,comp24475_c0_seq2	1039	-	994.67	4391.33	22.62	99.8	-2.04472	2.04472	2.34526e-05
comp20326_c0	comp20326_c0_seq1	923	-	9	819.33	0.24	21.37	-6.39456	6.39456	2.37187e-05
comp49637_c0	comp49637_c0_seq1	845	-	3	370.67	0.09	10.83	-6.76455	6.76455	2.37406e-05
comp19531_c0	comp19531_c0_seq1	808	-	10619.3	2749.67	330.82	87.5	1.986	1.986	2.38832e-05
comp23224_c0	comp23224_c0_seq1	1069	-	783	5765.67	17.2	125.63	-2.7584	2.7584	2.39668e-05
comp27425_c0	comp27425_c0_seq1	217	-	1224	292	729.81	176.05	2.14748	2.14748	2.39991e-05
comp54802_c0	comp54802_c0_seq1	247	-	2	64.33	0.73	23.28	-4.92593	4.92593	2.40415e-05
comp41031_c0	comp41031_c0_seq1	337	-	1.33	160	0.19	21.65	-6.8274	6.8274	2.40579e-05
comp11267_c0	comp11267_c0_seq1,comp11267_c0_seq2	373	-	166.67	22	18.69	2.5	2.99379	2.99379	2.4346e-05
comp5404_c0	comp5404_c0_seq1,comp5404_c0_seq2	631	-	846.33	142.33	56.31	10.54	2.60378	2.60378	2.47751e-05
comp25628_c0	comp25628_c0_seq1,comp25628_c0_seq2	971	-	948.67	4173.33	25.86	111.92	-2.04411	2.04411	2.49665e-05
comp64947_c0	comp64947_c0_seq1	294	-	5.33	89	1.12	17.9	-4.02669	4.02669	2.49997e-05
comp24802_c0	comp24802_c0_seq1,comp24802_c0_seq10,comp24802_c0_seq11,comp24802_c0_seq12,comp24802_c0_seq13,comp24802_c0_seq14,comp24802_c0_seq15,comp24802_c0_seq16,comp24802_c0_seq17,comp24802_c0_seq18,comp24802_c0_seq19,comp24802_c0_seq2,comp24802_c0_seq20,comp24802_c0_seq21,comp24802_c0_seq22,comp24802_c0_seq23,comp24802_c0_seq24,comp24802_c0_seq25,comp24802_c0_seq26,comp24802_c0_seq27,comp24802_c0_seq28,co…	1374	-	4878.67	1252.67	150.05	35.18	2.05681	2.05681	2.50074e-05
comp2034_c0	comp2034_c0_seq1	369	-	5.67	93	0.62	10.31	-3.9131	3.9131	2.5389e-05
comp23916_c1	comp23916_c1_seq1	453	-	60.33	712.67	4.62	53.03	-3.45808	3.45808	2.58684e-05
comp24573_c0	comp24573_c0_seq1	1024	-	1316.33	318.67	30.27	7.55	2.08413	2.08413	2.62885e-05
comp13495_c0	comp13495_c0_seq1	623	-	78.33	2149.67	3.54	95.55	-4.73146	4.73146	2.6434e-05
comp21039_c0	comp21039_c0_seq1,comp21039_c0_seq2	474	-	122.33	630.67	12.32	60.7	-2.28051	2.28051	2.65092e-05
comp73320_c0	comp73320_c0_seq1	604	-	10.33	197	0.5	9.18	-4.14568	4.14568	2.65868e-05
comp20724_c0	comp20724_c0_seq1,comp20724_c0_seq2	404	-	508.67	107.67	49.54	10.8	2.29554	2.29554	2.67649e-05
comp15403_c0	comp15403_c0_seq1	435	-	49316.8	6604.33	3936.9	549.39	2.95323	2.95323	2.72587e-05
comp10573_c0	comp10573_c0_seq1,comp10573_c0_seq2	673	-	451	93	18.56	3.89	2.31633	2.31633	2.74347e-05
comp12769_c0	comp12769_c0_seq1	417	-	265.33	46	23.07	4.12	2.58617	2.58617	2.74495e-05
comp29493_c0	comp29493_c0_seq1	695	-	1218.66	294.67	47.08	11.44	2.13965	2.13965	2.80987e-05
comp27234_c0	comp27234_c0_seq1	2080	-	19529.3	3853.33	197.95	39.87	2.36849	2.36849	2.81336e-05
comp7770_c0	comp7770_c0_seq1	317	-	2.67	116	0.43	18.79	-5.29774	5.29774	2.81462e-05
comp15259_c0	comp15259_c0_seq1,comp15259_c0_seq2,comp15259_c0_seq3,comp15259_c0_seq4,comp15259_c0_seq5	769	-	1018	242	37.53	9.66	2.19558	2.19558	2.84801e-05
comp25659_c0	comp25659_c0_seq1,comp25659_c0_seq2	1661	-	545.33	2431.33	7.47	34.09	-2.05064	2.05064	2.85934e-05
comp14733_c1	comp14733_c1_seq1	432	-	9.67	209.33	0.78	17.02	-4.32098	4.32098	2.86246e-05
comp42724_c0	comp42724_c0_seq1	375	-	185.67	27	20.02	2.99	2.84519	2.84519	2.87091e-05
comp22299_c0	comp22299_c0_seq1,comp22299_c0_seq10,comp22299_c0_seq11,comp22299_c0_seq12,comp22299_c0_seq13,comp22299_c0_seq14,comp22299_c0_seq15,comp22299_c0_seq16,comp22299_c0_seq17,comp22299_c0_seq18,comp22299_c0_seq19,comp22299_c0_seq2,comp22299_c0_seq20,comp22299_c0_seq21,comp22299_c0_seq22,comp22299_c0_seq23,comp22299_c0_seq24,comp22299_c0_seq25,comp22299_c0_seq26,comp22299_c0_seq27,comp22299_c0_seq28,co…	903	-	1306	318.67	63.14	11.46	2.12019	2.12019	2.9013e-05
comp45292_c0	comp45292_c0_seq1	483	-	33	231	2.19	15.59	-2.75227	2.75227	2.93618e-05
comp24122_c0	comp24122_c0_seq1,comp24122_c0_seq10,comp24122_c0_seq11,comp24122_c0_seq12,comp24122_c0_seq13,comp24122_c0_seq14,comp24122_c0_seq15,comp24122_c0_seq16,comp24122_c0_seq17,comp24122_c0_seq18,comp24122_c0_seq19,comp24122_c0_seq2,comp24122_c0_seq20,comp24122_c0_seq3,comp24122_c0_seq4,comp24122_c0_seq5,comp24122_c0_seq6,comp24122_c0_seq7,comp24122_c0_seq8,comp24122_c0_seq9	1181	-	1802.67	451.33	86.84	22.17	2.07001	2.07001	2.96994e-05
comp57284_c0	comp57284_c0_seq1	280	-	6.33	95.67	1.47	22.31	-3.79914	3.79914	2.97686e-05
comp45191_c0	comp45191_c0_seq1	469	-	199.67	30.33	14.1	2.2	2.80884	2.80884	2.97929e-05
comp74758_c0	comp74758_c0_seq1	224	-	0.67	49	0.34	25.84	-6.15575	6.15575	2.98301e-05
comp22494_c0	comp22494_c0_seq1	606	-	71.33	739.33	3.32	34.37	-3.23744	3.23744	2.98756e-05
comp22623_c0	comp22623_c0_seq1	971	-	226.33	1066.33	5.59	26.07	-2.15654	2.15654	2.98766e-05
comp9662_c0	comp9662_c0_seq1	479	-	28.67	210.67	1.98	14.31	-2.82957	2.82957	2.9949e-05
comp18727_c0	comp18727_c0_seq1	581	-	224.33	1056.67	11.23	52.61	-2.14946	2.14946	2.99939e-05
comp18169_c0	comp18169_c0_seq1,comp18169_c0_seq2,comp18169_c0_seq3,comp18169_c0_seq4	806	-	938	222	33.94	8.12	2.16691	2.16691	3.00763e-05
comp6850_c0	comp6850_c0_seq1	555	-	20	273	1.06	14.57	-3.64897	3.64897	3.02528e-05
comp6045_c0	comp6045_c0_seq1,comp6045_c0_seq2	928	-	3493	903.67	103.59	27.12	1.99964	1.99964	3.06813e-05
comp21080_c1	comp21080_c1_seq1,comp21080_c1_seq2	874	-	283.74	2356.15	8.21	68.9	-3.00328	3.00328	3.12534e-05
comp9036_c0	comp9036_c0_seq1,comp9036_c0_seq2	520	-	468	98.67	28.63	6.22	2.33607	2.33607	3.14226e-05
comp13841_c0	comp13841_c0_seq1,comp13841_c0_seq2	326	-	264.67	46.67	43.54	8.71	2.59352	2.59352	3.21192e-05
comp6090_c0	comp6090_c0_seq1,comp6090_c0_seq2	549	-	3132.33	811	172.36	45.34	1.99014	1.99014	3.23746e-05
comp23046_c0	comp23046_c0_seq1,comp23046_c0_seq10,comp23046_c0_seq11,comp23046_c0_seq12,comp23046_c0_seq13,comp23046_c0_seq14,comp23046_c0_seq15,comp23046_c0_seq16,comp23046_c0_seq17,comp23046_c0_seq18,comp23046_c0_seq19,comp23046_c0_seq2,comp23046_c0_seq20,comp23046_c0_seq21,comp23046_c0_seq22,comp23046_c0_seq23,comp23046_c0_seq24,comp23046_c0_seq25,comp23046_c0_seq26,comp23046_c0_seq27,comp23046_c0_seq28,co…	2817	-	7817.33	2069	189.63	54.2	2.01167	2.01167	3.25329e-05
comp16406_c0	comp16406_c0_seq1	661	-	152.67	747.33	6.33	30.57	-2.21201	2.21201	3.25453e-05
comp18717_c0	comp18717_c0_seq1,comp18717_c0_seq2	704	-	85.67	521.67	3.34	20.91	-2.49698	2.49698	3.2832e-05
comp62298_c0	comp62298_c0_seq1	278	-	3	72.33	0.72	17.15	-4.45121	4.45121	3.28856e-05
comp18537_c0	comp18537_c0_seq1,comp18537_c0_seq2	395	-	173.67	834.67	26.57	134.15	-2.20966	2.20966	3.28889e-05
comp5360_c0	comp5360_c0_seq1,comp5360_c0_seq2	902	-	1264.67	312.67	37.25	9.38	2.11927	2.11927	3.47597e-05
comp49493_c0	comp49493_c0_seq1	415	-	8.67	176.67	0.76	15.36	-4.2998	4.2998	3.47861e-05
comp52517_c0	comp52517_c0_seq1	307	-	107.67	10.33	18.96	1.89	3.41603	3.41603	3.49328e-05
comp15705_c0	comp15705_c0_seq1,comp15705_c0_seq2,comp15705_c0_seq3,comp15705_c0_seq4	747	-	288	53	11.01	2.07	2.4965	2.4965	3.49332e-05
comp19118_c0	comp19118_c0_seq1,comp19118_c0_seq2	262	-	17.33	155.33	9.58	74.58	-3.04636	3.04636	3.53701e-05
comp29312_c0	comp29312_c0_seq1	260	-	7	98.33	2.18	29.16	-3.72699	3.72699	3.54828e-05
comp26571_c0	comp26571_c0_seq1,comp26571_c0_seq10,comp26571_c0_seq11,comp26571_c0_seq12,comp26571_c0_seq13,comp26571_c0_seq14,comp26571_c0_seq15,comp26571_c0_seq16,comp26571_c0_seq17,comp26571_c0_seq18,comp26571_c0_seq19,comp26571_c0_seq2,comp26571_c0_seq20,comp26571_c0_seq21,comp26571_c0_seq22,comp26571_c0_seq3,comp26571_c0_seq4,comp26571_c0_seq5,comp26571_c0_seq6,comp26571_c0_seq7,comp26571_c0_seq8,comp2657…	1493	-	9968.67	2666.56	522.09	146.73	1.99723	1.99723	3.56462e-05
comp2667_c0	comp2667_c0_seq1	320	-	6	91.67	0.94	14.46	-3.88602	3.88602	3.56463e-05
comp31602_c0	comp31602_c0_seq1	1234	-	1910	356	34.86	6.67	2.47397	2.47397	3.63045e-05
comp20758_c0	comp20758_c0_seq1,comp20758_c0_seq2	1007	-	616.33	2668.33	14.78	63.96	-2.02137	2.02137	3.64321e-05
comp14877_c0	comp14877_c0_seq1	437	-	61	352.67	4.88	28.13	-2.44318	2.44318	3.64647e-05
comp17802_c0	comp17802_c0_seq1	458	-	104	829	7.6	60.34	-2.90716	2.90716	3.68987e-05
comp8028_c0	comp8028_c0_seq1	304	-	11.33	142.67	2.02	25.93	-3.49796	3.49796	3.70263e-05
comp31332_c0	comp31332_c0_seq1	300	-	155	20.67	28.88	3.99	2.99912	2.99912	3.71285e-05
comp19580_c0	comp19580_c0_seq1,comp19580_c0_seq2,comp19580_c0_seq3,comp19580_c0_seq4,comp19580_c0_seq5	1413	-	14657	3951	311.16	86.04	1.98813	1.98813	3.75236e-05
comp59626_c0	comp59626_c0_seq1	299	-	1.33	56	0.25	10.71	-5.29874	5.29874	3.75561e-05
comp6501_c0	comp6501_c0_seq1	565	-	16	351.33	0.83	18.04	-4.36377	4.36377	3.8021e-05
comp15793_c0	comp15793_c0_seq1	689	-	1541.33	20125	59.05	791.12	-3.64477	3.64477	3.8427e-05
comp24766_c0	comp24766_c0_seq1,comp24766_c0_seq2	1473	-	488.67	2524	7.85	41.97	-2.24787	2.24787	3.90775e-05
comp21618_c0	comp21618_c0_seq1,comp21618_c0_seq2	1525	-	359.54	13152.2	5.55	197.26	-5.09324	5.09324	3.90835e-05
comp17548_c0	comp17548_c0_seq1,comp17548_c0_seq2	487	-	1797.2	411.03	125.42	30.23	2.14376	2.14376	3.91485e-05
comp16721_c0	comp16721_c0_seq1	235	-	1.33	55.67	0.55	24.33	-5.23558	5.23558	3.92941e-05
comp27402_c0	comp27402_c0_seq1	471	-	3133.67	359.33	221.54	25.75	3.14149	3.14149	3.94619e-05
comp9505_c0	comp9505_c0_seq1,comp9505_c0_seq2	414	-	48.67	296.33	4.34	26.48	-2.52481	2.52481	3.94633e-05
comp17666_c0	comp17666_c0_seq1	593	-	58	337.67	2.77	16.18	-2.44937	2.44937	3.95878e-05
comp25222_c0	comp25222_c0_seq1	883	-	248	1519	6.95	41.91	-2.54299	2.54299	3.97684e-05
comp29106_c0	comp29106_c0_seq1	411	-	752.67	177.67	67.86	15.97	2.11148	2.11148	3.97817e-05
comp25375_c0	comp25375_c0_seq1,comp25375_c0_seq10,comp25375_c0_seq11,comp25375_c0_seq12,comp25375_c0_seq13,comp25375_c0_seq14,comp25375_c0_seq15,comp25375_c0_seq16,comp25375_c0_seq17,comp25375_c0_seq18,comp25375_c0_seq19,comp25375_c0_seq2,comp25375_c0_seq20,comp25375_c0_seq21,comp25375_c0_seq22,comp25375_c0_seq23,comp25375_c0_seq24,comp25375_c0_seq25,comp25375_c0_seq26,comp25375_c0_seq27,comp25375_c0_seq28,co…	1367	-	12760	3454.33	703.24	269.59	1.95914	1.95914	4.01654e-05
comp17823_c0	comp17823_c0_seq1,comp17823_c0_seq10,comp17823_c0_seq11,comp17823_c0_seq12,comp17823_c0_seq2,comp17823_c0_seq3,comp17823_c0_seq4,comp17823_c0_seq5,comp17823_c0_seq6,comp17823_c0_seq7,comp17823_c0_seq8,comp17823_c0_seq9	792	-	1018	249.67	51.52	14.06	2.12157	2.12157	4.02045e-05
comp6012_c0	comp6012_c0_seq1	423	-	37906.2	7702.29	3195.45	671.36	2.38966	2.38966	4.03239e-05
comp12271_c0	comp12271_c0_seq1,comp12271_c0_seq2	440	-	644	99.67	87.33	14.32	2.75858	2.75858	4.06403e-05
comp10217_c0	comp10217_c0_seq1,comp10217_c0_seq2,comp10217_c0_seq3	798	-	1019.33	250.67	55.57	16.91	2.06125	2.06125	4.11911e-05
comp14737_c0	comp14737_c0_seq1	285	-	112.33	11.67	24.76	2.67	3.29929	3.29929	4.12423e-05
comp11219_c0	comp11219_c0_seq1,comp11219_c0_seq2,comp11219_c0_seq3,comp11219_c0_seq4,comp11219_c0_seq5,comp11219_c0_seq6	588	-	420	88.67	42.7	9.47	2.32478	2.32478	4.12602e-05
comp11279_c0	comp11279_c0_seq1	753	-	22.67	650	0.78	22.05	-4.72485	4.72485	4.13192e-05
comp24772_c0	comp24772_c0_seq1,comp24772_c0_seq10,comp24772_c0_seq11,comp24772_c0_seq12,comp24772_c0_seq13,comp24772_c0_seq14,comp24772_c0_seq15,comp24772_c0_seq16,comp24772_c0_seq17,comp24772_c0_seq18,comp24772_c0_seq19,comp24772_c0_seq2,comp24772_c0_seq20,comp24772_c0_seq21,comp24772_c0_seq22,comp24772_c0_seq23,comp24772_c0_seq24,comp24772_c0_seq25,comp24772_c0_seq26,comp24772_c0_seq27,comp24772_c0_seq28,co…	1413	-	5218	1399.33	213.99	50.48	1.99165	1.99165	4.15023e-05
comp58827_c0	comp58827_c0_seq1	254	-	79	5.33	25.37	1.75	3.90569	3.90569	4.18149e-05
comp3699_c0	comp3699_c0_seq1	292	-	0.33	71.67	0.07	14.73	-7.61309	7.61309	4.1866e-05
comp7751_c0	comp7751_c0_seq1	275	-	195	30.67	47.78	7.75	2.75945	2.75945	4.23132e-05
comp8962_c0	comp8962_c0_seq1	334	-	4	114	0.55	16.3	-4.80016	4.80016	4.25174e-05
comp16676_c0	comp16676_c0_seq1,comp16676_c0_seq2	516	-	1025	253	64.53	16.19	2.10514	2.10514	4.28107e-05
comp11742_c0	comp11742_c0_seq1	735	-	220.33	1010.33	7.81	35.69	-2.09569	2.09569	4.34413e-05
comp16061_c0	comp16061_c0_seq1,comp16061_c0_seq2	534	-	105.33	591.67	6.01	34.16	-2.35772	2.35772	4.35659e-05
comp19694_c0	comp19694_c0_seq1,comp19694_c0_seq2,comp19694_c0_seq3,comp19694_c0_seq4	583	-	332.33	66	18.14	3.75	2.37299	2.37299	4.36169e-05
comp18771_c0	comp18771_c0_seq1	441	-	49971.8	13709.4	3902.56	1091.62	1.89288	1.89288	4.3983e-05
comp6275_c0	comp6275_c0_seq1,comp6275_c0_seq2,comp6275_c0_seq3	550	-	952	233.67	90.26	22.65	2.12798	2.12798	4.4005e-05
comp35577_c0	comp35577_c0_seq1	253	-	3	69	1	22.55	-4.47944	4.47944	4.40527e-05
comp22499_c0	comp22499_c0_seq1	1139	-	411	2194	8.33	44.47	-2.36538	2.36538	4.42364e-05
comp62276_c0	comp62276_c0_seq1	696	-	14.67	240.67	0.57	9.13	-3.93504	3.93504	4.4443e-05
comp15570_c0	comp15570_c0_seq1	454	-	740.33	7747.67	55.8	574.03	-3.28492	3.28492	4.52676e-05
comp25946_c0	comp25946_c0_seq1,comp25946_c0_seq10,comp25946_c0_seq11,comp25946_c0_seq12,comp25946_c0_seq13,comp25946_c0_seq14,comp25946_c0_seq15,comp25946_c0_seq16,comp25946_c0_seq17,comp25946_c0_seq18,comp25946_c0_seq19,comp25946_c0_seq2,comp25946_c0_seq20,comp25946_c0_seq21,comp25946_c0_seq22,comp25946_c0_seq23,comp25946_c0_seq24,comp25946_c0_seq25,comp25946_c0_seq26,comp25946_c0_seq27,comp25946_c0_seq28,co…	2472	-	7823.33	2128.67	161.46	51.6	1.96697	1.96697	4.53958e-05
comp25943_c0	comp25943_c0_seq1,comp25943_c0_seq10,comp25943_c0_seq100,comp25943_c0_seq101,comp25943_c0_seq102,comp25943_c0_seq103,comp25943_c0_seq104,comp25943_c0_seq105,comp25943_c0_seq106,comp25943_c0_seq107,comp25943_c0_seq108,comp25943_c0_seq109,comp25943_c0_seq11,comp25943_c0_seq110,comp25943_c0_seq111,comp25943_c0_seq112,comp25943_c0_seq113,comp25943_c0_seq114,comp25943_c0_seq115,comp25943_c0_seq116,com…	2410	-	17466	4791.67	330.88	100.68	1.95403	1.95403	4.57861e-05
comp5309_c0	comp5309_c0_seq1	437	-	313.33	61.33	25.19	5.07	2.4128	2.4128	4.57919e-05
comp14572_c0	comp14572_c0_seq1,comp14572_c0_seq2,comp14572_c0_seq3	813	-	780	187.67	37.02	9.59	2.12675	2.12675	4.6295e-05
comp18852_c0	comp18852_c0_seq1,comp18852_c0_seq2	467	-	127	620	12.48	55.03	-2.20411	2.20411	4.63858e-05
comp14044_c0	comp14044_c0_seq1,comp14044_c0_seq2,comp14044_c0_seq3,comp14044_c0_seq4	882	-	652.33	149	21.27	5.39	2.23839	2.23839	4.65921e-05
comp4492_c0	comp4492_c0_seq1	373	-	8.67	106	0.95	11.76	-3.52015	3.52015	4.67528e-05
comp51717_c0	comp51717_c0_seq1	377	-	113	12	12.19	1.32	3.26226	3.26226	4.68828e-05
comp15074_c0	comp15074_c0_seq1	341	-	24.67	229.33	3.36	30.38	-3.13818	3.13818	4.72753e-05
comp52729_c0	comp52729_c0_seq1	283	-	100.33	9.33	22.98	2.13	3.51015	3.51015	4.72984e-05
comp13390_c0	comp13390_c0_seq1,comp13390_c0_seq2	739	-	504	3793.33	17.84	132.58	-2.81784	2.81784	4.8299e-05
comp22693_c0	comp22693_c0_seq1,comp22693_c0_seq2	1250	-	71.33	1209	1.31	21.7	-4.00063	4.00063	4.89279e-05
comp56185_c0	comp56185_c0_seq1	361	-	5.67	121	0.68	14.05	-4.2994	4.2994	4.89993e-05
comp47580_c0	comp47580_c0_seq1	342	-	149.67	20.33	19.96	2.74	2.92947	2.92947	4.90955e-05
comp21428_c0	comp21428_c0_seq1,comp21428_c0_seq2,comp21428_c0_seq3,comp21428_c0_seq4,comp21428_c0_seq5,comp21428_c0_seq6,comp21428_c0_seq7,comp21428_c0_seq8	754	-	633.67	148.67	53.17	14.82	2.14035	2.14035	4.97122e-05
comp10393_c0	comp10393_c0_seq1,comp10393_c0_seq2	514	-	391	82.67	23.99	5.1	2.33393	2.33393	4.98088e-05
comp9634_c0	comp9634_c0_seq1	668	-	133.67	719.67	5.46	29.6	-2.36224	2.36224	4.98498e-05
comp56572_c0	comp56572_c0_seq1	237	-	46.67	1	19.52	0.43	5.61813	5.61813	4.99174e-05
comp9521_c0	comp9521_c0_seq1,comp9521_c0_seq2	619	-	25.67	296.33	1.22	13.76	-3.41184	3.41184	5.04013e-05
comp21383_c0	comp21383_c0_seq1,comp21383_c0_seq2,comp21383_c0_seq3	1447	-	8291.75	2276.28	127.52	36.01	1.90282	1.90282	5.04028e-05
comp7951_c0	comp7951_c0_seq1	274	-	13.33	130.67	3.32	32.56	-3.1964	3.1964	5.04168e-05
comp7755_c0	comp7755_c0_seq1	506	-	309.33	61	19.19	3.87	2.42112	2.42112	5.10701e-05
comp18217_c1	comp18217_c1_seq1	787	-	66.59	473.19	2.14	15.15	-2.73862	2.73862	5.11497e-05
comp18968_c0	comp18968_c0_seq1,comp18968_c0_seq2,comp18968_c0_seq3,comp18968_c0_seq4	1858	-	3157.33	851.33	43.21	12.59	2.00326	2.00326	5.1881e-05
comp30774_c0	comp30774_c0_seq1	395	-	542	124.33	52.71	12.45	2.15172	2.15172	5.25107e-05
comp22013_c0	comp22013_c0_seq1,comp22013_c0_seq10,comp22013_c0_seq11,comp22013_c0_seq12,comp22013_c0_seq13,comp22013_c0_seq14,comp22013_c0_seq15,comp22013_c0_seq16,comp22013_c0_seq17,comp22013_c0_seq18,comp22013_c0_seq2,comp22013_c0_seq3,comp22013_c0_seq4,comp22013_c0_seq5,comp22013_c0_seq6,comp22013_c0_seq7,comp22013_c0_seq8,comp22013_c0_seq9	1621	-	3693	1001.67	58.46	16.19	1.97749	1.97749	5.25597e-05
comp18704_c0	comp18704_c0_seq1	347	-	496.67	112	63.5	14.9	2.16662	2.16662	5.26319e-05
comp74332_c0	comp74332_c0_seq1	224	-	0.33	41	0.18	21.53	-6.91604	6.91604	5.28131e-05
comp20851_c0	comp20851_c0_seq1	917	-	581.33	2619.33	15.3	69.26	-2.05883	2.05883	5.2904e-05
comp51102_c0	comp51102_c0_seq1	363	-	5	101.33	0.56	11.6	-4.19923	4.19923	5.3075e-05
comp30895_c0	comp30895_c0_seq1	213	-	263.67	49.33	168.35	32.35	2.43971	2.43971	5.34189e-05
comp15388_c0	comp15388_c0_seq1	455	-	117993	26217	8703.4	2013.69	2.2108	2.2108	5.36765e-05
comp30976_c0	comp30976_c0_seq1	429	-	554	128	45.57	10.76	2.19729	2.19729	5.41576e-05
comp13745_c0	comp13745_c0_seq1	608	-	172	26	8.1	1.25	2.72977	2.72977	5.41649e-05
comp23862_c0	comp23862_c0_seq1,comp23862_c0_seq2	724	-	115.67	3126	4.31	113.31	-4.62597	4.62597	5.44973e-05
comp25099_c0	comp25099_c0_seq1,comp25099_c0_seq2	3155	-	750	5866.67	4.87	37.67	-2.85468	2.85468	5.47295e-05
comp25010_c3	comp25010_c3_seq1,comp25010_c3_seq10,comp25010_c3_seq11,comp25010_c3_seq12,comp25010_c3_seq13,comp25010_c3_seq14,comp25010_c3_seq15,comp25010_c3_seq16,comp25010_c3_seq17,comp25010_c3_seq18,comp25010_c3_seq19,comp25010_c3_seq2,comp25010_c3_seq20,comp25010_c3_seq21,comp25010_c3_seq22,comp25010_c3_seq23,comp25010_c3_seq24,comp25010_c3_seq25,comp25010_c3_seq26,comp25010_c3_seq27,comp25010_c3_seq28,co…	2712	-	8508.33	2355.33	263.91	71.92	1.94967	1.94967	5.50287e-05
comp11966_c0	comp11966_c0_seq1	457	-	251.33	2773.33	18.55	202.08	-3.38927	3.38927	5.50522e-05
comp18501_c0	comp18501_c0_seq1	645	-	65.67	652.67	2.83	27.54	-3.25887	3.25887	5.50623e-05
comp13198_c0	comp13198_c0_seq1	332	-	648.67	154.33	92.66	22.41	2.18284	2.18284	5.51846e-05
comp21067_c0	comp21067_c0_seq1,comp21067_c0_seq10,comp21067_c0_seq11,comp21067_c0_seq12,comp21067_c0_seq2,comp21067_c0_seq3,comp21067_c0_seq4,comp21067_c0_seq5,comp21067_c0_seq6,comp21067_c0_seq7,comp21067_c0_seq8,comp21067_c0_seq9	1436	-	2944	796	105.11	23.64	1.9526	1.9526	5.53769e-05
comp42036_c0	comp42036_c0_seq1	337	-	170.33	25.67	23.3	3.59	2.80927	2.80927	5.57234e-05
comp57605_c0	comp57605_c0_seq1	417	-	139.67	18.33	12.32	1.64	2.9273	2.9273	5.5742e-05
comp10408_c0	comp10408_c0_seq1,comp10408_c0_seq2	394	-	274.33	52.33	34.45	6.35	2.46976	2.46976	5.6293e-05
comp48088_c0	comp48088_c0_seq1	513	-	190.33	30.67	11.65	1.9	2.67146	2.67146	5.67972e-05
comp24618_c0	comp24618_c0_seq1,comp24618_c0_seq2	2303	-	3290.67	895.33	53.1	13.63	1.92391	1.92391	5.70479e-05
comp21467_c0	comp21467_c0_seq1	485	-	271	5.67	18.27	0.36	5.5704	5.5704	5.71353e-05
comp6112_c0	comp6112_c0_seq1,comp6112_c0_seq2	308	-	521.33	119.67	109.78	25.91	2.21916	2.21916	5.76114e-05
comp16791_c0	comp16791_c0_seq1	619	-	175	27	7.86	1.27	2.70813	2.70813	5.76512e-05
comp9943_c0	comp9943_c0_seq1,comp9943_c0_seq2,comp9943_c0_seq3	2028	-	1691.67	447.33	37.8	10.42	2.00519	2.00519	5.81495e-05
comp9655_c0	comp9655_c0_seq1	302	-	62	3	11.37	0.58	4.39109	4.39109	5.82551e-05
comp25368_c0	comp25368_c0_seq1,comp25368_c0_seq10,comp25368_c0_seq11,comp25368_c0_seq12,comp25368_c0_seq13,comp25368_c0_seq14,comp25368_c0_seq15,comp25368_c0_seq16,comp25368_c0_seq17,comp25368_c0_seq18,comp25368_c0_seq19,comp25368_c0_seq2,comp25368_c0_seq20,comp25368_c0_seq21,comp25368_c0_seq22,comp25368_c0_seq23,comp25368_c0_seq24,comp25368_c0_seq25,comp25368_c0_seq26,comp25368_c0_seq27,comp25368_c0_seq28,co…	2278	-	7955.67	2210.67	233.9	93.71	1.93151	1.93151	5.82577e-05
comp72442_c0	comp72442_c0_seq1	517	-	156	22.33	9.41	1.37	2.85643	2.85643	5.83756e-05
comp13991_c0	comp13991_c0_seq1	437	-	219.33	35.67	17.41	2.95	2.65713	2.65713	5.92412e-05
comp7916_c0	comp7916_c0_seq1,comp7916_c0_seq2	827	-	362.67	76.67	15.18	3.63	2.29434	2.29434	6.0052e-05
comp30632_c0	comp30632_c0_seq1	330	-	456.67	102.33	66.25	15.14	2.24235	2.24235	6.02214e-05
comp23248_c0	comp23248_c0_seq1,comp23248_c0_seq10,comp23248_c0_seq11,comp23248_c0_seq12,comp23248_c0_seq13,comp23248_c0_seq14,comp23248_c0_seq15,comp23248_c0_seq16,comp23248_c0_seq17,comp23248_c0_seq18,comp23248_c0_seq19,comp23248_c0_seq2,comp23248_c0_seq20,comp23248_c0_seq21,comp23248_c0_seq22,comp23248_c0_seq23,comp23248_c0_seq24,comp23248_c0_seq25,comp23248_c0_seq26,comp23248_c0_seq27,comp23248_c0_seq28,co…	1978	-	6785.35	1887.33	237.84	75.1	1.93871	1.93871	6.05658e-05
comp13929_c0	comp13929_c0_seq1	1170	-	70	2491.33	1.37	48.01	-5.0803	5.0803	6.07203e-05
comp62296_c0	comp62296_c0_seq1	294	-	0.33	85	0.07	16.73	-7.95618	7.95618	6.1204e-05
comp5254_c0	comp5254_c0_seq1,comp5254_c0_seq2	344	-	278.33	54	42.57	8.61	2.41889	2.41889	6.15648e-05
comp6707_c0	comp6707_c0_seq1	525	-	2	336	0.12	19.2	-7.32332	7.32332	6.203e-05
comp9452_c0	comp9452_c0_seq1	466	-	81.67	779.67	5.9	55.06	-3.15121	3.15121	6.21421e-05
comp17777_c0	comp17777_c0_seq1	552	-	32	320	1.73	17.05	-3.22536	3.22536	6.28605e-05
comp19601_c0	comp19601_c0_seq1,comp19601_c0_seq2,comp19601_c0_seq3	706	-	574.33	135.67	32.42	8.01	2.13073	2.13073	6.3324e-05
comp19591_c0	comp19591_c0_seq1,comp19591_c0_seq2	1348	-	334.99	1435.62	5.84	24.67	-1.98228	1.98228	6.35229e-05
comp9835_c0	comp9835_c0_seq1,comp9835_c0_seq2	741	-	568	134	22.44	5.36	2.17154	2.17154	6.37777e-05
comp16787_c0	comp16787_c0_seq1,comp16787_c0_seq2,comp16787_c0_seq3,comp16787_c0_seq4,comp16787_c0_seq5	639	-	455.33	102.67	25.71	5.74	2.25622	2.25622	6.44412e-05
comp22135_c0	comp22135_c0_seq1	1194	-	73684	19108.3	1403.42	377.64	1.95119	1.95119	6.47445e-05
comp26345_c0	comp26345_c0_seq1,comp26345_c0_seq10,comp26345_c0_seq11,comp26345_c0_seq12,comp26345_c0_seq13,comp26345_c0_seq14,comp26345_c0_seq15,comp26345_c0_seq16,comp26345_c0_seq17,comp26345_c0_seq18,comp26345_c0_seq19,comp26345_c0_seq2,comp26345_c0_seq20,comp26345_c0_seq21,comp26345_c0_seq22,comp26345_c0_seq23,comp26345_c0_seq24,comp26345_c0_seq25,comp26345_c0_seq26,comp26345_c0_seq27,comp26345_c0_seq28,co…	3057	-	14523.7	4096.33	368.72	94.78	1.91353	1.91353	6.48475e-05
comp26735_c1	comp26735_c1_seq1,comp26735_c1_seq10,comp26735_c1_seq100,comp26735_c1_seq101,comp26735_c1_seq102,comp26735_c1_seq103,comp26735_c1_seq104,comp26735_c1_seq105,comp26735_c1_seq106,comp26735_c1_seq107,comp26735_c1_seq108,comp26735_c1_seq109,comp26735_c1_seq11,comp26735_c1_seq110,comp26735_c1_seq111,comp26735_c1_seq112,comp26735_c1_seq113,comp26735_c1_seq114,comp26735_c1_seq115,comp26735_c1_seq116,com…	2734	-	17104.4	4831	378.56	109.05	1.90597	1.90597	6.50638e-05
comp17217_c0	comp17217_c0_seq1,comp17217_c0_seq2,comp17217_c0_seq3,comp17217_c0_seq4	872	-	567	84.33	26.45	5.06	2.85406	2.85406	6.56876e-05
comp18410_c0	comp18410_c0_seq1	609	-	52.33	300	2.44	13.97	-2.40985	2.40985	6.77068e-05
comp9653_c1	comp9653_c1_seq1	271	-	2.67	64.33	0.68	16.57	-4.45763	4.45763	6.77981e-05
comp14046_c0	comp14046_c0_seq1,comp14046_c0_seq2	505	-	455	103.33	28.39	6.51	2.2705	2.2705	6.90723e-05
comp16828_c0	comp16828_c0_seq1	285	-	4.67	77.33	1	17.15	-3.97206	3.97206	6.96675e-05
comp22198_c0	comp22198_c0_seq1,comp22198_c0_seq2	911	-	1.67	1060	0.07	31.88	-9.11154	9.11154	6.97686e-05
comp11385_c0	comp11385_c0_seq1,comp11385_c0_seq2	588	-	448.33	101.67	22.74	5.21	2.23687	2.23687	7.03785e-05
comp37268_c0	comp37268_c0_seq1	457	-	1.33	389.33	0.1	28.31	-8.05657	8.05657	7.08548e-05
comp68567_c0	comp68567_c0_seq1	381	-	11.33	114.67	1.23	12.12	-3.29549	3.29549	7.0902e-05
comp9100_c0	comp9100_c0_seq1	216	-	91.33	479	55.87	289.56	-2.34802	2.34802	7.11314e-05
comp65570_c0	comp65570_c0_seq1	330	-	8.33	102	1.27	14.73	-3.50498	3.50498	7.13935e-05
comp10451_c2	comp10451_c2_seq1	342	-	5.33	124.33	0.72	16.43	-4.41306	4.41306	7.22661e-05
comp20724_c1	comp20724_c1_seq1,comp20724_c1_seq2,comp20724_c1_seq3,comp20724_c1_seq4,comp20724_c1_seq5,comp20724_c1_seq6	704	-	883.67	225.33	41.65	10.9	2.02861	2.02861	7.25262e-05
comp21472_c0	comp21472_c0_seq1,comp21472_c0_seq10,comp21472_c0_seq11,comp21472_c0_seq12,comp21472_c0_seq13,comp21472_c0_seq14,comp21472_c0_seq15,comp21472_c0_seq16,comp21472_c0_seq17,comp21472_c0_seq18,comp21472_c0_seq19,comp21472_c0_seq2,comp21472_c0_seq20,comp21472_c0_seq21,comp21472_c0_seq22,comp21472_c0_seq23,comp21472_c0_seq24,comp21472_c0_seq25,comp21472_c0_seq26,comp21472_c0_seq27,comp21472_c0_seq28,co…	1488	-	5455	1535.33	209.09	64.25	1.94748	1.94748	7.26245e-05
comp11789_c0	comp11789_c0_seq1	407	-	19.33	154.67	1.75	14.01	-2.90238	2.90238	7.28819e-05
comp30430_c0	comp30430_c0_seq1	334	-	482.33	111.67	68.19	15.94	2.18405	2.18405	7.28841e-05
comp17051_c0	comp17051_c0_seq1	702	-	26	614.33	0.99	23.04	-4.44018	4.44018	7.35512e-05
comp17602_c0	comp17602_c0_seq1,comp17602_c0_seq2,comp17602_c0_seq3,comp17602_c0_seq4,comp17602_c0_seq5	470	-	882	225.33	89.7	27.25	2.04742	2.04742	7.42173e-05
comp20164_c0	comp20164_c0_seq1	236	-	80.67	6.33	34.23	2.73	3.72347	3.72347	7.42246e-05
comp26736_c1	comp26736_c1_seq1,comp26736_c1_seq2	621	-	602	145.67	33.01	8.69	2.14659	2.14659	7.44439e-05
comp10091_c0	comp10091_c0_seq1	395	-	41	444.67	3.95	42.66	-3.38159	3.38159	7.57797e-05
comp5995_c0	comp5995_c0_seq1	697	-	3758.67	1052.33	143.4	41.3	1.86796	1.86796	7.6003e-05
comp33618_c0	comp33618_c0_seq1	207	-	85.67	7.33	62.14	5.52	3.54114	3.54114	7.63656e-05
comp30575_c0	comp30575_c0_seq1	957	-	1485.67	392.67	36.92	9.98	2.03647	2.03647	7.72704e-05
comp25166_c0	comp25166_c0_seq1,comp25166_c0_seq2,comp25166_c0_seq3	289	-	1288.33	343	712.01	177.38	1.92071	1.92071	7.7705e-05
comp25137_c0	comp25137_c0_seq1	1220	-	4636.67	18138.7	86.4	338.94	-1.89204	1.89204	7.78498e-05
comp25951_c0	comp25951_c0_seq1,comp25951_c0_seq2,comp25951_c0_seq3	1214	-	133039	25470	2926.87	635.5	2.40692	2.40692	7.78964e-05
comp18519_c0	comp18519_c0_seq1	764	-	86	770	2.9	25.76	-3.03136	3.03136	7.82083e-05
comp17560_c0	comp17560_c0_seq1,comp17560_c0_seq2,comp17560_c0_seq3	748	-	293.67	2.67	21.2	0.18	6.7532	6.7532	7.85061e-05
comp25729_c0	comp25729_c0_seq1,comp25729_c0_seq10,comp25729_c0_seq11,comp25729_c0_seq12,comp25729_c0_seq13,comp25729_c0_seq14,comp25729_c0_seq15,comp25729_c0_seq16,comp25729_c0_seq17,comp25729_c0_seq18,comp25729_c0_seq19,comp25729_c0_seq2,comp25729_c0_seq20,comp25729_c0_seq21,comp25729_c0_seq22,comp25729_c0_seq23,comp25729_c0_seq24,comp25729_c0_seq25,comp25729_c0_seq26,comp25729_c0_seq27,comp25729_c0_seq28,co…	1902	-	16204.7	4648.33	403.68	108.44	1.87613	1.87613	7.86524e-05
comp26890_c0	comp26890_c0_seq1,comp26890_c0_seq10,comp26890_c0_seq11,comp26890_c0_seq12,comp26890_c0_seq13,comp26890_c0_seq14,comp26890_c0_seq15,comp26890_c0_seq16,comp26890_c0_seq17,comp26890_c0_seq18,comp26890_c0_seq19,comp26890_c0_seq2,comp26890_c0_seq20,comp26890_c0_seq21,comp26890_c0_seq22,comp26890_c0_seq23,comp26890_c0_seq24,comp26890_c0_seq3,comp26890_c0_seq4,comp26890_c0_seq5,comp26890_c0_seq6,comp26…	1143	-	3183	72499.3	108.68	2633.15	-4.43296	4.43296	7.99715e-05
comp5706_c0	comp5706_c0_seq1	799	-	720.67	180.67	22.77	5.83	2.11803	2.11803	8.01473e-05
comp15342_c0	comp15342_c0_seq1	415	-	188.67	1120.33	16.91	98.21	-2.52976	2.52976	8.03101e-05
comp3820_c1	comp3820_c1_seq1	296	-	2	58.33	0.38	11.31	-4.69648	4.69648	8.04013e-05
comp9672_c0	comp9672_c0_seq1	467	-	0.33	200	0.02	13.91	-9.13003	9.13003	8.10661e-05
comp25498_c0	comp25498_c0_seq1,comp25498_c0_seq2	1890	-	2292.67	634.67	26.05	7.37	1.89613	1.89613	8.14851e-05
comp26917_c0	comp26917_c0_seq1,comp26917_c0_seq10,comp26917_c0_seq100,comp26917_c0_seq101,comp26917_c0_seq102,comp26917_c0_seq103,comp26917_c0_seq104,comp26917_c0_seq105,comp26917_c0_seq106,comp26917_c0_seq107,comp26917_c0_seq108,comp26917_c0_seq109,comp26917_c0_seq11,comp26917_c0_seq110,comp26917_c0_seq111,comp26917_c0_seq112,comp26917_c0_seq113,comp26917_c0_seq114,comp26917_c0_seq115,comp26917_c0_seq116,com…	4164	-	24837	7163.55	545.18	139.44	1.87521	1.87521	8.16252e-05
comp22084_c0	comp22084_c0_seq1,comp22084_c0_seq2	1200	-	728	6159.67	13.87	116.45	-2.96176	2.96176	8.25162e-05
comp14268_c0	comp14268_c0_seq1	305	-	5	82.33	0.91	14.71	-3.92281	3.92281	8.25232e-05
comp60210_c0	comp60210_c0_seq1	519	-	7.67	162	0.47	9.51	-4.28602	4.28602	8.29445e-05
comp18032_c0	comp18032_c0_seq1	575	-	2055	414	103.13	21.13	2.41125	2.41125	8.42547e-05
comp15857_c0	comp15857_c0_seq1,comp15857_c0_seq2	411	-	12.33	488	1.15	53.53	-5.15655	5.15655	8.4311e-05
comp7089_c0	comp7089_c0_seq1	404	-	26	181	2.37	16.8	-2.71473	2.71473	8.44688e-05
comp16353_c0	comp16353_c0_seq1	583	-	547.33	132	27.13	6.62	2.1583	2.1583	8.51304e-05
comp35276_c0	comp35276_c0_seq1	747	-	706.33	177.67	24.51	6.22	2.13057	2.13057	8.547e-05
comp15521_c0	comp15521_c0_seq1	687	-	1106.67	4376.33	43.73	171.21	-1.90417	1.90417	8.626e-05
comp35355_c0	comp35355_c0_seq1	256	-	239.67	45.67	75.45	14.74	2.45706	2.45706	8.63868e-05
comp22587_c0	comp22587_c0_seq1,comp22587_c0_seq2,comp22587_c0_seq3,comp22587_c0_seq4,comp22587_c0_seq5,comp22587_c0_seq6	1054	-	1560	425.33	75.71	23.61	1.96291	1.96291	8.67372e-05
comp10075_c0	comp10075_c0_seq1	415	-	312	65.67	27.53	5.87	2.33681	2.33681	8.83486e-05
comp7920_c0	comp7920_c0_seq1	851	-	19	498.67	0.56	14.36	-4.58746	4.58746	8.8424e-05
comp15735_c0	comp15735_c0_seq1	468	-	17055	4943.33	1196.28	357.09	1.84214	1.84214	8.87033e-05
comp8785_c0	comp8785_c0_seq1,comp8785_c0_seq2	484	-	14.67	156.67	2.82	29.21	-3.37727	3.37727	8.88291e-05
comp19271_c0	comp19271_c0_seq1	288	-	0.67	110	0.14	23.19	-7.21632	7.21632	8.89135e-05
comp36499_c0	comp36499_c0_seq1	1039	-	790	202.67	18	4.74	1.98771	1.98771	8.90281e-05
comp47076_c0	comp47076_c0_seq1	436	-	2.67	195.33	0.21	15.44	-6.103	6.103	8.93219e-05
comp8963_c0	comp8963_c0_seq1,comp8963_c0_seq2	505	-	831.33	214.67	57.45	13.73	2.07777	2.07777	8.95076e-05
comp18931_c0	comp18931_c0_seq1,comp18931_c0_seq2	1126	-	818.08	3692.32	16.87	78.7	-2.06948	2.06948	9.02636e-05
comp25402_c0	comp25402_c0_seq1,comp25402_c0_seq10,comp25402_c0_seq2,comp25402_c0_seq3,comp25402_c0_seq4,comp25402_c0_seq5,comp25402_c0_seq6,comp25402_c0_seq7,comp25402_c0_seq8,comp25402_c0_seq9	1722	-	15252.3	4425	243.27	72.15	1.83151	1.83151	9.04198e-05
comp7620_c0	comp7620_c0_seq1	514	-	211.67	23.67	12.75	1.47	3.17173	3.17173	9.10422e-05
comp29562_c0	comp29562_c0_seq1	951	-	441.33	1800.33	11.17	45.5	-1.9438	1.9438	9.12286e-05
comp33680_c0	comp33680_c0_seq1	377	-	460.33	108	49.44	11.74	2.14775	2.14775	9.15769e-05
comp17231_c0	comp17231_c0_seq1,comp17231_c0_seq2,comp17231_c0_seq3,comp17231_c0_seq4,comp17231_c0_seq5	885	-	475.33	112.33	14.24	3.83	2.19799	2.19799	9.2316e-05
comp1166_c0	comp1166_c0_seq1	370	-	9.33	102.67	1.04	11.54	-3.36516	3.36516	9.26088e-05
comp24632_c0	comp24632_c0_seq1	1706	-	1549.33	6046.67	19.65	76.17	-1.87196	1.87196	9.31521e-05
comp23545_c0	comp23545_c0_seq1,comp23545_c0_seq2	1172	-	451.33	2187	13.43	58.71	-2.18623	2.18623	9.37797e-05
comp14852_c0	comp14852_c0_seq1	263	-	75	5.67	21.43	1.7	3.73339	3.73339	9.4244e-05
comp31390_c0	comp31390_c0_seq1	829	-	1457.33	398.67	44.03	12.18	1.95613	1.95613	9.46407e-05
comp6128_c0	comp6128_c0_seq1	217	-	59.33	3	35.25	1.85	4.3439	4.3439	9.47446e-05
comp25848_c0	comp25848_c0_seq1,comp25848_c0_seq2,comp25848_c0_seq3,comp25848_c0_seq4,comp25848_c0_seq5,comp25848_c0_seq6,comp25848_c0_seq7	543	-	825.67	214.33	48.57	12.79	1.99953	1.99953	9.49826e-05
comp16269_c0	comp16269_c0_seq1,comp16269_c0_seq2,comp16269_c0_seq3	343	-	274.33	55.67	66.55	11.38	2.39603	2.39603	9.49927e-05
comp1640_c0	comp1640_c0_seq1	599	-	53	292.33	2.53	13.78	-2.39221	2.39221	9.51381e-05
comp38589_c0	comp38589_c0_seq1	603	-	382.67	86.33	17.97	4.21	2.17794	2.17794	9.54601e-05
comp67288_c0	comp67288_c0_seq1	359	-	9.67	103.67	1.14	12.19	-3.3598	3.3598	9.55985e-05
comp18389_c0	comp18389_c0_seq1,comp18389_c0_seq2	387	-	308.33	65.33	48.97	9.56	2.32473	2.32473	9.6182e-05
comp24356_c0	comp24356_c0_seq1,comp24356_c0_seq2	1242	-	41.33	6301.67	0.84	123.25	-7.11021	7.11021	9.61896e-05
comp21919_c0	comp21919_c0_seq1,comp21919_c0_seq2	1531	-	327.67	1357.33	4.95	32.38	-1.93624	1.93624	9.71735e-05
comp12849_c0	comp12849_c0_seq1,comp12849_c0_seq2,comp12849_c0_seq3,comp12849_c0_seq4	712	-	409	94	41.03	9.92	2.19403	2.19403	9.75132e-05
comp13659_c0	comp13659_c0_seq1	483	-	394	89.67	26.41	6.13	2.21712	2.21712	9.76636e-05
comp6176_c0	comp6176_c0_seq1,comp6176_c0_seq2	983	-	1032	275.33	45.35	13.31	1.99127	1.99127	9.82434e-05
comp32575_c0	comp32575_c0_seq1	387	-	400.33	91.67	40.45	9.38	2.22503	2.22503	9.86885e-05
comp5138_c0	comp5138_c0_seq1,comp5138_c0_seq2	528	-	509	123	32.81	7.79	2.11255	2.11255	9.89009e-05
comp19753_c0	comp19753_c0_seq1	2161	-	88.67	11721	0.86	112.68	-6.90389	6.90389	9.93785e-05
comp53210_c0	comp53210_c0_seq1	389	-	120	15.33	12.14	1.57	3.02912	3.02912	0.000100257
comp12418_c0	comp12418_c0_seq1	454	-	1897	523.33	140.64	39.67	1.89016	1.89016	0.000100482
comp3988_c0	comp3988_c0_seq1	363	-	5	76.67	0.57	8.84	-3.89728	3.89728	0.000100729
comp23874_c0	comp23874_c0_seq1,comp23874_c0_seq2,comp23874_c0_seq3	403	-	2565	727.67	247.01	69.79	1.87555	1.87555	0.000101731
comp6156_c0	comp6156_c0_seq1,comp6156_c0_seq2	542	-	1179.67	319.67	70.89	19.38	1.9263	1.9263	0.000101849
comp24521_c0	comp24521_c0_seq1	1241	-	282.33	1175.33	5.14	21.36	-1.97771	1.97771	0.000103331
comp47144_c0	comp47144_c0_seq1	286	-	1	107.33	0.22	22.98	-6.6763	6.6763	0.000103686
comp22599_c0	comp22599_c0_seq1	855	-	1215.67	8047.67	35.31	232.06	-2.61576	2.61576	0.000104364
comp13186_c0	comp13186_c0_seq1,comp13186_c0_seq2,comp13186_c0_seq3,comp13186_c0_seq4,comp13186_c0_seq5,comp13186_c0_seq6,comp13186_c0_seq7,comp13186_c0_seq8	1071	-	2285.67	647	53.69	15.46	1.8997	1.8997	0.000104658
comp5248_c0	comp5248_c0_seq1	472	-	99.67	472	6.97	32.71	-2.17189	2.17189	0.000105898
comp74876_c0	comp74876_c0_seq1	358	-	86	8	10.26	0.96	3.44798	3.44798	0.000107044
comp33700_c0	comp33700_c0_seq1	347	-	211.67	39.33	27.17	5.19	2.47803	2.47803	0.000108362
comp7286_c0	comp7286_c0_seq1	215	-	101.33	11.33	62.15	7.23	3.17562	3.17562	0.000109705
comp21600_c0	comp21600_c0_seq1,comp21600_c0_seq2,comp21600_c0_seq3,comp21600_c0_seq4,comp21600_c0_seq5,comp21600_c0_seq6,comp21600_c0_seq7,comp21600_c0_seq8	1317	-	2383	678.67	57.66	17.21	1.89694	1.89694	0.000109723
comp49024_c0	comp49024_c0_seq1	405	-	117.67	15	11.02	1.41	3.02975	3.02975	0.000109991
comp16366_c0	comp16366_c0_seq1	335	-	9	98.33	1.25	13.97	-3.37817	3.37817	0.000110335
comp15465_c0	comp15465_c0_seq1	740	-	253.67	2462.67	8.9	85.79	-3.16503	3.16503	0.000110337
comp4848_c0	comp4848_c0_seq1	277	-	6.33	85.67	1.59	20.63	-3.64834	3.64834	0.000110913
comp14863_c0	comp14863_c0_seq1	384	-	4	186	0.43	19.18	-5.40727	5.40727	0.000111875
comp5711_c0	comp5711_c0_seq1,comp5711_c0_seq2	513	-	525	129.33	32.43	8.38	2.0636	2.0636	0.000111905
comp597_c0	comp597_c0_seq1	457	-	38.67	231.67	2.87	17.05	-2.47907	2.47907	0.000112697
comp49605_c0	comp49605_c0_seq1	384	-	21.67	157.67	2.23	16.3	-2.81708	2.81708	0.000112867
comp22214_c0	comp22214_c0_seq1,comp22214_c0_seq10,comp22214_c0_seq11,comp22214_c0_seq12,comp22214_c0_seq13,comp22214_c0_seq14,comp22214_c0_seq15,comp22214_c0_seq16,comp22214_c0_seq17,comp22214_c0_seq18,comp22214_c0_seq19,comp22214_c0_seq2,comp22214_c0_seq20,comp22214_c0_seq21,comp22214_c0_seq22,comp22214_c0_seq23,comp22214_c0_seq24,comp22214_c0_seq25,comp22214_c0_seq26,comp22214_c0_seq27,comp22214_c0_seq28,co…	1506	-	3390	980	84.4	28.6	1.87778	1.87778	0.000112893
comp22981_c0	comp22981_c0_seq1	1033	-	86.67	9280	1.99	207.24	-6.66456	6.66456	0.000112936
comp32415_c0	comp32415_c0_seq1	316	-	358.67	81	58.41	13.28	2.21158	2.21158	0.000113097
comp17398_c0	comp17398_c0_seq1	832	-	129	583	3.88	17.38	-2.10228	2.10228	0.000113514
comp40210_c0	comp40210_c0_seq1	507	-	312.33	67.67	19.22	4.26	2.3266	2.3266	0.00011366
comp27024_c0	comp27024_c0_seq1	852	-	24353	7220.67	705.95	213.61	1.77093	1.77093	0.000113876
comp21195_c0	comp21195_c0_seq1,comp21195_c0_seq10,comp21195_c0_seq11,comp21195_c0_seq12,comp21195_c0_seq13,comp21195_c0_seq2,comp21195_c0_seq3,comp21195_c0_seq4,comp21195_c0_seq5,comp21195_c0_seq6,comp21195_c0_seq7,comp21195_c0_seq8,comp21195_c0_seq9	1325	-	2336.67	667.33	70.6	19.71	1.91007	1.91007	0.000114277
comp20066_c0	comp20066_c0_seq1	748	-	6921.33	1657.33	240.9	59.31	2.09415	2.09415	0.000114359
comp29126_c0	comp29126_c0_seq1	371	-	877.33	233.67	96.26	26.44	1.94211	1.94211	0.000115061
comp8547_c0	comp8547_c0_seq1	250	-	3	63.67	1.09	21.6	-4.31254	4.31254	0.000115166
comp19339_c0	comp19339_c0_seq1,comp19339_c0_seq2,comp19339_c0_seq3,comp19339_c0_seq4,comp19339_c0_seq5	533	-	536.33	133	44.23	10.23	2.11103	2.11103	0.000116177
comp58113_c0	comp58113_c0_seq1	285	-	5.43	78.26	1.2	17.39	-3.77377	3.77377	0.000116195
comp21993_c0	comp21993_c0_seq1,comp21993_c0_seq2	842	-	3465	1005	121.41	36.45	1.89846	1.89846	0.000116333
comp75575_c0	comp75575_c0_seq1	597	-	14	197	0.67	9.5	-3.69399	3.69399	0.000116697
comp21720_c0	comp21720_c0_seq1,comp21720_c0_seq10,comp21720_c0_seq11,comp21720_c0_seq12,comp21720_c0_seq13,comp21720_c0_seq14,comp21720_c0_seq15,comp21720_c0_seq16,comp21720_c0_seq17,comp21720_c0_seq18,comp21720_c0_seq19,comp21720_c0_seq2,comp21720_c0_seq20,comp21720_c0_seq21,comp21720_c0_seq22,comp21720_c0_seq23,comp21720_c0_seq24,comp21720_c0_seq3,comp21720_c0_seq4,comp21720_c0_seq5,comp21720_c0_seq6,comp21…	1582	-	3426.67	994	106.16	32.17	1.86727	1.86727	0.000117199
comp5850_c0	comp5850_c0_seq1,comp5850_c0_seq2	332	-	234	46	41.16	7.85	2.4193	2.4193	0.00011789
comp26296_c0	comp26296_c0_seq1,comp26296_c0_seq10,comp26296_c0_seq11,comp26296_c0_seq12,comp26296_c0_seq13,comp26296_c0_seq14,comp26296_c0_seq15,comp26296_c0_seq16,comp26296_c0_seq17,comp26296_c0_seq18,comp26296_c0_seq19,comp26296_c0_seq2,comp26296_c0_seq20,comp26296_c0_seq21,comp26296_c0_seq22,comp26296_c0_seq23,comp26296_c0_seq24,comp26296_c0_seq25,comp26296_c0_seq26,comp26296_c0_seq27,comp26296_c0_seq28,co…	2702	-	9274.67	2742.33	237.26	66.77	1.85272	1.85272	0.000117937
comp57143_c0	comp57143_c0_seq1	304	-	1.33	83.67	0.24	15.5	-5.94876	5.94876	0.000119638
comp5713_c0	comp5713_c0_seq1,comp5713_c0_seq2	910	-	678	175.67	19.18	4.83	2.01947	2.01947	0.000122088
comp37935_c0	comp37935_c0_seq1	756	-	506.67	125	17.4	4.32	2.12296	2.12296	0.000122629
comp30928_c0	comp30928_c0_seq1	210	-	4.33	91.33	2.94	62.69	-4.2653	4.2653	0.000123718
comp1714_c0	comp1714_c0_seq1	242	-	1.67	52.33	0.64	19.97	-4.91882	4.91882	0.000124208
comp8348_c0	comp8348_c0_seq1,comp8348_c0_seq2,comp8348_c0_seq3,comp8348_c0_seq4	1297	-	2553.67	737.33	49.68	14.67	1.87587	1.87587	0.000124269
comp9975_c0	comp9975_c0_seq1	304	-	80	7	14.68	1.28	3.56711	3.56711	0.000124488
comp9260_c0	comp9260_c0_seq1	779	-	62.67	340.67	2.07	11.1	-2.32348	2.32348	0.000125031
comp9294_c1	comp9294_c1_seq1	459	-	17	137	1.26	10	-2.92519	2.92519	0.000125595
comp5414_c0	comp5414_c0_seq1	635	-	119	541.33	5.18	23.53	-2.06339	2.06339	0.000125737
comp11137_c0	comp11137_c0_seq1,comp11137_c0_seq2	766	-	461	112	15.79	3.85	2.11321	2.11321	0.000126616
comp25599_c0	comp25599_c0_seq1	1903	-	2203	9102.67	24.39	100.81	-1.94538	1.94538	0.000126627
comp25776_c0	comp25776_c0_seq1,comp25776_c0_seq10,comp25776_c0_seq2,comp25776_c0_seq3,comp25776_c0_seq4,comp25776_c0_seq5,comp25776_c0_seq6,comp25776_c0_seq7,comp25776_c0_seq8,comp25776_c0_seq9	2078	-	161.33	5967.33	2.63	74.99	-5.06669	5.06669	0.00012724
comp25290_c0	comp25290_c0_seq1,comp25290_c0_seq10,comp25290_c0_seq100,comp25290_c0_seq101,comp25290_c0_seq102,comp25290_c0_seq103,comp25290_c0_seq104,comp25290_c0_seq105,comp25290_c0_seq106,comp25290_c0_seq107,comp25290_c0_seq108,comp25290_c0_seq109,comp25290_c0_seq11,comp25290_c0_seq110,comp25290_c0_seq111,comp25290_c0_seq12,comp25290_c0_seq13,comp25290_c0_seq14,comp25290_c0_seq15,comp25290_c0_seq16,comp2529…	1277	-	11687.7	3485.33	441.67	163.23	1.81538	1.81538	0.000127463
comp8662_c0	comp8662_c0_seq1	559	-	193.33	35	10.28	1.87	2.55962	2.55962	0.000127498
comp18104_c0	comp18104_c0_seq1,comp18104_c0_seq2	297	-	367.67	84.67	73.99	17.32	2.20976	2.20976	0.000127508
comp52117_c0	comp52117_c0_seq1	285	-	73	5.67	16.24	1.27	3.80552	3.80552	0.000128273
comp5575_c0	comp5575_c0_seq1	452	-	349.67	79.67	26.42	6.13	2.19055	2.19055	0.000130028
comp19116_c0	comp19116_c0_seq1,comp19116_c0_seq2,comp19116_c0_seq3,comp19116_c0_seq4,comp19116_c0_seq5	426	-	829.33	222	115.09	33.78	2.02802	2.02802	0.000130259
comp81532_c0	comp81532_c0_seq1	280	-	57.33	3	13.2	0.72	4.2494	4.2494	0.000130837
comp8350_c0	comp8350_c0_seq1,comp8350_c0_seq2	638	-	719.67	189.33	78.62	16.92	2.00424	2.00424	0.00013091
comp22247_c0	comp22247_c0_seq1	1202	-	746	2880.33	14.61	54.79	-1.86992	1.86992	0.000131058
comp29357_c0	comp29357_c0_seq1	412	-	510.33	127	45.9	11.63	2.10249	2.10249	0.000131077
comp16257_c0	comp16257_c0_seq1	388	-	252	51.67	25.33	5.28	2.36314	2.36314	0.000131739
comp14903_c0	comp14903_c0_seq1,comp14903_c0_seq2,comp14903_c0_seq3,comp14903_c0_seq4,comp14903_c0_seq5	1356	-	4362.67	1287	91.71	27.36	1.84734	1.84734	0.000132157
comp5675_c0	comp5675_c0_seq1	220	-	18	140.67	10.34	78.82	-2.86382	2.86382	0.000132621
comp12492_c0	comp12492_c0_seq1,comp12492_c0_seq2,comp12492_c0_seq3	350	-	205.33	38.67	34.27	6.73	2.51462	2.51462	0.000134492
comp5555_c0	comp5555_c0_seq1	311	-	5	243.33	0.86	40.61	-5.5281	5.5281	0.000134919
comp6642_c0	comp6642_c0_seq1	211	-	1	45.33	0.65	30.07	-5.40622	5.40622	0.000135896
comp20534_c0	comp20534_c0_seq1,comp20534_c0_seq2,comp20534_c0_seq3,comp20534_c0_seq4	1152	-	3605.33	1061.67	89.32	25.91	1.85725	1.85725	0.000136376
comp35927_c0	comp35927_c0_seq1	560	-	483.67	119.67	25.48	6.36	2.06932	2.06932	0.000136501
comp5219_c0	comp5219_c0_seq1	461	-	422.33	101.33	30.78	7.45	2.17406	2.17406	0.000136763
comp15250_c0	comp15250_c0_seq1,comp15250_c0_seq2	371	-	576.33	147.33	67.95	17.72	2.02633	2.02633	0.000136984
comp19855_c0	comp19855_c0_seq1	387	-	55.67	333	5.64	33.68	-2.45578	2.45578	0.000137426
comp19511_c0	comp19511_c0_seq1	736	-	230	951.33	8.27	33.63	-1.96192	1.96192	0.000137792
comp14747_c0	comp14747_c0_seq1,comp14747_c0_seq2,comp14747_c0_seq3	359	-	240.33	48.67	38.55	7.4	2.39363	2.39363	0.00013912
comp30666_c0	comp30666_c0_seq1	692	-	765.33	204.33	29.53	7.96	2.04134	2.04134	0.000140499
comp19763_c0	comp19763_c0_seq1	648	-	123.33	550.67	5.22	23.43	-2.06579	2.06579	0.000140579
comp16925_c0	comp16925_c0_seq1	463	-	41.67	386.33	3.07	27.51	-3.11981	3.11981	0.000141902
comp20015_c0	comp20015_c0_seq1	712	-	47.67	632	1.77	23.68	-3.61172	3.61172	0.000142635
comp25110_c0	comp25110_c0_seq1	1038	-	215.67	966.33	4.86	21.74	-2.0541	2.0541	0.000143166
comp27633_c0	comp27633_c0_seq1	216	-	162.33	1323.33	98.54	792.19	-2.9679	2.9679	0.00014429
comp9239_c0	comp9239_c0_seq1	289	-	3	116.67	0.63	25.01	-5.21975	5.21975	0.000144578
comp19126_c0	comp19126_c0_seq1,comp19126_c0_seq2	880	-	6214.67	23980	176.93	679.46	-1.83993	1.83993	0.000144857
comp25209_c0	comp25209_c0_seq1,comp25209_c0_seq10,comp25209_c0_seq11,comp25209_c0_seq12,comp25209_c0_seq13,comp25209_c0_seq14,comp25209_c0_seq15,comp25209_c0_seq16,comp25209_c0_seq17,comp25209_c0_seq18,comp25209_c0_seq19,comp25209_c0_seq2,comp25209_c0_seq20,comp25209_c0_seq21,comp25209_c0_seq22,comp25209_c0_seq23,comp25209_c0_seq24,comp25209_c0_seq25,comp25209_c0_seq26,comp25209_c0_seq27,comp25209_c0_seq28,co…	2720	-	31550.1	9565.68	472.23	144.75	1.79241	1.79241	0.00014497
comp26531_c0	comp26531_c0_seq1,comp26531_c0_seq10,comp26531_c0_seq100,comp26531_c0_seq101,comp26531_c0_seq102,comp26531_c0_seq103,comp26531_c0_seq104,comp26531_c0_seq105,comp26531_c0_seq106,comp26531_c0_seq107,comp26531_c0_seq108,comp26531_c0_seq109,comp26531_c0_seq11,comp26531_c0_seq110,comp26531_c0_seq111,comp26531_c0_seq112,comp26531_c0_seq113,comp26531_c0_seq114,comp26531_c0_seq115,comp26531_c0_seq116,com…	3075	-	21046.7	6371	449.03	121.49	1.78251	1.78251	0.000145155
comp21385_c0	comp21385_c0_seq1	718	-	972	3687.67	35.61	135.55	-1.84279	1.84279	0.00014608
comp31832_c0	comp31832_c0_seq1	573	-	635	127	31.93	6.63	2.3924	2.3924	0.000146308
comp26900_c0	comp26900_c0_seq1,comp26900_c0_seq10,comp26900_c0_seq100,comp26900_c0_seq101,comp26900_c0_seq102,comp26900_c0_seq103,comp26900_c0_seq104,comp26900_c0_seq105,comp26900_c0_seq106,comp26900_c0_seq107,comp26900_c0_seq108,comp26900_c0_seq109,comp26900_c0_seq11,comp26900_c0_seq110,comp26900_c0_seq111,comp26900_c0_seq112,comp26900_c0_seq113,comp26900_c0_seq114,comp26900_c0_seq115,comp26900_c0_seq116,com…	2393	-	26611.5	8073.83	539.08	176.9	1.82821	1.82821	0.000146329
comp60514_c0	comp60514_c0_seq1	235	-	1	45	0.46	19.34	-5.42868	5.42868	0.00014677
comp6664_c0	comp6664_c0_seq1	985	-	143	623.33	3.43	15.11	-2.02263	2.02263	0.000146841
comp11623_c0	comp11623_c0_seq1	1528	-	1726.67	497	24.59	7.3	1.81528	1.81528	0.000147122
comp19532_c0	comp19532_c0_seq1	702	-	649.67	2499.67	24.75	94.82	-1.8363	1.8363	0.000147368
comp48812_c0	comp48812_c0_seq1	315	-	70	5.33	11.49	0.91	3.77892	3.77892	0.000149687
comp6405_c0	comp6405_c0_seq1	397	-	601	156.33	58.09	15.33	1.94276	1.94276	0.000150906
comp6310_c0	comp6310_c0_seq1,comp6310_c0_seq2	451	-	1196.93	81	90.98	6.17	3.93049	3.93049	0.000151629
comp20120_c0	comp20120_c0_seq1	659	-	302	3149.67	12.44	128.89	-3.27403	3.27403	0.000151693
comp22002_c0	comp22002_c0_seq1	790	-	155.33	667	4.95	21.37	-1.99229	1.99229	0.000152681
comp19516_c0	comp19516_c0_seq1	810	-	188	1153.67	5.84	35.75	-2.58763	2.58763	0.000152919
comp45139_c0	comp45139_c0_seq1	343	-	1	132.67	0.14	17.46	-6.90988	6.90988	0.000155008
comp24586_c0	comp24586_c0_seq1,comp24586_c0_seq10,comp24586_c0_seq11,comp24586_c0_seq12,comp24586_c0_seq13,comp24586_c0_seq14,comp24586_c0_seq2,comp24586_c0_seq3,comp24586_c0_seq4,comp24586_c0_seq5,comp24586_c0_seq6,comp24586_c0_seq7,comp24586_c0_seq8,comp24586_c0_seq9	1218	-	1541.67	443	83.03	25.98	1.88949	1.88949	0.000155183
comp5722_c0	comp5722_c0_seq1,comp5722_c0_seq2	1072	-	1121.33	315	26.51	7.45	1.88122	1.88122	0.000156369
comp21131_c0	comp21131_c0_seq1,comp21131_c0_seq2,comp21131_c0_seq3,comp21131_c0_seq4	416	-	976.67	271	106.2	28.88	1.95498	1.95498	0.000157375
comp5642_c0	comp5642_c0_seq1	626	-	98.67	454.33	4.43	20.18	-2.10094	2.10094	0.000158562
comp14735_c0	comp14735_c0_seq1	379	-	24.67	167.67	2.61	17.77	-2.65028	2.65028	0.000158893
comp6286_c0	comp6286_c0_seq1	693	-	9.33	1922	0.36	73.34	-7.51504	7.51504	0.000162017
comp23946_c0	comp23946_c0_seq1,comp23946_c0_seq2,comp23946_c0_seq3,comp23946_c0_seq4,comp23946_c0_seq5,comp23946_c0_seq6,comp23946_c0_seq7,comp23946_c0_seq8	1197	-	1159	328	35.63	11.29	1.89411	1.89411	0.000164149
comp29703_c0	comp29703_c0_seq1	368	-	370.33	88	41.58	10.05	2.16967	2.16967	0.000164576
comp28552_c0	comp28552_c0_seq1	510	-	1573.33	455.33	96.01	28.42	1.80926	1.80926	0.000165461
comp21514_c0	comp21514_c0_seq1,comp21514_c0_seq2,comp21514_c0_seq3,comp21514_c0_seq4,comp21514_c0_seq5	724	-	2807.33	834.67	346.62	77.23	1.85461	1.85461	0.000165472
comp26885_c0	comp26885_c0_seq1,comp26885_c0_seq10,comp26885_c0_seq11,comp26885_c0_seq12,comp26885_c0_seq13,comp26885_c0_seq14,comp26885_c0_seq15,comp26885_c0_seq16,comp26885_c0_seq17,comp26885_c0_seq18,comp26885_c0_seq19,comp26885_c0_seq2,comp26885_c0_seq20,comp26885_c0_seq21,comp26885_c0_seq22,comp26885_c0_seq23,comp26885_c0_seq24,comp26885_c0_seq25,comp26885_c0_seq26,comp26885_c0_seq27,comp26885_c0_seq28,co…	2771	-	45721	14041.7	792.28	258.62	1.80357	1.80357	0.000165768
comp18009_c0	comp18009_c0_seq1	547	-	78	484.33	4.29	26.22	-2.56536	2.56536	0.000165874
comp10861_c0	comp10861_c0_seq1,comp10861_c0_seq2	304	-	111.33	14.67	20.19	3.07	2.99249	2.99249	0.000166382
comp11158_c1	comp11158_c1_seq1	220	-	1	45.33	0.54	25.41	-5.35077	5.35077	0.000168157
comp17036_c1	comp17036_c1_seq1	387	-	130.67	18.33	13.37	1.92	2.84978	2.84978	0.000169292
comp21800_c0	comp21800_c0_seq1	873	-	1258	359.67	35.86	10.36	1.86542	1.86542	0.000170734
comp54342_c0	comp54342_c0_seq1	396	-	130.67	19.67	12.51	1.94	2.75322	2.75322	0.000171661
comp53509_c0	comp53509_c0_seq1	441	-	126	18.33	9.91	1.45	2.85031	2.85031	0.000171662
comp15916_c0	comp15916_c0_seq1	470	-	4	230.33	0.28	15.86	-5.78112	5.78112	0.000172082
comp25094_c0	comp25094_c0_seq1,comp25094_c0_seq2	1376	-	668	3695.67	11.12	60.36	-2.38013	2.38013	0.000172099
comp15419_c1	comp15419_c1_seq1	247	-	2.67	59.33	0.97	21.29	-4.32833	4.32833	0.000172107
comp57474_c0	comp57474_c0_seq1	358	-	0.33	105.33	0.04	12.93	-8.29189	8.29189	0.000172115
comp23228_c0	comp23228_c0_seq1,comp23228_c0_seq10,comp23228_c0_seq11,comp23228_c0_seq12,comp23228_c0_seq13,comp23228_c0_seq2,comp23228_c0_seq3,comp23228_c0_seq4,comp23228_c0_seq5,comp23228_c0_seq6,comp23228_c0_seq7,comp23228_c0_seq8,comp23228_c0_seq9	1307	-	3790	1141.67	171.22	53.69	1.83054	1.83054	0.000173157
comp29040_c0	comp29040_c0_seq1	397	-	794.67	217.67	77.18	21.03	2.00315	2.00315	0.000173766
comp38547_c0	comp38547_c0_seq1	388	-	237.33	49.33	23.78	5.09	2.29445	2.29445	0.000174466
comp17749_c0	comp17749_c0_seq1,comp17749_c0_seq2,comp17749_c0_seq3,comp17749_c0_seq4,comp17749_c0_seq5	1083	-	2553.67	10420.7	80.1	353.75	-1.92065	1.92065	0.000174924
comp10451_c0	comp10451_c0_seq1	680	-	6	328.33	0.24	12.88	-5.65414	5.65414	0.000175077
comp8219_c0	comp8219_c0_seq1,comp8219_c0_seq2	527	-	721	195.33	47.83	13.3	1.97124	1.97124	0.000175672
comp8268_c0	comp8268_c0_seq1	445	-	186	34.67	14.49	2.74	2.43663	2.43663	0.000176467
comp10648_c0	comp10648_c0_seq1	481	-	138.67	21.67	9.44	1.49	2.7423	2.7423	0.000176798
comp57786_c0	comp57786_c0_seq1	234	-	2.33	55.67	1.04	24.54	-4.47116	4.47116	0.000177389
comp21069_c0	comp21069_c0_seq1,comp21069_c0_seq10,comp21069_c0_seq11,comp21069_c0_seq12,comp21069_c0_seq13,comp21069_c0_seq14,comp21069_c0_seq2,comp21069_c0_seq3,comp21069_c0_seq4,comp21069_c0_seq5,comp21069_c0_seq6,comp21069_c0_seq7,comp21069_c0_seq8,comp21069_c0_seq9	1545	-	3886	1174	112.11	28.69	1.85373	1.85373	0.000177438
comp8292_c0	comp8292_c0_seq1	315	-	8	98	1.34	16.11	-3.49413	3.49413	0.000177734
comp85214_c0	comp85214_c0_seq1	269	-	2	57.33	0.56	15.22	-4.71324	4.71324	0.00017936
comp8557_c0	comp8557_c0_seq1	487	-	147	912	9.7	60.8	-2.59345	2.59345	0.0001794
comp17273_c0	comp17273_c0_seq1	294	-	19.33	215.67	3.88	42.63	-3.40753	3.40753	0.000181597
comp5806_c0	comp5806_c0_seq1,comp5806_c0_seq2	677	-	492.33	126	22.27	6.08	2.04754	2.04754	0.000181644
comp11327_c0	comp11327_c0_seq1,comp11327_c0_seq2	393	-	223	45.33	27.61	6.08	2.42214	2.42214	0.000181737
comp25646_c0	comp25646_c0_seq1,comp25646_c0_seq10,comp25646_c0_seq11,comp25646_c0_seq2,comp25646_c0_seq3,comp25646_c0_seq4,comp25646_c0_seq5,comp25646_c0_seq6,comp25646_c0_seq7,comp25646_c0_seq8,comp25646_c0_seq9	1015	-	272943	59389.7	11518.5	2538.27	2.22636	2.22636	0.000182079
comp25733_c0	comp25733_c0_seq1,comp25733_c0_seq10,comp25733_c0_seq11,comp25733_c0_seq12,comp25733_c0_seq13,comp25733_c0_seq14,comp25733_c0_seq15,comp25733_c0_seq16,comp25733_c0_seq17,comp25733_c0_seq18,comp25733_c0_seq19,comp25733_c0_seq2,comp25733_c0_seq20,comp25733_c0_seq21,comp25733_c0_seq22,comp25733_c0_seq23,comp25733_c0_seq24,comp25733_c0_seq25,comp25733_c0_seq26,comp25733_c0_seq27,comp25733_c0_seq28,co…	2480	-	12561.3	3868	331.24	97.47	1.7907	1.7907	0.000182152
comp23661_c0	comp23661_c0_seq1,comp23661_c0_seq10,comp23661_c0_seq11,comp23661_c0_seq12,comp23661_c0_seq13,comp23661_c0_seq14,comp23661_c0_seq15,comp23661_c0_seq16,comp23661_c0_seq17,comp23661_c0_seq18,comp23661_c0_seq19,comp23661_c0_seq2,comp23661_c0_seq20,comp23661_c0_seq21,comp23661_c0_seq3,comp23661_c0_seq4,comp23661_c0_seq5,comp23661_c0_seq6,comp23661_c0_seq7,comp23661_c0_seq8,comp23661_c0_seq9	1914	-	4768.67	1450.67	134.12	44.66	1.79904	1.79904	0.000182668
comp8816_c0	comp8816_c0_seq1	541	-	47.33	255.33	2.64	14.12	-2.32619	2.32619	0.000183003
comp13794_c0	comp13794_c0_seq1	336	-	45.67	248.33	6.3	34.42	-2.31649	2.31649	0.000183081
comp8971_c0	comp8971_c0_seq1,comp8971_c0_seq2,comp8971_c0_seq3,comp8971_c0_seq4	848	-	1571	459	57.21	16.96	1.88916	1.88916	0.000183128
comp16232_c0	comp16232_c0_seq1	438	-	70	340	5.64	26.87	-2.20409	2.20409	0.00018405
comp10128_c0	comp10128_c0_seq1	277	-	46	249.33	11.1	60.33	-2.3464	2.3464	0.000185272
comp43087_c0	comp43087_c0_seq1	451	-	165	29	12.56	2.22	2.5972	2.5972	0.000185704
comp59769_c0	comp59769_c0_seq1	252	-	70.33	5.67	23.58	1.89	3.69459	3.69459	0.000186794
comp80590_c0	comp80590_c0_seq1	260	-	1.33	48.33	0.39	14.22	-5.10051	5.10051	0.000187871
comp36303_c0	comp36303_c0_seq1	422	-	263.33	47.33	22.32	4.23	2.48597	2.48597	0.000188141
comp13154_c0	comp13154_c0_seq1	545	-	1391.33	404.67	76.25	22.77	1.81292	1.81292	0.000189667
comp7627_c0	comp7627_c0_seq1	396	-	224.33	46	21.7	4.54	2.35772	2.35772	0.000189934
comp16155_c0	comp16155_c0_seq1,comp16155_c0_seq2	409	-	430.67	107.67	41.36	10.89	2.10256	2.10256	0.000189988
comp20646_c0	comp20646_c0_seq1,comp20646_c0_seq2	544	-	788	217.67	49.36	15.12	1.93777	1.93777	0.000190068
comp35780_c0	comp35780_c0_seq1	307	-	141.33	22.67	24.93	4.05	2.75555	2.75555	0.000190406
comp42781_c0	comp42781_c0_seq1	496	-	51	303.67	3.27	19.3	-2.47055	2.47055	0.000191377
comp15693_c0	comp15693_c0_seq1,comp15693_c0_seq2	1334	-	4359.67	1329	79.55	23.55	1.75949	1.75949	0.000191669
comp62880_c0	comp62880_c0_seq1	376	-	5.33	113.67	0.6	12.03	-4.32811	4.32811	0.000192048
comp11802_c0	comp11802_c0_seq1	371	-	1	85.33	0.11	9.28	-6.33014	6.33014	0.000192119
comp68370_c0	comp68370_c0_seq1	305	-	7.67	88	1.35	15.77	-3.37605	3.37605	0.000193413
comp25053_c0	comp25053_c0_seq1	1400	-	215.67	1148	3.42	18.02	-2.31659	2.31659	0.000194717
comp10107_c0	comp10107_c0_seq1,comp10107_c0_seq2	310	-	225	46.33	43.65	9.64	2.33002	2.33002	0.000195732
comp16626_c0	comp16626_c0_seq1	1048	-	355.67	1807.33	8.04	40.17	-2.25056	2.25056	0.000195878
comp40869_c0	comp40869_c0_seq1	388	-	205	40.67	20.86	4.17	2.35868	2.35868	0.000196026
comp12515_c0	comp12515_c0_seq1	560	-	192.33	37	10.14	1.98	2.47077	2.47077	0.000196694
comp20228_c0	comp20228_c0_seq1,comp20228_c0_seq2,comp20228_c0_seq3	890	-	1905	8768	59.63	248.81	-2.10965	2.10965	0.000199201
comp2289_c0	comp2289_c0_seq1	442	-	18.67	138.67	1.47	10.79	-2.78829	2.78829	0.000199274
comp18108_c0	comp18108_c0_seq1,comp18108_c0_seq2,comp18108_c0_seq3,comp18108_c0_seq4,comp18108_c0_seq5,comp18108_c0_seq6,comp18108_c0_seq7,comp18108_c0_seq8	646	-	418	104.33	23.37	6.04	2.11858	2.11858	0.00019928
comp17355_c0	comp17355_c0_seq1	431	-	1248.99	362.38	102.33	30.43	1.81579	1.81579	0.000199512
comp46867_c0	comp46867_c0_seq1	1541	-	854.33	239.33	12.21	3.45	1.91983	1.91983	0.000199621
comp16507_c0	comp16507_c0_seq1,comp16507_c0_seq2	948	-	865	242.67	36.84	14.97	1.89092	1.89092	0.000199974
comp45571_c0	comp45571_c0_seq1	346	-	145	24	18.81	3.23	2.61866	2.61866	0.000200006
comp3484_c0	comp3484_c0_seq1	343	-	95.67	11.33	12.8	1.55	3.06522	3.06522	0.000200064
comp22424_c1	comp22424_c1_seq1,comp22424_c1_seq2,comp22424_c1_seq3,comp22424_c1_seq4,comp22424_c1_seq5	1183	-	3218.78	13850.3	74.09	321.94	-2.00928	2.00928	0.000200101
comp55353_c0	comp55353_c0_seq1	309	-	90	10	15.73	1.76	3.21584	3.21584	0.000200996
comp24866_c0	comp24866_c0_seq1,comp24866_c0_seq2,comp24866_c0_seq3,comp24866_c0_seq4,comp24866_c0_seq5,comp24866_c0_seq6,comp24866_c0_seq7,comp24866_c0_seq8,comp24866_c0_seq9	1463	-	6707.67	2070.67	111.23	34.63	1.80608	1.80608	0.000201503
comp40747_c0	comp40747_c0_seq1	807	-	508.33	132.33	15.94	4.22	1.98747	1.98747	0.000201645
comp7135_c0	comp7135_c0_seq1	297	-	17	129	3.31	25.09	-2.8581	2.8581	0.000201924
comp23154_c0	comp23154_c0_seq1,comp23154_c0_seq2	1288	-	456.67	9257	8.21	182.84	-4.21002	4.21002	0.00020194
comp35172_c0	comp35172_c0_seq1	675	-	637.67	172.33	25.52	6.98	1.94867	1.94867	0.00020235
comp20683_c0	comp20683_c0_seq1,comp20683_c0_seq2,comp20683_c0_seq3,comp20683_c0_seq4	445	-	58.33	863.33	4.8	77.59	-3.81021	3.81021	0.000203652
comp55039_c0	comp55039_c0_seq1	258	-	5.33	74	1.61	22.74	-3.69709	3.69709	0.000203709
comp6649_c0	comp6649_c0_seq1,comp6649_c0_seq2	444	-	144	23.67	15.72	2.24	2.74228	2.74228	0.000204336
comp73915_c0	comp73915_c0_seq1	573	-	15	181.33	0.75	9.19	-3.49101	3.49101	0.000204512
comp41345_c0	comp41345_c0_seq1	586	-	44	342	2.16	16.68	-2.84039	2.84039	0.000204678
comp12754_c0	comp12754_c0_seq1,comp12754_c0_seq2,comp12754_c0_seq3	1107	-	793.67	221.33	23.94	5.89	1.89758	1.89758	0.000207399
comp17874_c0	comp17874_c0_seq1,comp17874_c0_seq10,comp17874_c0_seq11,comp17874_c0_seq2,comp17874_c0_seq3,comp17874_c0_seq4,comp17874_c0_seq5,comp17874_c0_seq6,comp17874_c0_seq7,comp17874_c0_seq8,comp17874_c0_seq9	1045	-	1049.67	301.33	38.61	10.21	1.88747	1.88747	0.000208251
comp8874_c0	comp8874_c0_seq1,comp8874_c0_seq2	311	-	102	13	18.77	2.42	3.0323	3.0323	0.000210024
comp65831_c0	comp65831_c0_seq1	284	-	3.67	64.33	0.83	14.28	-4.04288	4.04288	0.000211076
comp12052_c0	comp12052_c0_seq1	941	-	199.33	39.33	5.18	1.02	2.44111	2.44111	0.000212236
comp16373_c0	comp16373_c0_seq1,comp16373_c0_seq2,comp16373_c0_seq3,comp16373_c0_seq4,comp16373_c0_seq5,comp16373_c0_seq6,comp16373_c0_seq7,comp16373_c0_seq8	716	-	707.67	195	50.5	13.47	1.94326	1.94326	0.00021235
comp13577_c0	comp13577_c0_seq1	484	-	84.33	605	5.6	41.06	-2.75363	2.75363	0.000213132
comp7106_c0	comp7106_c0_seq1	361	-	196.67	38.67	23.05	4.66	2.38912	2.38912	0.000213136
comp35158_c0	comp35158_c0_seq1	560	-	464	119.33	24.62	6.36	2.04582	2.04582	0.000213188
comp14650_c0	comp14650_c0_seq1,comp14650_c0_seq2,comp14650_c0_seq3	435	-	654.33	178.67	66.01	18.57	1.94247	1.94247	0.000215798
comp22316_c0	comp22316_c0_seq1	1143	-	3483.33	1067.67	70.03	21.75	1.73481	1.73481	0.000216571
comp11453_c0	comp11453_c0_seq1	429	-	390.33	97	32.42	8.15	2.05855	2.05855	0.000217666
comp21879_c0	comp21879_c0_seq1,comp21879_c0_seq2,comp21879_c0_seq3,comp21879_c0_seq4,comp21879_c0_seq5,comp21879_c0_seq6	712	-	755	210.33	35.52	14.86	1.89863	1.89863	0.000217778
comp1578_c0	comp1578_c0_seq1	925	-	70	336	1.88	8.85	-2.16419	2.16419	0.000218651
comp91261_c0	comp91261_c0_seq1	380	-	72.33	6.33	7.67	0.67	3.55854	3.55854	0.000219556
comp29919_c0	comp29919_c0_seq1	581	-	998	286.67	49.54	14.39	1.91783	1.91783	0.000219627
comp26788_c0	comp26788_c0_seq1,comp26788_c0_seq10,comp26788_c0_seq11,comp26788_c0_seq12,comp26788_c0_seq13,comp26788_c0_seq14,comp26788_c0_seq15,comp26788_c0_seq16,comp26788_c0_seq17,comp26788_c0_seq18,comp26788_c0_seq19,comp26788_c0_seq2,comp26788_c0_seq20,comp26788_c0_seq21,comp26788_c0_seq22,comp26788_c0_seq23,comp26788_c0_seq24,comp26788_c0_seq25,comp26788_c0_seq26,comp26788_c0_seq27,comp26788_c0_seq28,co…	2144	-	8463	2640.67	211.78	68.22	1.7814	1.7814	0.000219887
comp15545_c0	comp15545_c0_seq1,comp15545_c0_seq10,comp15545_c0_seq2,comp15545_c0_seq3,comp15545_c0_seq4,comp15545_c0_seq5,comp15545_c0_seq6,comp15545_c0_seq7,comp15545_c0_seq8,comp15545_c0_seq9	1817	-	4577	1415	105.45	31.78	1.80406	1.80406	0.000219995
comp15370_c0	comp15370_c0_seq1,comp15370_c0_seq2	429	-	162279	51152.7	13914	4452.95	1.67549	1.67549	0.000221839
comp13631_c0	comp13631_c0_seq1	778	-	138.33	583.33	4.54	19.32	-1.97387	1.97387	0.000224299
comp11919_c0	comp11919_c0_seq1	828	-	640.33	175	19.39	5.35	1.96487	1.96487	0.000224313
comp19173_c0	comp19173_c0_seq1,comp19173_c0_seq2,comp19173_c0_seq3,comp19173_c0_seq4,comp19173_c0_seq5	797	-	1766.67	529.67	112.28	31.79	1.83202	1.83202	0.000224845
comp17897_c0	comp17897_c0_seq1,comp17897_c0_seq2,comp17897_c0_seq3,comp17897_c0_seq4,comp17897_c0_seq5,comp17897_c0_seq6,comp17897_c0_seq7,comp17897_c0_seq8,comp17897_c0_seq9	765	-	1590.67	474.33	102.04	30.76	1.82973	1.82973	0.000225964
comp13389_c0	comp13389_c0_seq1	368	-	6035.33	1809	675.94	204.99	1.79504	1.79504	0.000227282
comp12770_c0	comp12770_c0_seq1	263	-	1	72.67	0.28	20.51	-6.06916	6.06916	0.000227293
comp32670_c0	comp32670_c0_seq1	391	-	165	15	16.66	1.55	3.45039	3.45039	0.000229194
comp24015_c0	comp24015_c0_seq1,comp24015_c0_seq2,comp24015_c0_seq3,comp24015_c0_seq4	1257	-	3970.33	1228.33	79.59	24.73	1.75092	1.75092	0.000230586
comp26234_c0	comp26234_c0_seq1,comp26234_c0_seq10,comp26234_c0_seq100,comp26234_c0_seq101,comp26234_c0_seq102,comp26234_c0_seq103,comp26234_c0_seq104,comp26234_c0_seq105,comp26234_c0_seq106,comp26234_c0_seq107,comp26234_c0_seq108,comp26234_c0_seq109,comp26234_c0_seq11,comp26234_c0_seq110,comp26234_c0_seq111,comp26234_c0_seq112,comp26234_c0_seq113,comp26234_c0_seq114,comp26234_c0_seq115,comp26234_c0_seq116,com…	4650	-	47543.7	15032.3	611.12	224.48	1.73455	1.73455	0.000231944
comp8223_c0	comp8223_c0_seq1,comp8223_c0_seq2	811	-	1112.33	324.33	35.52	10.46	1.83852	1.83852	0.000232012
comp28538_c0	comp28538_c0_seq1	279	-	702	195	167.29	46.93	1.9064	1.9064	0.000232354
comp52537_c0	comp52537_c0_seq1	249	-	3.33	60.33	1.15	21.02	-4.08966	4.08966	0.000232994
comp15038_c0	comp15038_c0_seq1	405	-	35.33	795.67	3.23	72.76	-4.35325	4.35325	0.00023456
comp8061_c0	comp8061_c0_seq1	244	-	7.33	83	2.83	31.27	-3.44466	3.44466	0.000235688
comp19552_c0	comp19552_c0_seq1,comp19552_c0_seq2,comp19552_c0_seq3	354	-	169.33	690.67	23.05	97.61	-1.92341	1.92341	0.000236189
comp10982_c0	comp10982_c0_seq1,comp10982_c0_seq2	261	-	132.33	21	46.42	7.89	2.7455	2.7455	0.000236218
comp14687_c0	comp14687_c0_seq1	547	-	366	90.33	20.18	5.06	2.08891	2.08891	0.000236368
comp75092_c0	comp75092_c0_seq1	281	-	1.33	59	0.3	13.36	-5.35094	5.35094	0.000236479
comp13199_c0	comp13199_c0_seq1	362	-	84.33	386	9.85	44.89	-2.09368	2.09368	0.000236619
comp12208_c0	comp12208_c0_seq1	889	-	100.33	442.33	2.78	12.15	-2.07103	2.07103	0.000237091
comp27964_c0	comp27964_c0_seq1	251	-	1.67	97.33	0.58	32.65	-5.72759	5.72759	0.000238483
comp67936_c0	comp67936_c0_seq1	248	-	0.67	55.67	0.23	20.06	-6.29965	6.29965	0.000239113
comp13918_c0	comp13918_c0_seq1	379	-	15.67	745	1.68	77.68	-5.4401	5.4401	0.000240962
comp8489_c0	comp8489_c0_seq1	228	-	94	11.33	45.47	5.65	3.12555	3.12555	0.000241799
comp26535_c0	comp26535_c0_seq1,comp26535_c0_seq10,comp26535_c0_seq11,comp26535_c0_seq12,comp26535_c0_seq13,comp26535_c0_seq14,comp26535_c0_seq15,comp26535_c0_seq16,comp26535_c0_seq17,comp26535_c0_seq18,comp26535_c0_seq19,comp26535_c0_seq2,comp26535_c0_seq20,comp26535_c0_seq21,comp26535_c0_seq22,comp26535_c0_seq23,comp26535_c0_seq24,comp26535_c0_seq25,comp26535_c0_seq26,comp26535_c0_seq27,comp26535_c0_seq28,co…	2877	-	20170.7	6387.78	334.91	126.61	1.74538	1.74538	0.0002423
comp24948_c0	comp24948_c0_seq1,comp24948_c0_seq10,comp24948_c0_seq11,comp24948_c0_seq12,comp24948_c0_seq13,comp24948_c0_seq14,comp24948_c0_seq15,comp24948_c0_seq16,comp24948_c0_seq17,comp24948_c0_seq18,comp24948_c0_seq19,comp24948_c0_seq2,comp24948_c0_seq20,comp24948_c0_seq21,comp24948_c0_seq22,comp24948_c0_seq23,comp24948_c0_seq3,comp24948_c0_seq4,comp24948_c0_seq5,comp24948_c0_seq6,comp24948_c0_seq7,comp249…	1028	-	4833	1509	166.72	49.05	1.78712	1.78712	0.000242947
comp25471_c0	comp25471_c0_seq1,comp25471_c0_seq10,comp25471_c0_seq11,comp25471_c0_seq12,comp25471_c0_seq13,comp25471_c0_seq14,comp25471_c0_seq15,comp25471_c0_seq16,comp25471_c0_seq17,comp25471_c0_seq18,comp25471_c0_seq19,comp25471_c0_seq2,comp25471_c0_seq20,comp25471_c0_seq21,comp25471_c0_seq22,comp25471_c0_seq23,comp25471_c0_seq24,comp25471_c0_seq25,comp25471_c0_seq26,comp25471_c0_seq27,comp25471_c0_seq28,co…	1158	-	1563.33	469	80.78	21.63	1.84732	1.84732	0.000243217
comp30189_c0	comp30189_c0_seq1	795	-	1722	261.67	54.42	8.66	2.72996	2.72996	0.000243929
comp49661_c0	comp49661_c0_seq1	405	-	183.67	35.67	16.84	3.37	2.44753	2.44753	0.000247868
comp14487_c0	comp14487_c0_seq1	506	-	418	107	25.85	6.69	2.06978	2.06978	0.000247949
comp46487_c0	comp46487_c0_seq1	343	-	16.33	125.33	2.18	16.4	-2.84771	2.84771	0.000248521
comp22866_c0	comp22866_c0_seq1	1593	-	1862	7849	25.48	106.16	-1.98271	1.98271	0.00024908
comp19720_c0	comp19720_c0_seq1,comp19720_c0_seq2,comp19720_c0_seq3,comp19720_c0_seq4	913	-	1013	295	29.66	8.54	1.85095	1.85095	0.000249114
comp17186_c0	comp17186_c0_seq1,comp17186_c0_seq2	628	-	675	188	30.7	8.61	1.94266	1.94266	0.00025111
comp25531_c0	comp25531_c0_seq1,comp25531_c0_seq2,comp25531_c0_seq3,comp25531_c0_seq4	419	-	523	1938	61.14	200.52	-1.77574	1.77574	0.000251181
comp10023_c0	comp10023_c0_seq1	239	-	0.33	34.67	0.13	14.08	-6.67595	6.67595	0.000251327
comp23755_c0	comp23755_c0_seq1,comp23755_c0_seq2	1798	-	426.67	1594.67	30.07	43.7	-1.81721	1.81721	0.000251633
comp24456_c0	comp24456_c0_seq1,comp24456_c0_seq10,comp24456_c0_seq11,comp24456_c0_seq12,comp24456_c0_seq13,comp24456_c0_seq2,comp24456_c0_seq3,comp24456_c0_seq4,comp24456_c0_seq5,comp24456_c0_seq6,comp24456_c0_seq7,comp24456_c0_seq8,comp24456_c0_seq9	739	-	1341	399.67	94.14	28.23	1.8475	1.8475	0.000251642
comp11129_c0	comp11129_c0_seq1,comp11129_c0_seq2,comp11129_c0_seq3,comp11129_c0_seq4	1042	-	633	175	16.01	4.48	1.93871	1.93871	0.000254704
comp4960_c0	comp4960_c0_seq1	522	-	178.38	34.46	10.53	2.05	2.46835	2.46835	0.000255295
comp13502_c0	comp13502_c0_seq1	643	-	204	806.33	8.72	34.37	-1.92399	1.92399	0.000257616
comp11403_c0	comp11403_c0_seq1	577	-	192.67	768.33	9.72	38.46	-1.89872	1.89872	0.000258604
comp66980_c0	comp66980_c0_seq1	363	-	80.33	8.33	9.31	0.97	3.34413	3.34413	0.000259068
comp20294_c0	comp20294_c0_seq1,comp20294_c0_seq10,comp20294_c0_seq11,comp20294_c0_seq12,comp20294_c0_seq2,comp20294_c0_seq3,comp20294_c0_seq4,comp20294_c0_seq5,comp20294_c0_seq6,comp20294_c0_seq7,comp20294_c0_seq8,comp20294_c0_seq9	2257	-	2727	844	66.42	23.23	1.78711	1.78711	0.000259156
comp33912_c0	comp33912_c0_seq1	501	-	402.67	102.67	25.5	6.52	2.08872	2.08872	0.00025919
comp35307_c0	comp35307_c0_seq1	411	-	302.33	71.67	27.04	6.52	2.18245	2.18245	0.000262428
comp49123_c0	comp49123_c0_seq1	324	-	18.33	133.67	2.84	20.22	-2.76652	2.76652	0.00026431
comp40546_c0	comp40546_c0_seq1	286	-	5.33	72.67	1.19	15.81	-3.66521	3.66521	0.000264316
comp93158_c0	comp93158_c0_seq1	264	-	2	51.33	0.6	14.46	-4.57931	4.57931	0.000264318
comp22845_c1	comp22845_c1_seq1,comp22845_c1_seq2,comp22845_c1_seq3	513	-	6377.67	2015	410.46	133.65	1.7027	1.7027	0.000264526
comp5146_c0	comp5146_c0_seq1	479	-	481.67	128	32.67	8.91	1.95705	1.95705	0.000265369
comp5107_c0	comp5107_c0_seq1	371	-	72.67	338	8.03	37.19	-2.14224	2.14224	0.000266399
comp64218_c0	comp64218_c0_seq1	254	-	2	67	0.63	22.2	-4.99923	4.99923	0.000267303
comp26481_c1	comp26481_c1_seq1,comp26481_c1_seq10,comp26481_c1_seq11,comp26481_c1_seq12,comp26481_c1_seq13,comp26481_c1_seq14,comp26481_c1_seq15,comp26481_c1_seq16,comp26481_c1_seq17,comp26481_c1_seq18,comp26481_c1_seq19,comp26481_c1_seq2,comp26481_c1_seq20,comp26481_c1_seq21,comp26481_c1_seq22,comp26481_c1_seq23,comp26481_c1_seq24,comp26481_c1_seq25,comp26481_c1_seq26,comp26481_c1_seq27,comp26481_c1_seq28,co…	2165	-	11566.3	3684.33	300.45	105.4	1.76521	1.76521	0.0002678
comp27386_c0	comp27386_c0_seq1	613	-	446	2396.33	20.55	109.19	-2.32156	2.32156	0.0002692
comp16015_c0	comp16015_c0_seq1,comp16015_c0_seq2,comp16015_c0_seq3,comp16015_c0_seq4	829	-	461.33	121.67	31.75	7.95	2.00941	2.00941	0.000269921
comp11304_c0	comp11304_c0_seq1	1084	-	209.67	1005.67	4.53	21.44	-2.15973	2.15973	0.000270299
comp10001_c0	comp10001_c0_seq1	569	-	53.33	379	2.81	19.42	-2.71318	2.71318	0.000270562
comp20119_c0	comp20119_c0_seq1	445	-	14.67	180.67	1.14	13.78	-3.52212	3.52212	0.000270762
comp56019_c0	comp56019_c0_seq1	436	-	166	27	13.41	2.23	2.63057	2.63057	0.000271252
comp33219_c0	comp33219_c0_seq1	432	-	374.33	94.33	30.48	7.78	2.10411	2.10411	0.000271793
comp14646_c0	comp14646_c0_seq1,comp14646_c0_seq2,comp14646_c0_seq3	513	-	208	43.33	26.54	4.53	2.37146	2.37146	0.000273863
comp15141_c0	comp15141_c0_seq1,comp15141_c0_seq2,comp15141_c0_seq3	604	-	369.67	93	26.31	7.73	2.11894	2.11894	0.000273989
comp69280_c0	comp69280_c0_seq1	393	-	92.67	11.33	9.15	1.15	3.05565	3.05565	0.000274148
comp23752_c0	comp23752_c0_seq1	806	-	5394	1603.33	168.7	51.75	1.79642	1.79642	0.000275616
comp60301_c0	comp60301_c0_seq1	341	-	7.67	83.33	1.02	11.09	-3.37363	3.37363	0.00027739
comp19388_c0	comp19388_c0_seq1,comp19388_c0_seq2	416	-	187.33	745	17.09	71.58	-1.88063	1.88063	0.000278189
comp41114_c0	comp41114_c0_seq1	442	-	265.67	61	20.98	4.86	2.15885	2.15885	0.000278324
comp49364_c0	comp49364_c0_seq1	300	-	1.33	93	0.26	17.38	-5.98971	5.98971	0.000278357
comp38766_c0	comp38766_c0_seq1	288	-	180	35.33	38.35	7.54	2.35518	2.35518	0.000279933
comp41053_c0	comp41053_c0_seq1	1004	-	136	564	3.22	13.36	-1.92645	1.92645	0.000279983
comp10705_c0	comp10705_c0_seq1,comp10705_c0_seq2,comp10705_c0_seq3	321	-	156.33	28.33	41.09	7.32	2.55809	2.55809	0.000280011
comp26458_c0	comp26458_c0_seq1,comp26458_c0_seq10,comp26458_c0_seq11,comp26458_c0_seq12,comp26458_c0_seq13,comp26458_c0_seq14,comp26458_c0_seq15,comp26458_c0_seq16,comp26458_c0_seq17,comp26458_c0_seq18,comp26458_c0_seq19,comp26458_c0_seq2,comp26458_c0_seq20,comp26458_c0_seq21,comp26458_c0_seq22,comp26458_c0_seq23,comp26458_c0_seq24,comp26458_c0_seq25,comp26458_c0_seq26,comp26458_c0_seq27,comp26458_c0_seq28,co…	1321	-	10236.4	3270.26	425.84	144.06	1.73771	1.73771	0.000280208
comp16928_c0	comp16928_c0_seq1,comp16928_c0_seq2,comp16928_c0_seq3,comp16928_c0_seq4,comp16928_c0_seq5,comp16928_c0_seq6	692	-	409	105.67	62.94	18.32	2.02909	2.02909	0.000280423
comp2764_c0	comp2764_c0_seq1	807	-	55.67	290	1.74	9	-2.27464	2.27464	0.000280619
comp16931_c0	comp16931_c0_seq1,comp16931_c0_seq2,comp16931_c0_seq3	1106	-	2788.67	870.33	71.27	22.27	1.7902	1.7902	0.000281517
comp28963_c0	comp28963_c0_seq1	429	-	1012.67	298.67	83.33	25.17	1.78052	1.78052	0.000282837
comp20097_c0	comp20097_c0_seq1	1074	-	283.34	1409.03	6.19	30.33	-2.2378	2.2378	0.000283486
comp6269_c0	comp6269_c0_seq1	466	-	45.31	488.67	3.12	34.61	-3.26498	3.26498	0.000284351
comp6558_c1	comp6558_c1_seq1	264	-	1.67	48	0.5	13.5	-4.75989	4.75989	0.000285052
comp8728_c0	comp8728_c0_seq1	264	-	35	197.33	9.88	55.7	-2.39317	2.39317	0.00028655
comp12201_c0	comp12201_c0_seq1	269	-	79.33	8.33	21.19	2.31	3.26188	3.26188	0.000287223
comp47564_c0	comp47564_c0_seq1	370	-	148.33	26.33	16.56	3.06	2.5271	2.5271	0.000289156
comp46269_c0	comp46269_c0_seq1	437	-	186.67	37.33	14.89	3.03	2.43067	2.43067	0.000289907
comp25568_c0	comp25568_c0_seq1,comp25568_c0_seq10,comp25568_c0_seq11,comp25568_c0_seq12,comp25568_c0_seq13,comp25568_c0_seq14,comp25568_c0_seq15,comp25568_c0_seq16,comp25568_c0_seq17,comp25568_c0_seq18,comp25568_c0_seq19,comp25568_c0_seq2,comp25568_c0_seq20,comp25568_c0_seq21,comp25568_c0_seq22,comp25568_c0_seq23,comp25568_c0_seq24,comp25568_c0_seq25,comp25568_c0_seq26,comp25568_c0_seq27,comp25568_c0_seq28,co…	2621	-	18033.7	5800.67	409.91	160.2	1.70847	1.70847	0.000290373
comp66252_c0	comp66252_c0_seq1	250	-	63.67	5	21.88	1.8	3.65356	3.65356	0.000290795
comp438_c1	comp438_c1_seq1	325	-	79.33	8.33	11.94	1.28	3.37037	3.37037	0.000294536
comp9357_c0	comp9357_c0_seq1	1279	-	652	2443.33	11.56	42.68	-1.82215	1.82215	0.000295727
comp66527_c0	comp66527_c0_seq1	318	-	7.67	83.33	1.25	13.42	-3.35594	3.35594	0.000296996
comp21387_c0	comp21387_c0_seq1,comp21387_c0_seq10,comp21387_c0_seq2,comp21387_c0_seq3,comp21387_c0_seq4,comp21387_c0_seq5,comp21387_c0_seq6,comp21387_c0_seq7,comp21387_c0_seq8,comp21387_c0_seq9	1897	-	8375.67	2685	161.95	62.49	1.74884	1.74884	0.000297105
comp23977_c0	comp23977_c0_seq1,comp23977_c0_seq2,comp23977_c0_seq3,comp23977_c0_seq4,comp23977_c0_seq5	2168	-	19306.1	6223.19	296.13	99.96	1.67832	1.67832	0.000297777
comp40924_c0	comp40924_c0_seq1	396	-	22.33	167.33	2.18	16.07	-2.80803	2.80803	0.000297823
comp19991_c0	comp19991_c0_seq1,comp19991_c0_seq2,comp19991_c0_seq3,comp19991_c0_seq4,comp19991_c0_seq5,comp19991_c0_seq6,comp19991_c0_seq7,comp19991_c0_seq8,comp19991_c0_seq9	663	-	416.33	108.67	53.48	18	2.06521	2.06521	0.000298165
comp31086_c0	comp31086_c0_seq1	575	-	231.33	921.33	11.81	46.27	-1.92917	1.92917	0.000298928
comp2938_c0	comp2938_c0_seq1	309	-	10	106.67	1.73	18.58	-3.2841	3.2841	0.000301942
comp85069_c0	comp85069_c0_seq1	410	-	2	100	0.19	8.87	-5.53686	5.53686	0.000301999
comp59138_c0	comp59138_c0_seq1	473	-	118.67	18.33	8.18	1.3	2.75022	2.75022	0.000302514
comp21391_c0	comp21391_c0_seq1,comp21391_c0_seq2,comp21391_c0_seq3	837	-	108.67	670	3.75	27.51	-2.51002	2.51002	0.000302753
comp16054_c0	comp16054_c0_seq1,comp16054_c0_seq2	426	-	189	38.33	22.44	4.46	2.38001	2.38001	0.000305151
comp7982_c0	comp7982_c0_seq1	374	-	254.67	58.33	27.89	6.4	2.14907	2.14907	0.000305563
comp24813_c0	comp24813_c0_seq1,comp24813_c0_seq2	976	-	5773	1790	144.06	46.36	1.74027	1.74027	0.000305643
comp37158_c0	comp37158_c0_seq1	622	-	441	98	19.86	4.58	2.15543	2.15543	0.000306655
comp16555_c0	comp16555_c0_seq1,comp16555_c0_seq2	515	-	436	115.33	26.66	7.19	1.99958	1.99958	0.000306686
comp21319_c0	comp21319_c0_seq1	1329	-	478.33	6794.67	8.06	113.23	-3.69842	3.69842	0.00030726
comp26372_c0	comp26372_c0_seq1,comp26372_c0_seq10,comp26372_c0_seq11,comp26372_c0_seq12,comp26372_c0_seq13,comp26372_c0_seq14,comp26372_c0_seq15,comp26372_c0_seq16,comp26372_c0_seq17,comp26372_c0_seq18,comp26372_c0_seq19,comp26372_c0_seq2,comp26372_c0_seq20,comp26372_c0_seq21,comp26372_c0_seq22,comp26372_c0_seq23,comp26372_c0_seq24,comp26372_c0_seq25,comp26372_c0_seq26,comp26372_c0_seq27,comp26372_c0_seq28,co…	2901	-	11216	3615.67	343.16	112.45	1.72279	1.72279	0.000307349
comp27851_c0	comp27851_c0_seq1	270	-	679.67	193.67	178.12	52.29	1.81453	1.81453	0.000307744
comp13063_c0	comp13063_c0_seq1,comp13063_c0_seq2,comp13063_c0_seq3,comp13063_c0_seq4	666	-	374	95.67	18.76	4.66	2.03964	2.03964	0.000308677
comp20040_c0	comp20040_c0_seq1,comp20040_c0_seq2,comp20040_c0_seq3	874	-	767.67	222	24.98	7.2	1.88767	1.88767	0.00030924
comp69102_c0	comp69102_c0_seq1	422	-	18.33	139.33	1.58	11.76	-2.85524	2.85524	0.000309859
comp33348_c0	comp33348_c0_seq1	339	-	315.67	69.67	42.48	9.77	2.19264	2.19264	0.000310273
comp6792_c0	comp6792_c0_seq1,comp6792_c0_seq2	360	-	203.33	42.67	30.32	5.59	2.30396	2.30396	0.0003111
comp44124_c0	comp44124_c0_seq1	607	-	334.67	83.33	15.74	3.92	2.09947	2.09947	0.000311607
comp101125_c0	comp101125_c0_seq1	356	-	5.33	71.67	0.64	8.7	-3.64838	3.64838	0.00031457
comp17452_c0	comp17452_c0_seq1,comp17452_c0_seq2	330	-	523	143.67	83.84	24.22	1.88962	1.88962	0.000315006
comp26361_c0	comp26361_c0_seq1,comp26361_c0_seq2,comp26361_c0_seq3	1329	-	9587.95	3093	176.75	58.56	1.66704	1.66704	0.000315205
comp18504_c0	comp18504_c0_seq1	570	-	50	482.67	2.56	24.76	-3.13847	3.13847	0.00031532
comp25351_c0	comp25351_c0_seq1,comp25351_c0_seq10,comp25351_c0_seq11,comp25351_c0_seq12,comp25351_c0_seq13,comp25351_c0_seq14,comp25351_c0_seq15,comp25351_c0_seq16,comp25351_c0_seq17,comp25351_c0_seq18,comp25351_c0_seq19,comp25351_c0_seq2,comp25351_c0_seq20,comp25351_c0_seq21,comp25351_c0_seq22,comp25351_c0_seq23,comp25351_c0_seq24,comp25351_c0_seq25,comp25351_c0_seq26,comp25351_c0_seq27,comp25351_c0_seq28,co…	1980	-	5244.33	1679.67	159.54	49.2	1.74665	1.74665	0.000316198
comp15214_c0	comp15214_c0_seq1,comp15214_c0_seq2,comp15214_c0_seq3,comp15214_c0_seq4	1372	-	1928.33	599.67	31.78	10.04	1.77518	1.77518	0.000316351
comp37788_c0	comp37788_c0_seq1	212	-	0.33	35	0.22	22.79	-6.60531	6.60531	0.000316453
comp8860_c0	comp8860_c0_seq1,comp8860_c0_seq2	505	-	1010.33	301.33	80.07	27.13	1.82644	1.82644	0.000318022
comp67731_c0	comp67731_c0_seq1	558	-	19.33	152.33	1.04	8.04	-2.84985	2.84985	0.000318511
comp12434_c0	comp12434_c0_seq1,comp12434_c0_seq2,comp12434_c0_seq3,comp12434_c0_seq4	603	-	3041.33	962.67	154.53	50.16	1.75945	1.75945	0.000318531
comp78121_c0	comp78121_c0_seq1	258	-	41	1.33	12.79	0.43	4.92507	4.92507	0.000319724
comp18512_c0	comp18512_c0_seq1,comp18512_c0_seq2,comp18512_c0_seq3,comp18512_c0_seq4,comp18512_c0_seq5,comp18512_c0_seq6,comp18512_c0_seq7,comp18512_c0_seq8	863	-	1734.33	537.33	75.21	23.47	1.75563	1.75563	0.000321751
comp461_c0	comp461_c0_seq1	237	-	2.33	51.33	0.96	21.83	-4.39028	4.39028	0.000321919
comp24668_c0	comp24668_c0_seq1,comp24668_c0_seq2,comp24668_c0_seq3,comp24668_c0_seq4	1013	-	11087.3	38212	264.69	906.62	-1.71238	1.71238	0.000324683
comp16883_c0	comp16883_c0_seq1	455	-	231.67	51.67	17.38	3.91	2.18324	2.18324	0.000325165
comp82956_c0	comp82956_c0_seq1	481	-	9.67	107.67	0.65	7.18	-3.34835	3.34835	0.000326644
comp29899_c0	comp29899_c0_seq1	249	-	96	12.67	33.12	4.53	2.95045	2.95045	0.000328774
comp26387_c0	comp26387_c0_seq1,comp26387_c0_seq10,comp26387_c0_seq100,comp26387_c0_seq101,comp26387_c0_seq102,comp26387_c0_seq103,comp26387_c0_seq104,comp26387_c0_seq105,comp26387_c0_seq106,comp26387_c0_seq107,comp26387_c0_seq108,comp26387_c0_seq109,comp26387_c0_seq11,comp26387_c0_seq110,comp26387_c0_seq111,comp26387_c0_seq112,comp26387_c0_seq113,comp26387_c0_seq114,comp26387_c0_seq115,comp26387_c0_seq116,com…	2478	-	27899.6	9096.19	722.26	220.34	1.71864	1.71864	0.000330024
comp8083_c0	comp8083_c0_seq1,comp8083_c0_seq2,comp8083_c0_seq3	1524	-	4257	1363.67	70.86	22.79	1.73511	1.73511	0.000330934
comp438_c0	comp438_c0_seq1	391	-	143	25.33	14.16	2.53	2.583	2.583	0.000332864
comp34498_c0	comp34498_c0_seq1	547	-	459	124	25.14	6.91	1.93128	1.93128	0.000336445
comp45453_c0	comp45453_c0_seq1	220	-	1.67	47.33	0.92	26.49	-4.70936	4.70936	0.000336677
comp28654_c0	comp28654_c0_seq1	265	-	22.33	215	6.22	59.33	-3.18234	3.18234	0.000338947
comp7384_c0	comp7384_c0_seq1	388	-	33.33	208.33	3.45	21.17	-2.60311	2.60311	0.000340528
comp72583_c0	comp72583_c0_seq1	253	-	53.67	3.33	17.89	1.13	4.02407	4.02407	0.000340729
comp62125_c0	comp62125_c0_seq1	282	-	65.67	5.67	14.95	1.32	3.56162	3.56162	0.000342171
comp20747_c0	comp20747_c0_seq1	1104	-	678.33	2578.67	14.28	53.95	-1.8136	1.8136	0.000343797
comp26521_c0	comp26521_c0_seq1,comp26521_c0_seq10,comp26521_c0_seq100,comp26521_c0_seq101,comp26521_c0_seq102,comp26521_c0_seq103,comp26521_c0_seq104,comp26521_c0_seq105,comp26521_c0_seq106,comp26521_c0_seq107,comp26521_c0_seq108,comp26521_c0_seq109,comp26521_c0_seq11,comp26521_c0_seq110,comp26521_c0_seq111,comp26521_c0_seq112,comp26521_c0_seq113,comp26521_c0_seq114,comp26521_c0_seq115,comp26521_c0_seq116,com…	2325	-	13200	4307	242.49	87.33	1.73085	1.73085	0.000345795
comp6483_c0	comp6483_c0_seq1,comp6483_c0_seq2	767	-	1775	554.67	69.36	21.85	1.76618	1.76618	0.000347351
comp12045_c0	comp12045_c0_seq1,comp12045_c0_seq2	551	-	709	205.67	44.45	13.82	1.85252	1.85252	0.000349151
comp30411_c0	comp30411_c0_seq1	608	-	1052.33	318	49.18	15.02	1.78839	1.78839	0.000350189
comp25801_c0	comp25801_c0_seq1,comp25801_c0_seq10,comp25801_c0_seq11,comp25801_c0_seq12,comp25801_c0_seq13,comp25801_c0_seq14,comp25801_c0_seq15,comp25801_c0_seq16,comp25801_c0_seq17,comp25801_c0_seq18,comp25801_c0_seq19,comp25801_c0_seq2,comp25801_c0_seq20,comp25801_c0_seq21,comp25801_c0_seq22,comp25801_c0_seq23,comp25801_c0_seq24,comp25801_c0_seq25,comp25801_c0_seq26,comp25801_c0_seq27,comp25801_c0_seq28,co…	988	-	1429.33	442	78.76	26.54	1.76258	1.76258	0.000353315
comp18497_c0	comp18497_c0_seq1	388	-	46.33	1235	4.66	123.33	-4.60308	4.60308	0.00035339
comp21295_c0	comp21295_c0_seq1	859	-	124.67	4170	3.62	119	-4.93406	4.93406	0.000354924
comp22047_c0	comp22047_c0_seq1	266	-	103.42	14.58	28.61	4.11	2.88557	2.88557	0.000355997
comp1505_c0	comp1505_c0_seq1	821	-	53.67	262.67	1.64	8.05	-2.15754	2.15754	0.000358833
comp6525_c0	comp6525_c0_seq1	478	-	270	64.33	18.38	4.45	2.16058	2.16058	0.000359092
comp19057_c0	comp19057_c0_seq1	586	-	71.33	323.33	3.54	15.78	-2.11962	2.11962	0.000360707
comp12394_c0	comp12394_c0_seq1,comp12394_c0_seq2	480	-	453.67	123.33	30.75	8.6	1.90166	1.90166	0.00036113
comp21892_c0	comp21892_c0_seq1	1055	-	897	3148	19.93	69.83	-1.71965	1.71965	0.000361481
comp6121_c0	comp6121_c0_seq1	808	-	809.33	203.67	25.5	6.62	2.0025	2.0025	0.000362101
comp12386_c0	comp12386_c0_seq1	242	-	44.33	226.67	17.05	86.93	-2.28418	2.28418	0.000362845
comp28585_c0	comp28585_c0_seq1	353	-	554	144.67	67.98	18.4	1.94544	1.94544	0.000363872
comp20763_c0	comp20763_c0_seq1	701	-	2189.33	693.67	82.59	26.81	1.72027	1.72027	0.000364134
comp66732_c0	comp66732_c0_seq1	327	-	92.67	12	13.82	1.84	3.00627	3.00627	0.00036445
comp13567_c0	comp13567_c0_seq1,comp13567_c0_seq2,comp13567_c0_seq3,comp13567_c0_seq4	866	-	1505.95	468.65	47.4	14.6	1.79809	1.79809	0.000364844
comp9031_c0	comp9031_c0_seq1	292	-	97	707	19.84	144	-2.83183	2.83183	0.000367882
comp25918_c1	comp25918_c1_seq1,comp25918_c1_seq10,comp25918_c1_seq11,comp25918_c1_seq12,comp25918_c1_seq13,comp25918_c1_seq14,comp25918_c1_seq15,comp25918_c1_seq16,comp25918_c1_seq17,comp25918_c1_seq18,comp25918_c1_seq19,comp25918_c1_seq2,comp25918_c1_seq20,comp25918_c1_seq21,comp25918_c1_seq22,comp25918_c1_seq23,comp25918_c1_seq24,comp25918_c1_seq25,comp25918_c1_seq26,comp25918_c1_seq27,comp25918_c1_seq28,co…	2736	-	6555.67	2136	102.02	28.05	1.69547	1.69547	0.000368277
comp44339_c0	comp44339_c0_seq1	400	-	120.33	19.33	11.43	1.86	2.7222	2.7222	0.000368839
comp16983_c0	comp16983_c0_seq1,comp16983_c0_seq2,comp16983_c0_seq3,comp16983_c0_seq4	510	-	673.68	195.33	68.42	19.81	1.84198	1.84198	0.000369344
comp14026_c0	comp14026_c0_seq1	239	-	0.33	34	0.14	13.85	-6.5621	6.5621	0.000370589
comp47021_c0	comp47021_c0_seq1	498	-	153	28.67	9.78	1.83	2.48466	2.48466	0.000373266
comp13392_c0	comp13392_c0_seq1	432	-	93.67	1212.33	7.53	97.52	-3.5891	3.5891	0.000374673
comp22921_c0	comp22921_c0_seq1,comp22921_c0_seq10,comp22921_c0_seq11,comp22921_c0_seq12,comp22921_c0_seq13,comp22921_c0_seq14,comp22921_c0_seq15,comp22921_c0_seq16,comp22921_c0_seq17,comp22921_c0_seq18,comp22921_c0_seq19,comp22921_c0_seq2,comp22921_c0_seq20,comp22921_c0_seq21,comp22921_c0_seq22,comp22921_c0_seq23,comp22921_c0_seq24,comp22921_c0_seq25,comp22921_c0_seq26,comp22921_c0_seq27,comp22921_c0_seq28,co…	903	-	3102.67	998	143.6	45.96	1.74074	1.74074	0.000375696
comp23132_c0	comp23132_c0_seq1	1757	-	254	1456.33	3.12	17.74	-2.38972	2.38972	0.000376123
comp17012_c0	comp17012_c0_seq1,comp17012_c0_seq2,comp17012_c0_seq3	558	-	419.67	112.67	24.93	6.84	1.98726	1.98726	0.000376212
comp21274_c0	comp21274_c0_seq1,comp21274_c0_seq2,comp21274_c0_seq3,comp21274_c0_seq4	504	-	701	204.67	94.6	25.21	1.89483	1.89483	0.000377861
comp34110_c0	comp34110_c0_seq1	277	-	105.33	15.33	25.5	3.81	2.86616	2.86616	0.000378245
comp3760_c0	comp3760_c0_seq1	269	-	0.67	62.67	0.17	16.47	-6.36246	6.36246	0.000380195
comp64674_c0	comp64674_c0_seq1	579	-	8.33	193	0.43	9.53	-4.42928	4.42928	0.000380328
comp11083_c0	comp11083_c0_seq1	230	-	0.67	41.33	0.3	19.09	-5.78697	5.78697	0.000380931
comp3652_c0	comp3652_c0_seq1	372	-	8	122.33	0.89	13.33	-3.81892	3.81892	0.000382071
comp92558_c0	comp92558_c0_seq1	306	-	4.33	63	0.77	11.06	-3.80717	3.80717	0.000383571
comp19072_c0	comp19072_c0_seq1	514	-	370	67	22.46	4.11	2.5202	2.5202	0.000383595
comp7763_c0	comp7763_c0_seq1,comp7763_c0_seq2	469	-	217.33	48.33	18.15	4.19	2.24569	2.24569	0.000384658
comp13397_c0	comp13397_c0_seq1	359	-	24.33	187.33	2.9	22.08	-2.84535	2.84535	0.000385028
comp14726_c0	comp14726_c0_seq1,comp14726_c0_seq2,comp14726_c0_seq3	821	-	219.67	832	8.53	34.05	-1.83879	1.83879	0.00038744
comp10546_c0	comp10546_c0_seq1	523	-	242.33	43.33	14.45	2.62	2.53829	2.53829	0.000387754
comp42636_c0	comp42636_c0_seq1	471	-	281.33	68.67	19.5	4.89	2.12036	2.12036	0.000389942
comp15713_c0	comp15713_c0_seq1	537	-	2911.33	18932.3	163.5	1055.49	-2.58692	2.58692	0.000391552
comp21233_c0	comp21233_c0_seq1,comp21233_c0_seq2,comp21233_c0_seq3,comp21233_c0_seq4,comp21233_c0_seq5,comp21233_c0_seq6	1017	-	3280	1062.33	117.07	37.44	1.71934	1.71934	0.000398678
comp41841_c0	comp41841_c0_seq1	471	-	257	61	18.06	4.33	2.15454	2.15454	0.000400468
comp21166_c0	comp21166_c0_seq1,comp21166_c0_seq2,comp21166_c0_seq3,comp21166_c0_seq4	678	-	1043.33	319.33	56.05	15.31	1.80063	1.80063	0.000401011
comp70692_c0	comp70692_c0_seq1	311	-	67.67	6.33	11.46	1.1	3.47713	3.47713	0.000403555
comp106318_c0	comp106318_c0_seq1	352	-	3	55.67	0.39	6.87	-4.11552	4.11552	0.000403565
comp28803_c0	comp28803_c0_seq1	636	-	1638.67	517.33	71.21	22.83	1.69021	1.69021	0.000403998
comp15468_c1	comp15468_c1_seq1	509	-	22	141.67	1.35	8.6	-2.61584	2.61584	0.000404061
comp2614_c0	comp2614_c0_seq1	281	-	5	67	1.13	15.28	-3.61718	3.61718	0.000404835
comp26274_c1	comp26274_c1_seq1,comp26274_c1_seq10,comp26274_c1_seq11,comp26274_c1_seq12,comp26274_c1_seq13,comp26274_c1_seq14,comp26274_c1_seq15,comp26274_c1_seq16,comp26274_c1_seq17,comp26274_c1_seq18,comp26274_c1_seq19,comp26274_c1_seq2,comp26274_c1_seq20,comp26274_c1_seq21,comp26274_c1_seq22,comp26274_c1_seq23,comp26274_c1_seq24,comp26274_c1_seq25,comp26274_c1_seq26,comp26274_c1_seq27,comp26274_c1_seq28,co…	1434	-	6931.33	2280.67	320.94	119.68	1.69097	1.69097	0.000405624
comp19839_c1	comp19839_c1_seq1	397	-	277.02	67.69	26.51	6.61	2.09728	2.09728	0.000406755
comp46107_c0	comp46107_c0_seq1	1018	-	627.33	182	14.71	4.27	1.86464	1.86464	0.000407284
comp38823_c0	comp38823_c0_seq1	754	-	129.33	522	4.42	17.86	-1.89661	1.89661	0.000407329
comp3432_c0	comp3432_c0_seq1	326	-	118.33	19	17.93	2.89	2.74903	2.74903	0.000407671
comp22352_c0	comp22352_c0_seq1	1308	-	121.67	916.33	2.09	15.61	-2.85818	2.85818	0.00040943
comp16403_c0	comp16403_c0_seq1	318	-	302	75.67	48.28	12.33	2.04027	2.04027	0.000410665
comp70781_c0	comp70781_c0_seq1	336	-	8	95	1.13	13.03	-3.50452	3.50452	0.000411866
comp82546_c0	comp82546_c0_seq1	396	-	3.33	85.33	0.32	8.21	-4.56887	4.56887	0.000413658
comp28887_c0	comp28887_c0_seq1	446	-	834.33	251	64.21	19.55	1.80433	1.80433	0.000415309
comp7581_c0	comp7581_c0_seq1	385	-	209.33	46.33	21.2	4.77	2.31143	2.31143	0.000417057
comp16457_c0	comp16457_c0_seq1,comp16457_c0_seq2,comp16457_c0_seq3,comp16457_c0_seq4	364	-	52.67	3.33	7.63	0.48	4.0792	4.0792	0.000420405
comp60150_c0	comp60150_c0_seq1	280	-	7.33	78.67	1.68	18.32	-3.33674	3.33674	0.000422491
comp66571_c0	comp66571_c0_seq1	301	-	1	78.33	0.18	14.32	-6.16684	6.16684	0.000423461
comp26735_c0	comp26735_c0_seq1,comp26735_c0_seq2,comp26735_c0_seq3,comp26735_c0_seq4,comp26735_c0_seq5,comp26735_c0_seq6,comp26735_c0_seq7	1058	-	3981.32	1303.9	131.97	39.94	1.72874	1.72874	0.000426506
comp318_c1	comp318_c1_seq1	298	-	4.67	73.33	0.91	14.33	-3.94232	3.94232	0.00042836
comp71169_c0	comp71169_c0_seq1	439	-	113.33	18	9.01	1.49	2.66209	2.66209	0.000428405
comp10683_c0	comp10683_c0_seq1,comp10683_c0_seq2,comp10683_c0_seq3	517	-	438	120.33	44.49	9.77	1.99762	1.99762	0.000429418
comp77496_c0	comp77496_c0_seq1	245	-	1	43.33	0.39	16.19	-5.31223	5.31223	0.000431803
comp5482_c0	comp5482_c0_seq1,comp5482_c0_seq2	512	-	363.33	96	25.03	6.58	2.03461	2.03461	0.000431806
comp39681_c0	comp39681_c0_seq1	252	-	137.67	25	45.74	8.5	2.48041	2.48041	0.000434037
comp26544_c0	comp26544_c0_seq1,comp26544_c0_seq10,comp26544_c0_seq100,comp26544_c0_seq101,comp26544_c0_seq102,comp26544_c0_seq103,comp26544_c0_seq104,comp26544_c0_seq105,comp26544_c0_seq106,comp26544_c0_seq107,comp26544_c0_seq108,comp26544_c0_seq109,comp26544_c0_seq11,comp26544_c0_seq110,comp26544_c0_seq111,comp26544_c0_seq112,comp26544_c0_seq113,comp26544_c0_seq114,comp26544_c0_seq115,comp26544_c0_seq116,com…	1953	-	16109	5372.01	583.12	188.36	1.67853	1.67853	0.000434094
comp62466_c0	comp62466_c0_seq1	296	-	6	85	1.22	16.45	-3.71507	3.71507	0.000435193
comp17224_c0	comp17224_c0_seq1,comp17224_c0_seq2,comp17224_c0_seq3,comp17224_c0_seq4,comp17224_c0_seq5,comp17224_c0_seq6,comp17224_c0_seq7,comp17224_c0_seq8	753	-	500	105.33	25.18	5.5	2.31434	2.31434	0.000437131
comp15241_c0	comp15241_c0_seq1	728	-	38	335.33	1.35	11.96	-3.08442	3.08442	0.000440642
comp19615_c0	comp19615_c0_seq1,comp19615_c0_seq2,comp19615_c0_seq3	410	-	820.33	248	127.24	44.67	1.77339	1.77339	0.000442134
comp5662_c0	comp5662_c0_seq1	307	-	226.33	52	39.78	9.22	2.23705	2.23705	0.000442723
comp20240_c0	comp20240_c0_seq1,comp20240_c0_seq2,comp20240_c0_seq3,comp20240_c0_seq4	573	-	414	113	24.74	7.1	1.92183	1.92183	0.000443551
comp5116_c0	comp5116_c0_seq1,comp5116_c0_seq2	497	-	473.67	132.67	33.06	8.89	1.93898	1.93898	0.000444821
comp30622_c0	comp30622_c0_seq1,comp30622_c0_seq2	354	-	122.33	687.67	14.97	83.63	-2.38248	2.38248	0.000447667
comp22224_c0	comp22224_c0_seq1,comp22224_c0_seq10,comp22224_c0_seq11,comp22224_c0_seq12,comp22224_c0_seq13,comp22224_c0_seq14,comp22224_c0_seq15,comp22224_c0_seq16,comp22224_c0_seq17,comp22224_c0_seq2,comp22224_c0_seq3,comp22224_c0_seq4,comp22224_c0_seq5,comp22224_c0_seq6,comp22224_c0_seq7,comp22224_c0_seq8,comp22224_c0_seq9	1129	-	3088.59	1010.59	142.84	42.71	1.65712	1.65712	0.000453302
comp17557_c0	comp17557_c0_seq1	456	-	186.67	708.33	13.85	52.23	-1.8478	1.8478	0.000453313
comp33767_c0	comp33767_c0_seq1	1389	-	1668.33	533.33	26.91	8.63	1.75513	1.75513	0.000454079
comp57387_c0	comp57387_c0_seq1	330	-	96.67	13.67	13.98	2.05	2.84373	2.84373	0.00045442
comp11938_c0	comp11938_c0_seq1,comp11938_c0_seq2	359	-	6	169.33	0.71	24.35	-4.73996	4.73996	0.000455138
comp17759_c0	comp17759_c0_seq1	476	-	53.33	255	3.67	17.44	-2.14855	2.14855	0.000457447
comp5818_c0	comp5818_c0_seq1	365	-	254.67	61.33	29.22	7.09	2.17566	2.17566	0.000458797
comp88_c0	comp88_c0_seq1	430	-	85	10.67	7.09	0.92	2.9864	2.9864	0.000458927
comp10929_c0	comp10929_c0_seq1	430	-	174.33	36	14.37	3.01	2.41636	2.41636	0.000460532
comp38319_c0	comp38319_c0_seq1	203	-	0.67	35.67	0.53	28.39	-5.67767	5.67767	0.000460716
comp11224_c0	comp11224_c0_seq1	403	-	6	113	0.56	10.76	-4.1578	4.1578	0.000461432
comp12607_c0	comp12607_c0_seq1	443	-	494.67	140.33	38.61	11.06	1.89302	1.89302	0.0004641
comp38249_c0	comp38249_c0_seq1	2224	-	102	1699	0.97	15.83	-3.92631	3.92631	0.000464644
comp6445_c0	comp6445_c0_seq1	468	-	384.67	104	27.17	7.47	1.97383	1.97383	0.000466725
comp20669_c0	comp20669_c0_seq1	540	-	259.33	63	14.42	3.57	2.13658	2.13658	0.000467723
comp94532_c0	comp94532_c0_seq1	272	-	0.67	41.67	0.16	10.58	-5.77277	5.77277	0.000468556
comp22800_c0	comp22800_c0_seq1,comp22800_c0_seq2	1073	-	946	5477.33	25.39	168.08	-2.49111	2.49111	0.000469185
comp20179_c0	comp20179_c0_seq1,comp20179_c0_seq2,comp20179_c0_seq3,comp20179_c0_seq4	467	-	365.67	97.67	28.69	7.68	1.99711	1.99711	0.000469698
comp23712_c0	comp23712_c0_seq1	1393	-	387.33	2978	6.18	47.22	-2.81905	2.81905	0.000471453
comp30086_c0	comp30086_c0_seq1	459	-	106.33	433.67	7.79	31.96	-1.95805	1.95805	0.000472619
comp5669_c0	comp5669_c0_seq1,comp5669_c0_seq2	432	-	235	55.33	36.98	10.67	2.18074	2.18074	0.0004731
comp20287_c0	comp20287_c0_seq1	603	-	100.67	416.67	4.71	19.64	-1.93701	1.93701	0.000476101
comp6773_c0	comp6773_c0_seq1,comp6773_c0_seq2	670	-	683	203.67	40.41	11.42	1.8592	1.8592	0.00047636
comp18250_c0	comp18250_c0_seq1	785	-	1455.67	10986.3	47.23	354.65	-2.78759	2.78759	0.000476766
comp9186_c0	comp9186_c0_seq1	303	-	1.33	53.33	0.23	9.73	-5.12494	5.12494	0.000476909
comp77546_c0	comp77546_c0_seq1	235	-	43.67	2	18.71	0.86	4.48863	4.48863	0.000477326
comp19818_c0	comp19818_c0_seq1,comp19818_c0_seq2,comp19818_c0_seq3,comp19818_c0_seq4,comp19818_c0_seq5,comp19818_c0_seq6	1106	-	1775.33	572	56.75	20.23	1.69545	1.69545	0.000477487
comp23664_c0	comp23664_c0_seq1,comp23664_c0_seq2	1299	-	301	3791	5.25	65.67	-3.54082	3.54082	0.000478967
comp55751_c0	comp55751_c0_seq1	569	-	181.67	38.67	9.33	2.02	2.25939	2.25939	0.000482678
comp14773_c0	comp14773_c0_seq1	259	-	46.67	419.33	14.11	126.66	-3.04402	3.04402	0.000482969
comp10406_c0	comp10406_c0_seq1	241	-	4	60	1.53	23.36	-3.80987	3.80987	0.00048548
comp25124_c0	comp25124_c0_seq1,comp25124_c0_seq2,comp25124_c0_seq3,comp25124_c0_seq4	1733	-	11303.7	3803	151.43	53.54	1.67005	1.67005	0.000489996
comp14561_c0	comp14561_c0_seq1	412	-	50	240.67	4.46	21.41	-2.18163	2.18163	0.000492031
comp5440_c0	comp5440_c0_seq1	528	-	333	87.67	19.37	5.26	1.94701	1.94701	0.000492501
comp22636_c0	comp22636_c0_seq1,comp22636_c0_seq2,comp22636_c0_seq3,comp22636_c0_seq4,comp22636_c0_seq5,comp22636_c0_seq6,comp22636_c0_seq7,comp22636_c0_seq8	779	-	422	117	30.16	9.55	1.98702	1.98702	0.00049448
comp16815_c0	comp16815_c0_seq1,comp16815_c0_seq2	443	-	527.33	152.33	45.04	12.89	1.85975	1.85975	0.000496105
comp5273_c0	comp5273_c0_seq1	498	-	313	81	19.95	5.21	2.09064	2.09064	0.000498398
comp35017_c0	comp35017_c0_seq1	772	-	159.67	612	5.29	20.31	-1.84807	1.84807	0.000498663
comp22846_c0	comp22846_c0_seq1	220	-	2.33	105.67	1.31	59.21	-5.35294	5.35294	0.000500759
comp24752_c0	comp24752_c0_seq1,comp24752_c0_seq10,comp24752_c0_seq11,comp24752_c0_seq12,comp24752_c0_seq13,comp24752_c0_seq14,comp24752_c0_seq15,comp24752_c0_seq16,comp24752_c0_seq17,comp24752_c0_seq18,comp24752_c0_seq19,comp24752_c0_seq2,comp24752_c0_seq20,comp24752_c0_seq21,comp24752_c0_seq22,comp24752_c0_seq23,comp24752_c0_seq24,comp24752_c0_seq3,comp24752_c0_seq4,comp24752_c0_seq5,comp24752_c0_seq6,comp24…	1756	-	2547	837	53.74	17.8	1.71088	1.71088	0.000501809
comp24271_c0	comp24271_c0_seq1,comp24271_c0_seq2,comp24271_c0_seq3,comp24271_c0_seq4	970	-	803.33	5352	23.55	151.73	-2.59271	2.59271	0.000505064
comp10254_c0	comp10254_c0_seq1,comp10254_c0_seq2,comp10254_c0_seq3,comp10254_c0_seq4	672	-	396	108.67	19.2	5.77	1.96101	1.96101	0.000505253
comp2804_c0	comp2804_c0_seq1,comp2804_c0_seq2	668	-	209.33	47.67	9.12	2.28	2.20165	2.20165	0.000505634
comp23613_c0	comp23613_c0_seq1,comp23613_c0_seq10,comp23613_c0_seq11,comp23613_c0_seq12,comp23613_c0_seq13,comp23613_c0_seq14,comp23613_c0_seq15,comp23613_c0_seq16,comp23613_c0_seq17,comp23613_c0_seq18,comp23613_c0_seq19,comp23613_c0_seq2,comp23613_c0_seq20,comp23613_c0_seq21,comp23613_c0_seq22,comp23613_c0_seq23,comp23613_c0_seq3,comp23613_c0_seq4,comp23613_c0_seq5,comp23613_c0_seq6,comp23613_c0_seq7,comp236…	1410	-	2251.33	737	66.88	24.62	1.69916	1.69916	0.000506028
comp48009_c0	comp48009_c0_seq1	465	-	211	35.67	14.89	2.62	2.60014	2.60014	0.000506224
comp17167_c0	comp17167_c0_seq1	1181	-	99	1011.33	1.9	19.33	-3.24484	3.24484	0.000506772
comp15089_c0	comp15089_c0_seq1,comp15089_c0_seq2,comp15089_c0_seq3	1939	-	85616	28616.7	1370.21	479.76	1.59675	1.59675	0.000511828
comp16999_c0	comp16999_c0_seq1	449	-	166.33	633.33	12.33	48.19	-1.79433	1.79433	0.000514412
comp12319_c0	comp12319_c0_seq1,comp12319_c0_seq2	338	-	31	172.33	5.38	27.29	-2.3709	2.3709	0.000514716
comp8144_c0	comp8144_c0_seq1,comp8144_c0_seq2	1234	-	2014.33	657.67	42.57	13.66	1.73754	1.73754	0.000514856
comp29109_c0	comp29109_c0_seq1	592	-	1220.02	387.73	58.67	19.09	1.73913	1.73913	0.000517425
comp58679_c0	comp58679_c0_seq1	444	-	17.33	162.67	1.34	12.46	-3.12755	3.12755	0.000518442
comp16209_c1	comp16209_c1_seq1,comp16209_c1_seq2,comp16209_c1_seq3,comp16209_c1_seq4	1815	-	2956	978.91	36.85	12.35	1.70863	1.70863	0.000518899
comp7905_c0	comp7905_c0_seq1	418	-	27	211.33	2.35	18.2	-2.84548	2.84548	0.000522696
comp3567_c0	comp3567_c0_seq1	456	-	24	146.33	1.76	10.78	-2.46535	2.46535	0.000524053
comp25541_c0	comp25541_c0_seq1,comp25541_c0_seq2	1517	-	41	2919.38	0.94	43.55	-5.99335	5.99335	0.000525256
comp9974_c0	comp9974_c0_seq1	238	-	0.33	42.33	0.14	17.46	-6.84596	6.84596	0.000527351
comp5978_c0	comp5978_c0_seq1	921	-	1432.67	11990	37.64	312.48	-2.95713	2.95713	0.00052867
comp17762_c0	comp17762_c0_seq1	530	-	906.67	257	51.67	15	1.90563	1.90563	0.000528804
comp18655_c0	comp18655_c0_seq1,comp18655_c0_seq2,comp18655_c0_seq3,comp18655_c0_seq4	914	-	773.35	236.76	45.45	12.54	1.77093	1.77093	0.000529033
comp43829_c0	comp43829_c0_seq1	353	-	169	35.33	20.83	4.52	2.26909	2.26909	0.000529243
comp22417_c0	comp22417_c0_seq1,comp22417_c0_seq2,comp22417_c0_seq3,comp22417_c0_seq4,comp22417_c0_seq5,comp22417_c0_seq6	969	-	1784.33	581	69.74	22.74	1.73478	1.73478	0.00052995
comp50410_c0	comp50410_c0_seq1	231	-	3.67	57.67	1.72	26.97	-3.88472	3.88472	0.000530762
comp1625_c0	comp1625_c0_seq1	347	-	12.33	98.67	1.58	12.63	-2.91231	2.91231	0.000531198
comp20966_c0	comp20966_c0_seq1	725	-	2.33	440.33	0.08	15.81	-7.41689	7.41689	0.000532253
comp11984_c0	comp11984_c0_seq1,comp11984_c0_seq2,comp11984_c0_seq3	802	-	781.67	172.33	42.1	13.93	2.16797	2.16797	0.000532328
comp5874_c0	comp5874_c0_seq1	209	-	70.33	308	48.57	214.51	-2.04794	2.04794	0.000533161
comp42318_c0	comp42318_c0_seq1	387	-	179.67	38.67	18.16	4.04	2.26355	2.26355	0.00053531
comp88232_c0	comp88232_c0_seq1	455	-	9.33	113.67	0.7	8.33	-3.55568	3.55568	0.000536234
comp22674_c0	comp22674_c0_seq1,comp22674_c0_seq2,comp22674_c0_seq3,comp22674_c0_seq4,comp22674_c0_seq5,comp22674_c0_seq6,comp22674_c0_seq7,comp22674_c0_seq8,comp22674_c0_seq9	823	-	1026.33	323.33	67.79	22.78	1.75309	1.75309	0.000540664
comp14019_c0	comp14019_c0_seq1	654	-	66.33	294.33	2.77	12.21	-2.07301	2.07301	0.000542147
comp63062_c0	comp63062_c0_seq1	290	-	56	3.67	11.64	0.8	3.95927	3.95927	0.000542192
comp12824_c0	comp12824_c0_seq1,comp12824_c0_seq2,comp12824_c0_seq3	454	-	256.25	63.32	29.06	7.07	2.08861	2.08861	0.000542275
comp24808_c0	comp24808_c0_seq1	1403	-	401	5307.67	6.38	83.12	-3.60541	3.60541	0.000546241
comp18780_c0	comp18780_c0_seq1	641	-	8.33	772.33	0.35	33.14	-6.34285	6.34285	0.000548489
comp33598_c0	comp33598_c0_seq1	535	-	454.33	129.33	25.87	7.42	1.91929	1.91929	0.000549668
comp25277_c0	comp25277_c0_seq1	1371	-	1015	7534.33	16.6	120.82	-2.82546	2.82546	0.000549863
comp22212_c0	comp22212_c0_seq1	439	-	55	336	4.43	26.46	-2.4912	2.4912	0.000552313
comp19746_c0	comp19746_c0_seq1,comp19746_c0_seq2,comp19746_c0_seq3,comp19746_c0_seq4,comp19746_c0_seq5	615	-	1184.32	337.95	89.19	25.43	1.87572	1.87572	0.000556344
comp23644_c0	comp23644_c0_seq1	1001	-	1724	5736.33	40.48	136.33	-1.64615	1.64615	0.000557962
comp21477_c0	comp21477_c0_seq1,comp21477_c0_seq2	875	-	452	128.67	15.66	4.1	1.9489	1.9489	0.000558006
comp11291_c0	comp11291_c0_seq1,comp11291_c0_seq2	962	-	794.67	245.33	21.59	6.71	1.73131	1.73131	0.000559112
comp17460_c0	comp17460_c0_seq1	714	-	52.33	549.33	1.96	20.06	-3.27946	3.27946	0.00056214
comp6340_c0	comp6340_c0_seq1	407	-	995.33	314	91.46	29.21	1.76814	1.76814	0.000562288
comp23130_c0	comp23130_c0_seq1	781	-	206.67	788	6.8	25.53	-1.8343	1.8343	0.000563678
comp22586_c0	comp22586_c0_seq1	1124	-	47	1466	0.97	29.98	-4.82701	4.82701	0.000565304
comp70834_c0	comp70834_c0_seq1	207	-	0.67	35	0.46	25.82	-5.60177	5.60177	0.00056642
comp69267_c0	comp69267_c0_seq1	318	-	71	7.67	11.24	1.27	3.28437	3.28437	0.000569266
comp12468_c0	comp12468_c0_seq1	418	-	214	50	18.64	4.48	2.15343	2.15343	0.00056959
comp90_c1	comp90_c1_seq1	615	-	161.67	33.33	7.41	1.52	2.37745	2.37745	0.000571829
comp26436_c0	comp26436_c0_seq1,comp26436_c0_seq10,comp26436_c0_seq11,comp26436_c0_seq12,comp26436_c0_seq13,comp26436_c0_seq14,comp26436_c0_seq15,comp26436_c0_seq16,comp26436_c0_seq17,comp26436_c0_seq18,comp26436_c0_seq19,comp26436_c0_seq2,comp26436_c0_seq20,comp26436_c0_seq21,comp26436_c0_seq22,comp26436_c0_seq23,comp26436_c0_seq24,comp26436_c0_seq25,comp26436_c0_seq26,comp26436_c0_seq27,comp26436_c0_seq28,co…	2113	-	12832.3	4389.67	232.45	80.1	1.65362	1.65362	0.000578445
comp102478_c0	comp102478_c0_seq1	393	-	58.67	5	5.73	0.5	3.6062	3.6062	0.000579558
comp19582_c0	comp19582_c0_seq1	890	-	1457	473.67	40.08	13.14	1.74623	1.74623	0.000580713
comp29965_c0	comp29965_c0_seq1	368	-	526.33	154.67	59.49	17.66	1.83896	1.83896	0.000582051
comp25103_c0	comp25103_c0_seq1,comp25103_c0_seq10,comp25103_c0_seq11,comp25103_c0_seq12,comp25103_c0_seq13,comp25103_c0_seq14,comp25103_c0_seq15,comp25103_c0_seq16,comp25103_c0_seq17,comp25103_c0_seq18,comp25103_c0_seq19,comp25103_c0_seq2,comp25103_c0_seq20,comp25103_c0_seq21,comp25103_c0_seq22,comp25103_c0_seq23,comp25103_c0_seq24,comp25103_c0_seq25,comp25103_c0_seq26,comp25103_c0_seq27,comp25103_c0_seq28,co…	1719	-	13034.7	4460.98	347.41	114.35	1.63165	1.63165	0.000582385
comp35683_c0	comp35683_c0_seq1	324	-	173	32.33	26.14	5.05	2.50429	2.50429	0.000583114
comp19859_c0	comp19859_c0_seq1	695	-	4	457.33	0.16	17.56	-6.66475	6.66475	0.000583168
comp13738_c0	comp13738_c0_seq1,comp13738_c0_seq2	781	-	459.33	132	26.4	9.39	1.85886	1.85886	0.000584732
comp22620_c0	comp22620_c0_seq1,comp22620_c0_seq2,comp22620_c0_seq3	1246	-	986.67	312.33	24.58	7.93	1.80193	1.80193	0.000586273
comp11935_c0	comp11935_c0_seq1	329	-	262.67	66	38.8	9.76	2.09157	2.09157	0.000586355
comp31007_c0	comp31007_c0_seq1	684	-	1018.33	323.33	39.92	12.8	1.73348	1.73348	0.000587267
comp33186_c0	comp33186_c0_seq1	414	-	334.67	90	29.52	8.03	2.01833	2.01833	0.000589804
comp255_c0	comp255_c0_seq1,comp255_c0_seq2	462	-	165.33	30	13.94	2.58	2.58167	2.58167	0.000589999
comp14664_c0	comp14664_c0_seq1,comp14664_c0_seq2	682	-	549	162.66	30.02	10.04	1.82955	1.82955	0.000591155
comp8305_c0	comp8305_c0_seq1	487	-	56	256.67	3.6	16.86	-2.08604	2.08604	0.000591731
comp22431_c0	comp22431_c0_seq1,comp22431_c0_seq10,comp22431_c0_seq11,comp22431_c0_seq12,comp22431_c0_seq2,comp22431_c0_seq3,comp22431_c0_seq4,comp22431_c0_seq5,comp22431_c0_seq6,comp22431_c0_seq7,comp22431_c0_seq8,comp22431_c0_seq9	1353	-	1661.33	545	83.5	38.55	1.71972	1.71972	0.000592365
comp66506_c0	comp66506_c0_seq1	294	-	60.33	5.33	12.1	1.08	3.5853	3.5853	0.000595419
comp35990_c0	comp35990_c0_seq1	276	-	186.33	41.33	45.57	10.25	2.2482	2.2482	0.000601878
comp17646_c0	comp17646_c0_seq1,comp17646_c0_seq2	445	-	407.67	115	35.62	10.08	1.89597	1.89597	0.000605167
comp25695_c0	comp25695_c0_seq1,comp25695_c0_seq2,comp25695_c0_seq3,comp25695_c0_seq4,comp25695_c0_seq5,comp25695_c0_seq6,comp25695_c0_seq7,comp25695_c0_seq8	1429	-	1763.33	581.67	73.12	23.55	1.693	1.693	0.000608324
comp10549_c1	comp10549_c1_seq1	262	-	66.33	6.67	19.57	1.99	3.30745	3.30745	0.000609518
comp15538_c0	comp15538_c0_seq1,comp15538_c0_seq2	676	-	1156.67	372.33	68.13	18.98	1.75879	1.75879	0.000610729
comp25826_c0	comp25826_c0_seq1,comp25826_c0_seq10,comp25826_c0_seq11,comp25826_c0_seq12,comp25826_c0_seq13,comp25826_c0_seq14,comp25826_c0_seq15,comp25826_c0_seq16,comp25826_c0_seq17,comp25826_c0_seq18,comp25826_c0_seq19,comp25826_c0_seq2,comp25826_c0_seq20,comp25826_c0_seq21,comp25826_c0_seq22,comp25826_c0_seq23,comp25826_c0_seq24,comp25826_c0_seq25,comp25826_c0_seq26,comp25826_c0_seq27,comp25826_c0_seq3,com…	1298	-	1908	632.33	47.71	17.15	1.68657	1.68657	0.000614799
comp115_c0	comp115_c0_seq1	498	-	8.67	139.67	0.55	8.81	-3.90729	3.90729	0.000620368
comp11419_c0	comp11419_c0_seq1	229	-	10.33	106.67	4.94	51.64	-3.25047	3.25047	0.000621527
comp9876_c0	comp9876_c0_seq1,comp9876_c0_seq2	309	-	6.33	96	2.07	24.46	-3.76121	3.76121	0.000621604
comp49697_c0	comp49697_c0_seq1	489	-	216.33	51.33	14.33	3.42	2.16405	2.16405	0.000621839
comp16287_c0	comp16287_c0_seq1,comp16287_c0_seq2,comp16287_c0_seq3,comp16287_c0_seq4,comp16287_c0_seq5,comp16287_c0_seq6	790	-	1083.67	348	58.82	18.2	1.7435	1.7435	0.000625597
comp16281_c0	comp16281_c0_seq1	390	-	92.33	376	9.22	37.37	-1.96798	1.96798	0.000628483
comp37950_c0	comp37950_c0_seq1	434	-	344.33	94	28.25	7.74	1.93501	1.93501	0.000629971
comp9102_c0	comp9102_c0_seq1	726	-	212.33	50	7.67	1.81	2.241	2.241	0.000631237
comp28133_c0	comp28133_c0_seq1	1292	-	4636.33	1581	80.74	27.78	1.65873	1.65873	0.000632279
comp25882_c0	comp25882_c0_seq1,comp25882_c0_seq10,comp25882_c0_seq11,comp25882_c0_seq12,comp25882_c0_seq13,comp25882_c0_seq14,comp25882_c0_seq15,comp25882_c0_seq16,comp25882_c0_seq17,comp25882_c0_seq18,comp25882_c0_seq19,comp25882_c0_seq2,comp25882_c0_seq20,comp25882_c0_seq21,comp25882_c0_seq22,comp25882_c0_seq23,comp25882_c0_seq24,comp25882_c0_seq25,comp25882_c0_seq26,comp25882_c0_seq27,comp25882_c0_seq28,co…	3697	-	13505.4	4661.33	288.03	121.97	1.62371	1.62371	0.000634694
comp61855_c0	comp61855_c0_seq1	609	-	232.33	56.67	10.92	2.65	2.11775	2.11775	0.000635692
comp19318_c0	comp19318_c0_seq1,comp19318_c0_seq2,comp19318_c0_seq3	456	-	213	771.33	17.98	62.85	-1.77287	1.77287	0.000637663
comp62821_c0	comp62821_c0_seq1	310	-	4.33	59.33	0.73	10.3	-3.6998	3.6998	0.000640497
comp22891_c0	comp22891_c0_seq1	1310	-	1596.67	526.67	27.29	9.25	1.63553	1.63553	0.000640755
comp13333_c0	comp13333_c0_seq1,comp13333_c0_seq2,comp13333_c0_seq3	812	-	373	104	21.49	6.78	1.90714	1.90714	0.000640963
comp2478_c0	comp2478_c0_seq1,comp2478_c0_seq2	652	-	195.33	44.67	9.44	2.23	2.22155	2.22155	0.000641685
comp26774_c0	comp26774_c0_seq1,comp26774_c0_seq2	1189	-	2979.67	1007.67	62.94	20.84	1.63267	1.63267	0.000645539
comp13916_c0	comp13916_c0_seq1	457	-	261.67	66.67	19.24	4.96	2.03357	2.03357	0.000650088
comp18293_c0	comp18293_c0_seq1,comp18293_c0_seq2,comp18293_c0_seq3,comp18293_c0_seq4,comp18293_c0_seq5,comp18293_c0_seq6,comp18293_c0_seq7,comp18293_c0_seq8	513	-	219.67	52.67	18.6	4.67	2.16706	2.16706	0.000652475
comp10003_c0	comp10003_c0_seq1	334	-	3	82.33	0.43	11.41	-4.6806	4.6806	0.000653279
comp17730_c0	comp17730_c0_seq1	468	-	530	158	37.52	11.31	1.86841	1.86841	0.000657357
comp10636_c0	comp10636_c0_seq1,comp10636_c0_seq2,comp10636_c0_seq3	1242	-	1233	401.67	37.7	12.81	1.68578	1.68578	0.000657627
comp1531_c0	comp1531_c0_seq1	358	-	16.33	113.33	1.97	13.45	-2.70134	2.70134	0.000659853
comp44107_c0	comp44107_c0_seq1	501	-	258	65.67	16.31	4.24	2.01589	2.01589	0.000660802
comp6143_c0	comp6143_c0_seq1,comp6143_c0_seq2	574	-	921.67	293.67	49.31	15.44	1.77751	1.77751	0.00066104
comp14692_c0	comp14692_c0_seq1,comp14692_c0_seq2	618	-	869.45	275.51	41.07	13.18	1.68967	1.68967	0.00066277
comp31413_c0	comp31413_c0_seq1	232	-	123.33	22.33	55.6	10.35	2.57811	2.57811	0.000662791
comp18017_c0	comp18017_c0_seq1,comp18017_c0_seq2,comp18017_c0_seq3	554	-	1170.67	380.33	77.86	25.12	1.70414	1.70414	0.000663147
comp20291_c0	comp20291_c0_seq1	1202	-	1232	401.67	23.25	7.72	1.67454	1.67454	0.000663347
comp25095_c0	comp25095_c0_seq1,comp25095_c0_seq10,comp25095_c0_seq11,comp25095_c0_seq12,comp25095_c0_seq13,comp25095_c0_seq14,comp25095_c0_seq15,comp25095_c0_seq16,comp25095_c0_seq17,comp25095_c0_seq18,comp25095_c0_seq19,comp25095_c0_seq2,comp25095_c0_seq20,comp25095_c0_seq21,comp25095_c0_seq22,comp25095_c0_seq23,comp25095_c0_seq24,comp25095_c0_seq25,comp25095_c0_seq26,comp25095_c0_seq27,comp25095_c0_seq28,co…	2144	-	13754.7	4768.67	314.58	119.4	1.64041	1.64041	0.000664081
comp10451_c1	comp10451_c1_seq1	278	-	3	69	0.69	16.4	-4.33062	4.33062	0.000666573
comp6557_c0	comp6557_c0_seq1,comp6557_c0_seq2	524	-	1218.67	397.33	72.37	23.73	1.71592	1.71592	0.000668173
comp15441_c0	comp15441_c0_seq1	854	-	1013.67	4300.33	29.24	126.02	-2.03047	2.03047	0.000669994
comp23424_c0	comp23424_c0_seq1	969	-	177.67	4462	4.43	109.34	-4.52631	4.52631	0.000672176
comp5198_c0	comp5198_c0_seq1	1830	-	489	1660.67	5.73	19.43	-1.65342	1.65342	0.000672918
comp60326_c0	comp60326_c0_seq1	323	-	6.33	70.33	0.98	10.68	-3.37955	3.37955	0.000675976
comp32914_c0	comp32914_c0_seq1	572	-	434.33	125.67	22.16	6.52	1.89213	1.89213	0.000679124
comp28896_c0	comp28896_c0_seq1	416	-	895	285.67	78.34	25.46	1.67064	1.67064	0.000687025
comp78067_c0	comp78067_c0_seq1	324	-	4.33	59.33	0.65	8.9	-3.71247	3.71247	0.000687519
comp20677_c0	comp20677_c0_seq1	565	-	142.33	28.33	7.34	1.5	2.4255	2.4255	0.000688299
comp17045_c0	comp17045_c0_seq1,comp17045_c0_seq2	744	-	440.67	128	18	5.27	1.89298	1.89298	0.00069067
comp50414_c0	comp50414_c0_seq1	555	-	214.33	51.33	11.56	2.77	2.17438	2.17438	0.000693193
comp33791_c0	comp33791_c0_seq1	783	-	854.67	254.33	27.64	8.5	1.76717	1.76717	0.000694925
comp20461_c0	comp20461_c0_seq1	770	-	202	730.67	6.71	24.25	-1.76122	1.76122	0.000698863
comp1652_c0	comp1652_c0_seq1	404	-	26	149	2.39	13.74	-2.40327	2.40327	0.000701546
comp13966_c0	comp13966_c0_seq1,comp13966_c0_seq2	226	-	114.67	20	73.01	13.35	2.54852	2.54852	0.000702355
comp21640_c0	comp21640_c0_seq1,comp21640_c0_seq2	721	-	370.67	104.33	13.71	3.89	1.90053	1.90053	0.000703651
comp17321_c0	comp17321_c0_seq1,comp17321_c0_seq2,comp17321_c0_seq3,comp17321_c0_seq4,comp17321_c0_seq5	828	-	1297.33	427	71.95	24.82	1.72234	1.72234	0.000704196
comp38554_c0	comp38554_c0_seq1	370	-	244	61.33	27.24	6.9	2.0542	2.0542	0.000704356
comp11063_c0	comp11063_c0_seq1,comp11063_c0_seq2,comp11063_c0_seq3,comp11063_c0_seq4	1045	-	702.67	219.33	17.24	5.45	1.7822	1.7822	0.000706835
comp11611_c0	comp11611_c0_seq1,comp11611_c0_seq2,comp11611_c0_seq3	496	-	425	123	28.57	8.09	1.89661	1.89661	0.000707741
comp25468_c0	comp25468_c0_seq1,comp25468_c0_seq2	455	-	0.67	208	0.05	32.77	-8.0669	8.0669	0.000710878
comp83381_c0	comp83381_c0_seq1	345	-	6.67	71	0.85	9.22	-3.32581	3.32581	0.000713124
comp67848_c0	comp67848_c0_seq1	241	-	51	3.67	20.38	1.48	3.78786	3.78786	0.000713396
comp9067_c0	comp9067_c0_seq1,comp9067_c0_seq2	334	-	396.33	113.33	77.43	24.76	1.89019	1.89019	0.000714315
comp1842_c0	comp1842_c0_seq1	300	-	13.33	100	2.45	18.81	-2.79116	2.79116	0.000715892
comp48877_c0	comp48877_c0_seq1	312	-	23.67	139.67	3.93	23.86	-2.46174	2.46174	0.000718445
comp16354_c0	comp16354_c0_seq1	877	-	395.67	1854	11.07	51.65	-2.10847	2.10847	0.000718689
comp25393_c0	comp25393_c0_seq1,comp25393_c0_seq10,comp25393_c0_seq11,comp25393_c0_seq12,comp25393_c0_seq13,comp25393_c0_seq14,comp25393_c0_seq15,comp25393_c0_seq16,comp25393_c0_seq2,comp25393_c0_seq3,comp25393_c0_seq4,comp25393_c0_seq5,comp25393_c0_seq6,comp25393_c0_seq7,comp25393_c0_seq8,comp25393_c0_seq9	1415	-	4175	1438.33	70.3	24.58	1.62707	1.62707	0.000719598
comp9390_c0	comp9390_c0_seq1,comp9390_c0_seq2	284	-	286.67	76	66.02	17.28	2.02333	2.02333	0.000724408
comp33333_c0	comp33333_c0_seq1	549	-	154.67	575	8.46	31.08	-1.80263	1.80263	0.000724771
comp20306_c0	comp20306_c0_seq1	597	-	403.33	116	19.24	5.59	1.87823	1.87823	0.000726152
comp7209_c0	comp7209_c0_seq1	251	-	18.67	121	6.26	40.78	-2.56852	2.56852	0.000728792
comp11273_c0	comp11273_c0_seq1,comp11273_c0_seq2	446	-	251	64	21.13	5.53	2.05555	2.05555	0.00073054
comp30731_c0	comp30731_c0_seq1	336	-	477	141.67	66.16	19.85	1.769	1.769	0.000730844
comp17423_c0	comp17423_c0_seq1	862	-	66.33	448.33	1.92	12.87	-2.6248	2.6248	0.000731054
comp7038_c0	comp7038_c0_seq1	590	-	295.67	52	14.28	2.58	2.59396	2.59396	0.000732404
comp6765_c0	comp6765_c0_seq1	269	-	9	80.67	2.39	21.64	-3.08476	3.08476	0.000732932
comp43127_c0	comp43127_c0_seq1	351	-	137.33	27	17.35	3.39	2.44071	2.44071	0.000735202
comp70245_c0	comp70245_c0_seq1	540	-	1.33	150.67	0.07	8.31	-6.70068	6.70068	0.00073604
comp20761_c1	comp20761_c1_seq1	658	-	163	1732	6.82	71.18	-3.28455	3.28455	0.000736583
comp18680_c0	comp18680_c0_seq1	477	-	67217.7	20025	4579.92	1402	1.76528	1.76528	0.000737628
comp2091_c0	comp2091_c0_seq1,comp2091_c0_seq2	376	-	92	13.67	14.19	2.32	2.82946	2.82946	0.000737882
comp12092_c1	comp12092_c1_seq1	307	-	1.33	69	0.24	11.91	-5.64213	5.64213	0.00073947
comp11094_c0	comp11094_c0_seq1,comp11094_c0_seq2	732	-	448.67	132	16.22	4.87	1.81398	1.81398	0.000741371
comp9395_c0	comp9395_c0_seq1	612	-	738.33	233	34.17	10.94	1.78941	1.78941	0.000742952
comp34562_c0	comp34562_c0_seq1	960	-	1094	358	27.33	9.13	1.65367	1.65367	0.000746223
comp11607_c0	comp11607_c0_seq1,comp11607_c0_seq2	535	-	164.33	35.67	12.87	2.64	2.30695	2.30695	0.000748105
comp9482_c0	comp9482_c0_seq1	284	-	310.67	84.67	68.85	18.97	1.89358	1.89358	0.000750326
comp34182_c0	comp34182_c0_seq1	1181	-	1160	381.67	22.52	7.45	1.66154	1.66154	0.000755259
comp19856_c0	comp19856_c0_seq1	485	-	92	388.33	6.1	25.65	-1.96903	1.96903	0.000758054
comp11774_c0	comp11774_c0_seq1	387	-	44.33	218	4.51	21.84	-2.2033	2.2033	0.000765316
comp21646_c0	comp21646_c0_seq1,comp21646_c0_seq10,comp21646_c0_seq11,comp21646_c0_seq12,comp21646_c0_seq13,comp21646_c0_seq14,comp21646_c0_seq15,comp21646_c0_seq16,comp21646_c0_seq2,comp21646_c0_seq3,comp21646_c0_seq4,comp21646_c0_seq5,comp21646_c0_seq6,comp21646_c0_seq7,comp21646_c0_seq8,comp21646_c0_seq9	1019	-	11520.7	4043	366.22	126.44	1.5958	1.5958	0.000765482
comp31892_c0	comp31892_c0_seq1	606	-	659.33	206	30.77	9.74	1.81853	1.81853	0.00076628
comp1037_c0	comp1037_c0_seq1,comp1037_c0_seq2	791	-	311	85	17.29	4.7	1.91812	1.91812	0.000768444
comp19732_c0	comp19732_c0_seq1	1086	-	319	1097.33	6.81	23.4	-1.67204	1.67204	0.000770075
comp14107_c0	comp14107_c0_seq1,comp14107_c0_seq2,comp14107_c0_seq3,comp14107_c0_seq4	389	-	304.93	82.83	32.46	8.8	1.91072	1.91072	0.000771071
comp24845_c0	comp24845_c0_seq1,comp24845_c0_seq2	555	-	7559.67	2508	565.64	197.43	1.60513	1.60513	0.000771824
comp6536_c0	comp6536_c0_seq1	273	-	79.33	10.33	20.31	2.66	3.01081	3.01081	0.000772919
comp19365_c0	comp19365_c0_seq1,comp19365_c0_seq2,comp19365_c0_seq3,comp19365_c0_seq4,comp19365_c0_seq5,comp19365_c0_seq6,comp19365_c0_seq7,comp19365_c0_seq8,comp19365_c0_seq9	787	-	726.67	230	57.47	17.88	1.72492	1.72492	0.000774597
comp12799_c0	comp12799_c0_seq1,comp12799_c0_seq2,comp12799_c0_seq3,comp12799_c0_seq4,comp12799_c0_seq5	1118	-	760.67	242	32.74	11.65	1.7421	1.7421	0.000776445
comp21241_c0	comp21241_c0_seq1,comp21241_c0_seq2,comp21241_c0_seq3,comp21241_c0_seq4,comp21241_c0_seq5,comp21241_c0_seq6,comp21241_c0_seq7	712	-	1249	414.33	83.54	26.36	1.69722	1.69722	0.000779343
comp17760_c0	comp17760_c0_seq1,comp17760_c0_seq10,comp17760_c0_seq11,comp17760_c0_seq12,comp17760_c0_seq13,comp17760_c0_seq2,comp17760_c0_seq3,comp17760_c0_seq4,comp17760_c0_seq5,comp17760_c0_seq6,comp17760_c0_seq7,comp17760_c0_seq8,comp17760_c0_seq9	1149	-	650.33	203.33	54.35	19.35	1.73054	1.73054	0.000780602
comp65960_c0	comp65960_c0_seq1	338	-	68.33	7.67	9.22	1.09	3.2128	3.2128	0.000782152
comp69133_c0	comp69133_c0_seq1	449	-	8.67	142.33	0.66	10.85	-3.8782	3.8782	0.000782558
comp12746_c0	comp12746_c0_seq1,comp12746_c0_seq2	1132	-	279.33	1253	6.33	32.43	-2.116	2.116	0.000783134
comp18507_c0	comp18507_c0_seq1	500	-	103.33	405	6.52	25.43	-1.87676	1.87676	0.000784633
comp36337_c0	comp36337_c0_seq1	842	-	595.67	184.33	17.64	5.5	1.77403	1.77403	0.000789188
comp97389_c0	comp97389_c0_seq1	251	-	0.67	34.33	0.23	11.81	-5.54674	5.54674	0.000795309
comp12457_c0	comp12457_c0_seq1	492	-	1962.33	667.67	126.73	44.15	1.59171	1.59171	0.000795322
comp10168_c0	comp10168_c0_seq1,comp10168_c0_seq2,comp10168_c0_seq3	402	-	2134.67	729	213.25	74.82	1.62987	1.62987	0.000795807
comp18069_c0	comp18069_c0_seq1	594	-	258.67	67.33	12.43	3.27	2.05964	2.05964	0.00079909
comp21125_c0	comp21125_c0_seq1,comp21125_c0_seq2	802	-	4896.67	1268	153.93	40.55	2.02494	2.02494	0.00079956
comp7031_c0	comp7031_c0_seq1,comp7031_c0_seq2	486	-	218.67	54	16.59	4.5	2.06744	2.06744	0.000800139
comp23491_c0	comp23491_c0_seq1	1057	-	439.33	1476	9.74	32.69	-1.63984	1.63984	0.000802927
comp24185_c0	comp24185_c0_seq1,comp24185_c0_seq10,comp24185_c0_seq11,comp24185_c0_seq12,comp24185_c0_seq2,comp24185_c0_seq3,comp24185_c0_seq4,comp24185_c0_seq5,comp24185_c0_seq6,comp24185_c0_seq7,comp24185_c0_seq8,comp24185_c0_seq9	904	-	2624.67	903.33	95.23	31.57	1.58731	1.58731	0.000804264
comp38861_c0	comp38861_c0_seq1	453	-	303.33	82.67	22.84	6.3	1.97535	1.97535	0.000805135
comp11834_c0	comp11834_c0_seq1	302	-	200.67	48.14	36.92	9.06	2.1584	2.1584	0.000805988
comp19320_c0	comp19320_c0_seq1	1966	-	102.67	1921.67	1.11	20.37	-4.17266	4.17266	0.000808494
comp5911_c0	comp5911_c0_seq1	414	-	1349	451.67	120.2	40.07	1.69091	1.69091	0.000813446
comp15345_c0	comp15345_c0_seq1	617	-	486	2167.67	21.94	99.56	-2.02665	2.02665	0.000814678
comp1643_c0	comp1643_c0_seq1	1422	-	129	714.67	2.02	11.1	-2.3473	2.3473	0.000816868
comp18001_c0	comp18001_c0_seq1,comp18001_c0_seq2,comp18001_c0_seq3,comp18001_c0_seq4,comp18001_c0_seq5,comp18001_c0_seq6,comp18001_c0_seq7	664	-	573.33	177.33	69.44	21.78	1.79404	1.79404	0.000823784
comp24957_c0	comp24957_c0_seq1,comp24957_c0_seq10,comp24957_c0_seq11,comp24957_c0_seq12,comp24957_c0_seq13,comp24957_c0_seq14,comp24957_c0_seq15,comp24957_c0_seq2,comp24957_c0_seq3,comp24957_c0_seq4,comp24957_c0_seq5,comp24957_c0_seq6,comp24957_c0_seq7,comp24957_c0_seq8,comp24957_c0_seq9	1177	-	4336.67	1515.33	108.69	39.54	1.62742	1.62742	0.000824286
comp29286_c0	comp29286_c0_seq1	391	-	379.33	109.33	37.3	10.93	1.93831	1.93831	0.000825766
comp6302_c0	comp6302_c0_seq1	326	-	430.67	84	63.67	12.78	2.46514	2.46514	0.000826572
comp26803_c0	comp26803_c0_seq1,comp26803_c0_seq10,comp26803_c0_seq11,comp26803_c0_seq12,comp26803_c0_seq13,comp26803_c0_seq14,comp26803_c0_seq15,comp26803_c0_seq16,comp26803_c0_seq17,comp26803_c0_seq18,comp26803_c0_seq19,comp26803_c0_seq2,comp26803_c0_seq20,comp26803_c0_seq21,comp26803_c0_seq22,comp26803_c0_seq23,comp26803_c0_seq24,comp26803_c0_seq25,comp26803_c0_seq26,comp26803_c0_seq27,comp26803_c0_seq28,co…	3443	-	2465.72	11659.6	17.26	79.16	-2.12397	2.12397	0.000832316
comp20138_c0	comp20138_c0_seq1,comp20138_c0_seq2,comp20138_c0_seq3,comp20138_c0_seq4	1138	-	1477	498.33	35.38	15.63	1.68555	1.68555	0.000833926
comp58270_c0	comp58270_c0_seq1	316	-	90.67	13.67	14.76	2.27	2.7752	2.7752	0.00083412
comp1723_c0	comp1723_c0_seq1	568	-	196.67	47	10.22	2.44	2.06929	2.06929	0.000834325
comp301_c0	comp301_c0_seq1	509	-	113.33	4.33	7.05	0.28	4.74162	4.74162	0.00083489
comp13808_c0	comp13808_c0_seq1	535	-	146	540	8.31	30.38	-1.77914	1.77914	0.000835359
comp22188_c0	comp22188_c0_seq1	726	-	1081.67	186.33	38.88	7.04	2.52395	2.52395	0.000840725
comp11783_c0	comp11783_c0_seq1,comp11783_c0_seq2	253	-	114.67	20.67	46.14	8.76	2.51529	2.51529	0.000842824
comp52606_c0	comp52606_c0_seq1	428	-	30	160.33	2.47	13.31	-2.31032	2.31032	0.000843536
comp17094_c0	comp17094_c0_seq1,comp17094_c0_seq2,comp17094_c0_seq3,comp17094_c0_seq4,comp17094_c0_seq5,comp17094_c0_seq6	807	-	1444.67	487.67	54.78	17.93	1.65747	1.65747	0.000848071
comp19532_c1	comp19532_c1_seq1	232	-	90	360	41.23	163.92	-1.8916	1.8916	0.000848978
comp17701_c0	comp17701_c0_seq1,comp17701_c0_seq2	370	-	358.33	1757	44.61	231.56	-2.23238	2.23238	0.000849852
comp20682_c0	comp20682_c0_seq1,comp20682_c0_seq2,comp20682_c0_seq3,comp20682_c0_seq4	1009	-	1557.67	528	70.71	25.1	1.64049	1.64049	0.00085034
comp23916_c0	comp23916_c0_seq1,comp23916_c0_seq2	921	-	273.33	2250.67	10.58	74.39	-2.9187	2.9187	0.00085137
comp22118_c0	comp22118_c0_seq1,comp22118_c0_seq2,comp22118_c0_seq3,comp22118_c0_seq4,comp22118_c0_seq5	1082	-	2317.67	800	66.17	23.78	1.62324	1.62324	0.000860123
comp14523_c0	comp14523_c0_seq1	677	-	331.67	93.33	13.18	3.76	1.88719	1.88719	0.000862351
comp70533_c0	comp70533_c0_seq1	554	-	35.67	181.33	1.91	9.61	-2.25427	2.25427	0.000863588
comp18422_c0	comp18422_c0_seq1	610	-	509.67	1685.67	23.63	77.48	-1.62515	1.62515	0.000865955
comp26904_c1	comp26904_c1_seq1,comp26904_c1_seq10,comp26904_c1_seq11,comp26904_c1_seq12,comp26904_c1_seq13,comp26904_c1_seq14,comp26904_c1_seq15,comp26904_c1_seq16,comp26904_c1_seq17,comp26904_c1_seq18,comp26904_c1_seq19,comp26904_c1_seq2,comp26904_c1_seq20,comp26904_c1_seq21,comp26904_c1_seq22,comp26904_c1_seq23,comp26904_c1_seq24,comp26904_c1_seq25,comp26904_c1_seq26,comp26904_c1_seq27,comp26904_c1_seq28,co…	2840	-	25317.2	9026.14	411.85	166.35	1.57474	1.57474	0.000867614
comp37196_c0	comp37196_c0_seq1	827	-	228.67	799.33	6.99	24.06	-1.71083	1.71083	0.00086941
comp26680_c0	comp26680_c0_seq1,comp26680_c0_seq10,comp26680_c0_seq11,comp26680_c0_seq12,comp26680_c0_seq13,comp26680_c0_seq14,comp26680_c0_seq15,comp26680_c0_seq16,comp26680_c0_seq17,comp26680_c0_seq18,comp26680_c0_seq19,comp26680_c0_seq2,comp26680_c0_seq20,comp26680_c0_seq21,comp26680_c0_seq22,comp26680_c0_seq23,comp26680_c0_seq24,comp26680_c0_seq25,comp26680_c0_seq26,comp26680_c0_seq27,comp26680_c0_seq28,co…	1764	-	4873.7	1715.81	184.36	68.67	1.59477	1.59477	0.000874478
comp6959_c0	comp6959_c0_seq1	545	-	241.33	62.33	13.25	3.46	2.04844	2.04844	0.000879722
comp19765_c0	comp19765_c0_seq1,comp19765_c0_seq2,comp19765_c0_seq3	812	-	813.24	264.18	31.61	10.38	1.69697	1.69697	0.000883247
comp12030_c0	comp12030_c0_seq1	368	-	32.67	168.33	3.68	18.96	-2.2536	2.2536	0.000883855
comp24176_c0	comp24176_c0_seq1,comp24176_c0_seq2,comp24176_c0_seq3	1225	-	3824.33	1074.67	90.43	27.17	1.84679	1.84679	0.000889542
comp47231_c0	comp47231_c0_seq1	248	-	4.33	108.67	1.56	38.68	-4.51292	4.51292	0.000890046
comp24156_c0	comp24156_c0_seq1	1580	-	585.67	3161.67	8.08	43.25	-2.30846	2.30846	0.000893992
comp3189_c0	comp3189_c0_seq1	394	-	105.67	18.33	10.24	1.83	2.55546	2.55546	0.000896038
comp21827_c0	comp21827_c0_seq1,comp21827_c0_seq2	699	-	168.33	1364.67	6.81	57.51	-2.89477	2.89477	0.000896256
comp21098_c0	comp21098_c0_seq1	853	-	67.33	1458.33	1.94	41.65	-4.32442	4.32442	0.000900052
comp51767_c0	comp51767_c0_seq1	292	-	82.67	11.67	16.97	2.4	2.8622	2.8622	0.000901141
comp29981_c0	comp29981_c0_seq1	1917	-	3794.33	686.67	41.7	7.47	2.55816	2.55816	0.000904347
comp10689_c0	comp10689_c0_seq1	411	-	36.33	179.67	3.35	16.16	-2.23075	2.23075	0.000909896
comp13899_c0	comp13899_c0_seq1,comp13899_c0_seq2,comp13899_c0_seq3,comp13899_c0_seq4	1105	-	631.33	200	14.96	4.71	1.77075	1.77075	0.000910528
comp16086_c0	comp16086_c0_seq1,comp16086_c0_seq2	799	-	805	262	28.35	9.18	1.72783	1.72783	0.000910854
comp35217_c0	comp35217_c0_seq1	277	-	119	22.33	28.71	5.44	2.49041	2.49041	0.000913899
comp25974_c0	comp25974_c0_seq1,comp25974_c0_seq10,comp25974_c0_seq11,comp25974_c0_seq12,comp25974_c0_seq13,comp25974_c0_seq14,comp25974_c0_seq15,comp25974_c0_seq16,comp25974_c0_seq17,comp25974_c0_seq18,comp25974_c0_seq19,comp25974_c0_seq2,comp25974_c0_seq20,comp25974_c0_seq21,comp25974_c0_seq22,comp25974_c0_seq23,comp25974_c0_seq24,comp25974_c0_seq25,comp25974_c0_seq26,comp25974_c0_seq27,comp25974_c0_seq28,co…	2671	-	14103.3	5043.33	306.65	115.88	1.59382	1.59382	0.000918278
comp18219_c0	comp18219_c0_seq1,comp18219_c0_seq2	1343	-	892.67	290	16.77	5.27	1.69496	1.69496	0.000919614
comp15415_c0	comp15415_c0_seq1	423	-	3123.67	1095	264.78	94.24	1.54653	1.54653	0.000923393
comp17842_c0	comp17842_c0_seq1	578	-	814	265.67	40.92	13.31	1.68404	1.68404	0.000924127
comp17461_c0	comp17461_c0_seq1,comp17461_c0_seq2,comp17461_c0_seq3,comp17461_c0_seq4,comp17461_c0_seq5,comp17461_c0_seq6,comp17461_c0_seq7,comp17461_c0_seq8	1198	-	1093.67	366	49.19	14.15	1.65574	1.65574	0.000926484
comp14377_c0	comp14377_c0_seq1,comp14377_c0_seq2	484	-	221.33	56	18.55	4.66	2.04621	2.04621	0.000927923
comp27411_c0	comp27411_c0_seq1	280	-	1970.67	681	459.46	161.03	1.54709	1.54709	0.000928739
comp10515_c0	comp10515_c0_seq1	300	-	82.67	11.67	15.54	2.19	2.98647	2.98647	0.000929911
comp77874_c0	comp77874_c0_seq1	422	-	3.67	91.67	0.31	7.84	-4.50626	4.50626	0.000931179
comp14657_c0	comp14657_c0_seq1	206	-	23	399.33	17.34	293.55	-3.98321	3.98321	0.000933494
comp21099_c0	comp21099_c0_seq1,comp21099_c0_seq2,comp21099_c0_seq3	897	-	586	184.33	31.71	12.26	1.75932	1.75932	0.000933909
comp1675_c0	comp1675_c0_seq1	262	-	0.33	30.33	0.09	8.92	-6.31321	6.31321	0.000934942
comp16932_c0	comp16932_c0_seq1	736	-	145	551	5.12	19.34	-1.84069	1.84069	0.000935588
comp24360_c0	comp24360_c0_seq1,comp24360_c0_seq10,comp24360_c0_seq11,comp24360_c0_seq12,comp24360_c0_seq13,comp24360_c0_seq2,comp24360_c0_seq3,comp24360_c0_seq4,comp24360_c0_seq5,comp24360_c0_seq6,comp24360_c0_seq7,comp24360_c0_seq8,comp24360_c0_seq9	858	-	979.33	325.33	41.95	13.19	1.69405	1.69405	0.000935997
comp12235_c0	comp12235_c0_seq1,comp12235_c0_seq2,comp12235_c0_seq3	875	-	1066.33	356.67	43.83	17.13	1.71744	1.71744	0.000938475
comp23292_c0	comp23292_c0_seq1	1301	-	46.33	2463.67	0.81	42.34	-5.58839	5.58839	0.000942659
comp30348_c0	comp30348_c0_seq1	524	-	806	263.33	47.5	15.64	1.71328	1.71328	0.000942668
comp101139_c0	comp101139_c0_seq1	241	-	1	36.33	0.38	14.08	-5.05651	5.05651	0.000942965
comp18895_c0	comp18895_c0_seq1	1015	-	89	448	2.08	10.39	-2.21167	2.21167	0.000943061
comp30108_c0	comp30108_c0_seq1	783	-	1084	363.33	35.55	12.07	1.59034	1.59034	0.000946217
comp50851_c0	comp50851_c0_seq1	525	-	174.33	40.33	10.21	2.4	2.16447	2.16447	0.000950333
comp26139_c0	comp26139_c0_seq1,comp26139_c0_seq10,comp26139_c0_seq11,comp26139_c0_seq12,comp26139_c0_seq2,comp26139_c0_seq3,comp26139_c0_seq4,comp26139_c0_seq5,comp26139_c0_seq6,comp26139_c0_seq7,comp26139_c0_seq8,comp26139_c0_seq9	1378	-	2858.67	1003.33	72.45	32.77	1.59431	1.59431	0.00095324
comp28473_c0	comp28473_c0_seq1	385	-	749	243.33	76.07	25.33	1.65851	1.65851	0.00095524
comp12876_c0	comp12876_c0_seq1,comp12876_c0_seq2	290	-	121.67	23.33	37.72	6.88	2.44922	2.44922	0.000961908
comp260_c0	comp260_c0_seq1,comp260_c0_seq2	342	-	43.33	202.67	6.29	30.06	-2.12534	2.12534	0.00096403
comp7718_c0	comp7718_c0_seq1	205	-	0.33	33.33	0.24	25.69	-6.46263	6.46263	0.000965566
comp37527_c0	comp37527_c0_seq1	413	-	266.33	72	23.73	6.64	1.89414	1.89414	0.000965949
comp15078_c0	comp15078_c0_seq1,comp15078_c0_seq2,comp15078_c0_seq3,comp15078_c0_seq4	901	-	446.67	135.33	14.4	4.46	1.80877	1.80877	0.000966295
comp33009_c0	comp33009_c0_seq1	609	-	130	713.67	6.04	32.73	-2.37929	2.37929	0.000966489
comp41458_c0	comp41458_c0_seq1	1096	-	160.33	604.67	3.4	12.73	-1.80828	1.80828	0.000967298
comp62570_c0	comp62570_c0_seq1	705	-	237	61.67	8.86	2.34	2.04634	2.04634	0.000967511
comp19455_c0	comp19455_c0_seq1	267	-	1864.47	299.66	502.65	84.68	2.68325	2.68325	0.000967552
comp52977_c0	comp52977_c0_seq1	467	-	137.67	28.33	9.84	2.06	2.36889	2.36889	0.000967941
comp17275_c0	comp17275_c0_seq1	362	-	375	53.67	43.64	6.53	2.79985	2.79985	0.000970555
comp78636_c0	comp78636_c0_seq1	344	-	74.33	9.67	9.81	1.32	2.99028	2.99028	0.000972045
comp5578_c0	comp5578_c0_seq1	251	-	2	46	0.66	15.3	-4.40425	4.40425	0.000975657
comp18970_c0	comp18970_c0_seq1,comp18970_c0_seq2	840	-	25.33	411.33	1.83	25.65	-3.91829	3.91829	0.000982316
comp35712_c0	comp35712_c0_seq1	321	-	38.33	186	6.09	29.06	-2.17235	2.17235	0.000982414
comp13529_c0	comp13529_c0_seq1	385	-	31.67	514.33	3.28	52.35	-3.88616	3.88616	0.000983112
comp27188_c0	comp27188_c0_seq1	350	-	3796.67	1222.67	474.95	156.42	1.63687	1.63687	0.000983829
comp8659_c0	comp8659_c0_seq1	694	-	390.33	1385	14.84	52.83	-1.75091	1.75091	0.00098453
comp34072_c0	comp34072_c0_seq1	1135	-	51	1663.33	1.04	33.42	-4.88885	4.88885	0.000989562
comp13780_c0	comp13780_c0_seq1,comp13780_c0_seq2,comp13780_c0_seq3	277	-	25.33	147	8.94	44.12	-2.49575	2.49575	0.000992665
comp24877_c0	comp24877_c0_seq1	2337	-	39.33	2327	0.35	20.51	-5.72653	5.72653	0.000992911
comp1149_c0	comp1149_c0_seq1	319	-	17.33	111.33	2.74	17.6	-2.59233	2.59233	0.000993483
comp24858_c0	comp24858_c0_seq1,comp24858_c0_seq10,comp24858_c0_seq100,comp24858_c0_seq101,comp24858_c0_seq102,comp24858_c0_seq103,comp24858_c0_seq104,comp24858_c0_seq105,comp24858_c0_seq106,comp24858_c0_seq107,comp24858_c0_seq108,comp24858_c0_seq109,comp24858_c0_seq11,comp24858_c0_seq110,comp24858_c0_seq111,comp24858_c0_seq112,comp24858_c0_seq113,comp24858_c0_seq114,comp24858_c0_seq115,comp24858_c0_seq116,com…	3346	-	19790.6	7142.66	342.39	117.71	1.57122	1.57122	0.000993599
comp22779_c1	comp22779_c1_seq1	329	-	44.67	206.33	6.68	30.06	-2.13732	2.13732	0.000994632
comp32352_c0	comp32352_c0_seq1	2600	-	2505.03	565.67	19.8	4.66	2.16219	2.16219	0.000995963
comp42278_c0	comp42278_c0_seq1	224	-	12.67	94	6.48	48.84	-2.78072	2.78072	0.000996298
comp13798_c0	comp13798_c0_seq1,comp13798_c0_seq2,comp13798_c0_seq3	359	-	161.33	36.33	33.91	9.38	2.24051	2.24051	0.000999977
comp65747_c0	comp65747_c0_seq1	387	-	108.33	19.33	11.08	1.98	2.54324	2.54324	0.00100066
comp48443_c0	comp48443_c0_seq1	399	-	178.33	42	17	4.08	2.10804	2.10804	0.00100271
comp25624_c0	comp25624_c0_seq1,comp25624_c0_seq10,comp25624_c0_seq11,comp25624_c0_seq12,comp25624_c0_seq13,comp25624_c0_seq14,comp25624_c0_seq15,comp25624_c0_seq16,comp25624_c0_seq17,comp25624_c0_seq18,comp25624_c0_seq19,comp25624_c0_seq2,comp25624_c0_seq20,comp25624_c0_seq21,comp25624_c0_seq22,comp25624_c0_seq23,comp25624_c0_seq24,comp25624_c0_seq25,comp25624_c0_seq26,comp25624_c0_seq27,comp25624_c0_seq28,co…	1814	-	12110.3	4364	381.56	134.36	1.58895	1.58895	0.00100288
comp15648_c0	comp15648_c0_seq1	450	-	405.33	16349.7	31.33	1226	-5.20236	5.20236	0.00100374
comp10549_c0	comp10549_c0_seq1	315	-	79.33	11	13.18	1.86	2.86109	2.86109	0.00100637
comp29435_c0	comp29435_c0_seq1	650	-	418	1375.67	17.5	57.75	-1.63464	1.63464	0.0010068
comp23287_c0	comp23287_c0_seq1	933	-	58.67	744.67	1.51	19.14	-3.52166	3.52166	0.00101118
comp6033_c0	comp6033_c0_seq1	491	-	16963.3	6123.67	1105.21	400.29	1.49048	1.49048	0.00101127
comp22282_c1	comp22282_c1_seq1	331	-	23979.3	8669.65	3439.24	1262.24	1.4934	1.4934	0.00101449
comp11651_c0	comp11651_c0_seq1,comp11651_c0_seq2,comp11651_c0_seq3,comp11651_c0_seq4	715	-	3057.33	1081.67	129.63	46.41	1.57736	1.57736	0.00101518
comp55222_c0	comp55222_c0_seq1	310	-	96.67	16	16.71	2.81	2.61469	2.61469	0.00101846
comp16688_c0	comp16688_c0_seq1	299	-	398.33	119	75.79	22.62	1.81825	1.81825	0.0010198
comp17434_c0	comp17434_c0_seq1,comp17434_c0_seq2,comp17434_c0_seq3,comp17434_c0_seq4,comp17434_c0_seq5	834	-	971.33	325.67	37.3	12.47	1.67967	1.67967	0.00102786
comp39536_c0	comp39536_c0_seq1	304	-	189.67	46	34.67	8.41	2.08928	2.08928	0.00102836
comp25091_c1	comp25091_c1_seq1,comp25091_c1_seq10,comp25091_c1_seq11,comp25091_c1_seq12,comp25091_c1_seq13,comp25091_c1_seq14,comp25091_c1_seq15,comp25091_c1_seq16,comp25091_c1_seq17,comp25091_c1_seq18,comp25091_c1_seq19,comp25091_c1_seq2,comp25091_c1_seq20,comp25091_c1_seq21,comp25091_c1_seq22,comp25091_c1_seq23,comp25091_c1_seq24,comp25091_c1_seq25,comp25091_c1_seq26,comp25091_c1_seq27,comp25091_c1_seq28,co…	2198	-	6413.24	2303.83	165.48	85.45	1.56687	1.56687	0.00103255
comp88776_c0	comp88776_c0_seq1	266	-	2.33	45	0.66	12.27	-4.18801	4.18801	0.0010333
comp32519_c0	comp32519_c0_seq1	283	-	157	35	35.76	8.02	2.28997	2.28997	0.00103506
comp41280_c0	comp41280_c0_seq1	1320	-	23	702.67	0.39	11.81	-4.8134	4.8134	0.0010354
comp5727_c0	comp5727_c0_seq1	297	-	240	63.33	46.22	12.39	2.02394	2.02394	0.00103665
comp698_c0	comp698_c0_seq1,comp698_c0_seq2	989	-	358	105	8.62	2.6	1.83029	1.83029	0.00103926
comp29430_c0	comp29430_c0_seq1	1117	-	3135.67	1113	65.06	23.32	1.57609	1.57609	0.00104116
comp9488_c0	comp9488_c0_seq1	245	-	16.67	107.67	6.2	39.97	-2.62443	2.62443	0.00104394
comp56665_c0	comp56665_c0_seq1	333	-	95.67	13.67	13.67	2	2.82967	2.82967	0.00104422
comp13302_c0	comp13302_c0_seq1	468	-	31	226.67	2.18	15.82	-2.78008	2.78008	0.00104635
comp66244_c0	comp66244_c0_seq1	442	-	96.33	16	7.56	1.29	2.62611	2.62611	0.00104668
comp34751_c0	comp34751_c0_seq1	598	-	534.67	168.33	25.61	8.13	1.77556	1.77556	0.0010532
comp9538_c0	comp9538_c0_seq1	806	-	164.67	585	5.2	18.34	-1.7454	1.7454	0.00105414
comp70205_c0	comp70205_c0_seq1	607	-	37	186.33	1.72	8.67	-2.20623	2.20623	0.0010548
comp5410_c0	comp5410_c0_seq1,comp5410_c0_seq2	738	-	860.33	286.33	31.21	10.43	1.70439	1.70439	0.00105763
comp14034_c0	comp14034_c0_seq1	352	-	2.67	97.33	0.33	11.93	-5.08462	5.08462	0.00106134
comp39576_c0	comp39576_c0_seq1	423	-	223.33	38.33	19.1	3.33	2.64554	2.64554	0.00106622
comp661_c0	comp661_c0_seq1	372	-	6.33	118.33	0.72	13.25	-4.18653	4.18653	0.00106622
comp17322_c0	comp17322_c0_seq1	324	-	638.67	205.33	96.26	31.55	1.66861	1.66861	0.0010684
comp14254_c0	comp14254_c0_seq1	363	-	708.67	153.33	82.76	18.47	2.22936	2.22936	0.00106869
comp17229_c0	comp17229_c0_seq1	362	-	28.67	151.33	3.37	17.64	-2.31107	2.31107	0.00107074
comp26903_c0	comp26903_c0_seq1,comp26903_c0_seq10,comp26903_c0_seq100,comp26903_c0_seq101,comp26903_c0_seq102,comp26903_c0_seq103,comp26903_c0_seq104,comp26903_c0_seq11,comp26903_c0_seq12,comp26903_c0_seq13,comp26903_c0_seq14,comp26903_c0_seq15,comp26903_c0_seq16,comp26903_c0_seq17,comp26903_c0_seq18,comp26903_c0_seq19,comp26903_c0_seq2,comp26903_c0_seq20,comp26903_c0_seq21,comp26903_c0_seq22,comp26903_c0_seq…	3013	-	21430.7	7795	383.55	151.45	1.55912	1.55912	0.00107334
comp23632_c0	comp23632_c0_seq1	1387	-	688.67	2202	11.17	35.13	-1.58903	1.58903	0.00107482
comp12221_c0	comp12221_c0_seq1	452	-	120.33	23.33	9.17	1.79	2.45085	2.45085	0.00107538
comp25860_c0	comp25860_c0_seq1,comp25860_c0_seq2	407	-	2398	848	366.3	122.91	1.58231	1.58231	0.00108276
comp4867_c0	comp4867_c0_seq1	289	-	6.67	67.67	1.4	14.08	-3.23036	3.23036	0.00108434
comp10278_c0	comp10278_c0_seq1	522	-	335	97.33	19.74	5.88	1.81051	1.81051	0.00108686
comp9794_c0	comp9794_c0_seq1	445	-	17	110	1.3	8.54	-2.57452	2.57452	0.001094
comp7123_c0	comp7123_c0_seq1	343	-	169.67	39.67	22.42	5.29	2.15626	2.15626	0.00109478
comp72282_c0	comp72282_c0_seq1	285	-	51.67	4.33	11.29	0.97	3.73569	3.73569	0.00109508
comp13457_c0	comp13457_c0_seq1	572	-	88.33	345	4.52	17.64	-1.85501	1.85501	0.00109633
comp53455_c0	comp53455_c0_seq1	389	-	31	157.67	3.07	15.64	-2.27789	2.27789	0.0011006
comp22390_c0	comp22390_c0_seq1	788	-	20959.3	7643.67	674.2	248.93	1.51318	1.51318	0.00110965
comp12912_c0	comp12912_c0_seq1	754	-	132.33	482.33	4.55	16.58	-1.75541	1.75541	0.00111433
comp16574_c0	comp16574_c0_seq1,comp16574_c0_seq2,comp16574_c0_seq3	396	-	271.33	75	32.75	9.08	1.91919	1.91919	0.00111546
comp21978_c0	comp21978_c0_seq1	1283	-	15447.7	5628.67	270.5	101.18	1.49229	1.49229	0.00111726
comp16053_c0	comp16053_c0_seq1	248	-	4.33	57	1.53	20.16	-3.60366	3.60366	0.00112234
comp21097_c0	comp21097_c0_seq1,comp21097_c0_seq2,comp21097_c0_seq3,comp21097_c0_seq4	2039	-	4077.33	1467	47.26	17.71	1.57713	1.57713	0.00112618
comp75438_c0	comp75438_c0_seq1	209	-	0.33	28.67	0.22	20.25	-6.29821	6.29821	0.0011262
comp7495_c0	comp7495_c0_seq1	208	-	86.33	13.33	61.16	9.73	2.73863	2.73863	0.00112689
comp8355_c0	comp8355_c0_seq1,comp8355_c0_seq2	650	-	1652	578.33	83.52	39.51	1.58553	1.58553	0.00113369
comp59656_c0	comp59656_c0_seq1	504	-	34.33	169.33	2.14	10.63	-2.19065	2.19065	0.00114017
comp17353_c0	comp17353_c0_seq1	384	-	137.33	496.67	14.16	50.95	-1.73973	1.73973	0.00114582
comp5503_c0	comp5503_c0_seq1	386	-	219.33	57	22.25	5.94	2.02686	2.02686	0.00114971
comp50947_c0	comp50947_c0_seq1	311	-	15.67	104	2.73	17.49	-2.63593	2.63593	0.00115171
comp34028_c0	comp34028_c0_seq1	1644	-	1353	470	17.89	6.33	1.56172	1.56172	0.0011632
comp64687_c0	comp64687_c0_seq1	380	-	86.67	9.67	9	1.06	3.20199	3.20199	0.00116673
comp43530_c0	comp43530_c0_seq1	818	-	10.67	372	0.33	11.43	-4.9637	4.9637	0.00117295
comp102613_c0	comp102613_c0_seq1	389	-	62.67	7	6.32	0.72	3.14459	3.14459	0.001174
comp7431_c0	comp7431_c0_seq1	348	-	194.67	48.67	24.84	6.34	2.07454	2.07454	0.00117753
comp18723_c0	comp18723_c0_seq1	282	-	41.67	192	9.36	43.57	-2.11764	2.11764	0.00118579
comp62531_c0	comp62531_c0_seq1	295	-	78.67	11.33	15.62	2.29	2.86939	2.86939	0.00118987
comp8482_c0	comp8482_c0_seq1	318	-	117.67	23	18.98	3.73	2.41772	2.41772	0.00119265
comp10550_c0	comp10550_c0_seq1	366	-	9.33	90.67	1.04	10.28	-3.13538	3.13538	0.00119269
comp15960_c0	comp15960_c0_seq1,comp15960_c0_seq10,comp15960_c0_seq11,comp15960_c0_seq12,comp15960_c0_seq13,comp15960_c0_seq14,comp15960_c0_seq15,comp15960_c0_seq16,comp15960_c0_seq2,comp15960_c0_seq3,comp15960_c0_seq4,comp15960_c0_seq5,comp15960_c0_seq6,comp15960_c0_seq7,comp15960_c0_seq8,comp15960_c0_seq9	820	-	435	134.67	17.79	5.41	1.72745	1.72745	0.00119291
comp20504_c0	comp20504_c0_seq1,comp20504_c0_seq2,comp20504_c0_seq3,comp20504_c0_seq4,comp20504_c0_seq5,comp20504_c0_seq6,comp20504_c0_seq7	989	-	1733.67	611.67	50.2	17.59	1.61033	1.61033	0.00119671
comp13273_c0	comp13273_c0_seq1	576	-	320.67	93.33	16.27	4.74	1.84777	1.84777	0.0011982
comp8056_c0	comp8056_c0_seq1	412	-	296.67	84.67	26.48	7.57	1.90579	1.90579	0.00119827
comp36147_c0	comp36147_c0_seq1	296	-	209.67	54	41.15	10.92	1.99751	1.99751	0.00119842
comp23564_c0	comp23564_c0_seq1,comp23564_c0_seq2	874	-	488.33	154	16.32	5.38	1.76094	1.76094	0.00120126
comp14776_c0	comp14776_c0_seq1,comp14776_c0_seq2	650	-	1103	379.67	50.13	17.13	1.58741	1.58741	0.00120429
comp57009_c0	comp57009_c0_seq1	255	-	66.33	8	21.21	2.59	3.07325	3.07325	0.00120743
comp29889_c0	comp29889_c0_seq1	553	-	981	335.33	52.7	18.21	1.63856	1.63856	0.00122313
comp23890_c0	comp23890_c0_seq1,comp23890_c0_seq2,comp23890_c0_seq3,comp23890_c0_seq4	1818	-	8386.67	3071.33	105.53	39.7	1.47033	1.47033	0.00123167
comp69494_c0	comp69494_c0_seq1	344	-	9.33	94	1.29	12.26	-3.2151	3.2151	0.00123558
comp42326_c0	comp42326_c0_seq1	400	-	144	17	13.4	1.67	3.08615	3.08615	0.00123628
comp43845_c0	comp43845_c0_seq1	1000	-	491.33	155.67	11.77	3.76	1.74048	1.74048	0.00123753
comp20935_c0	comp20935_c0_seq1,comp20935_c0_seq2	406	-	1192.67	313	112.01	30.17	2.02309	2.02309	0.00124378
comp15371_c0	comp15371_c0_seq1	581	-	12	304	0.6	14.94	-4.53697	4.53697	0.00124945
comp22638_c0	comp22638_c0_seq1,comp22638_c0_seq2	582	-	664	219.33	39.45	13.15	1.65994	1.65994	0.00125153
comp26639_c0	comp26639_c0_seq1,comp26639_c0_seq10,comp26639_c0_seq11,comp26639_c0_seq12,comp26639_c0_seq13,comp26639_c0_seq14,comp26639_c0_seq15,comp26639_c0_seq16,comp26639_c0_seq17,comp26639_c0_seq18,comp26639_c0_seq19,comp26639_c0_seq2,comp26639_c0_seq20,comp26639_c0_seq21,comp26639_c0_seq22,comp26639_c0_seq23,comp26639_c0_seq24,comp26639_c0_seq25,comp26639_c0_seq26,comp26639_c0_seq27,comp26639_c0_seq28,co…	1594	-	2040	12109	221	518.13	-2.43549	2.43549	0.00125277
comp21378_c0	comp21378_c0_seq1,comp21378_c0_seq2,comp21378_c0_seq3,comp21378_c0_seq4,comp21378_c0_seq5,comp21378_c0_seq6	848	-	2360.67	847	113.59	38.37	1.59031	1.59031	0.00125694
comp23474_c0	comp23474_c0_seq1	797	-	899.33	2881.67	28.78	90.91	-1.60701	1.60701	0.00126233
comp12768_c0	comp12768_c0_seq1	645	-	6.67	292.33	0.28	12.79	-5.37827	5.37827	0.0012728
comp53663_c0	comp53663_c0_seq1	264	-	84	13	24.06	3.79	2.71252	2.71252	0.00127779
comp26923_c0	comp26923_c0_seq1	205	-	37769.3	11751.7	28516.1	8989.35	1.68121	1.68121	0.00127825
comp5380_c0	comp5380_c0_seq1,comp5380_c0_seq2	555	-	66.33	322	5.18	23.25	-2.1521	2.1521	0.00127853
comp67969_c0	comp67969_c0_seq1	284	-	69.67	9	15.54	2.04	3.09501	3.09501	0.00128085
comp19517_c0	comp19517_c0_seq1,comp19517_c0_seq2,comp19517_c0_seq3,comp19517_c0_seq4,comp19517_c0_seq5,comp19517_c0_seq6,comp19517_c0_seq7,comp19517_c0_seq8,comp19517_c0_seq9	1048	-	1148	399	63.33	23.44	1.61819	1.61819	0.00128573
comp34641_c0	comp34641_c0_seq1	408	-	8.33	262.33	0.75	23.63	-4.82882	4.82882	0.00128696
comp3263_c0	comp3263_c0_seq1,comp3263_c0_seq2	349	-	94	16	15.61	2.48	2.59535	2.59535	0.00129007
comp18915_c0	comp18915_c0_seq1,comp18915_c0_seq2	1326	-	1429.67	503.67	24.74	8.88	1.62129	1.62129	0.00129125
comp14781_c0	comp14781_c0_seq1	283	-	15.67	102.67	3.5	22.91	-2.58794	2.58794	0.00129825
comp69479_c0	comp69479_c0_seq1	289	-	8.33	73	1.72	15.37	-3.04249	3.04249	0.00129864
comp56893_c0	comp56893_c0_seq1	231	-	0.67	32	0.32	14.89	-5.48211	5.48211	0.00130218
comp21590_c0	comp21590_c0_seq1	533	-	394.33	1268.33	22.47	72.03	-1.59971	1.59971	0.00130368
comp53134_c0	comp53134_c0_seq1	590	-	58.67	244.67	2.88	11.81	-1.97779	1.97779	0.00130688
comp23672_c0	comp23672_c0_seq1	1328	-	23	897.33	0.4	15.07	-5.14388	5.14388	0.00130803
comp9918_c0	comp9918_c0_seq1	888	-	992.33	342	27.48	9.57	1.6212	1.6212	0.00130929
comp39054_c0	comp39054_c0_seq1	423	-	291	83.67	24.69	7.2	1.88443	1.88443	0.00131184
comp25839_c0	comp25839_c0_seq1,comp25839_c0_seq10,comp25839_c0_seq11,comp25839_c0_seq12,comp25839_c0_seq13,comp25839_c0_seq14,comp25839_c0_seq15,comp25839_c0_seq16,comp25839_c0_seq17,comp25839_c0_seq18,comp25839_c0_seq19,comp25839_c0_seq2,comp25839_c0_seq20,comp25839_c0_seq21,comp25839_c0_seq22,comp25839_c0_seq23,comp25839_c0_seq24,comp25839_c0_seq25,comp25839_c0_seq26,comp25839_c0_seq27,comp25839_c0_seq28,co…	2783	-	28828.7	10701	570.37	268.48	1.52212	1.52212	0.00131352
comp24850_c0	comp24850_c0_seq1	816	-	443.33	1428.67	13.73	43.67	-1.59539	1.59539	0.00131397
comp12701_c0	comp12701_c0_seq1,comp12701_c0_seq2,comp12701_c0_seq3,comp12701_c0_seq4	758	-	615.33	202.67	28.33	10.46	1.69454	1.69454	0.00132266
comp25560_c1	comp25560_c1_seq1	293	-	26	404	5.32	80.91	-3.83417	3.83417	0.00132329
comp768_c0	comp768_c0_seq1	336	-	18	111	2.51	15.43	-2.50686	2.50686	0.00132356
comp61075_c0	comp61075_c0_seq1	287	-	12.33	88.33	2.65	19.23	-2.77534	2.77534	0.00132712
comp24758_c0	comp24758_c0_seq1,comp24758_c0_seq2,comp24758_c0_seq3,comp24758_c0_seq4,comp24758_c0_seq5,comp24758_c0_seq6,comp24758_c0_seq7,comp24758_c0_seq8	2255	-	3903.79	1426	80.16	40.83	1.5144	1.5144	0.0013276
comp13901_c0	comp13901_c0_seq1,comp13901_c0_seq2	1218	-	7686.33	1475.67	155.63	30.87	2.41147	2.41147	0.00132779
comp20983_c0	comp20983_c0_seq1	424	-	69	277.33	5.85	23.42	-1.922	1.922	0.001328
comp13107_c0	comp13107_c0_seq1	537	-	466.67	148	26.15	8.51	1.71953	1.71953	0.00132892
comp82625_c0	comp82625_c0_seq1	298	-	4.33	54.67	0.82	10.51	-3.5479	3.5479	0.00133302
comp12205_c0	comp12205_c0_seq1,comp12205_c0_seq2	537	-	409.33	127	23.2	7.3	1.75962	1.75962	0.00133448
comp7108_c0	comp7108_c0_seq1	487	-	48.33	212	3.19	13.94	-2.03096	2.03096	0.0013417
comp9055_c0	comp9055_c0_seq1	552	-	1565.03	556.11	84.45	30.62	1.52418	1.52418	0.00134354
comp30500_c0	comp30500_c0_seq1	360	-	136.67	486.33	16.25	57.46	-1.72959	1.72959	0.00134529
comp91639_c0	comp91639_c0_seq1	250	-	0.67	32	0.24	10.82	-5.47114	5.47114	0.00134633
comp42093_c0	comp42093_c0_seq1	520	-	185.33	46.33	10.96	2.77	2.07475	2.07475	0.00134725
comp33778_c0	comp33778_c0_seq1	343	-	100	18	13.2	2.46	2.52655	2.52655	0.00134923
comp11796_c0	comp11796_c0_seq1	241	-	10.33	103	4.05	39.95	-3.19686	3.19686	0.00134931
comp17676_c0	comp17676_c0_seq1	384	-	92.67	15.67	9.57	1.62	2.614	2.614	0.00134987
comp12976_c1	comp12976_c1_seq1	235	-	6	62.67	2.54	26.78	-3.30352	3.30352	0.00135041
comp19725_c0	comp19725_c0_seq1,comp19725_c0_seq2,comp19725_c0_seq3,comp19725_c0_seq4	421	-	68.75	276.35	7.02	25.26	-1.90372	1.90372	0.00135317
comp68930_c0	comp68930_c0_seq1	464	-	15.67	130.67	1.12	9.24	-2.97106	2.97106	0.00135471
comp10343_c0	comp10343_c0_seq1	341	-	3.67	66.33	0.51	8.75	-4.07157	4.07157	0.00135655
comp21789_c0	comp21789_c0_seq1,comp21789_c0_seq2,comp21789_c0_seq3,comp21789_c0_seq4,comp21789_c0_seq5,comp21789_c0_seq6,comp21789_c0_seq7,comp21789_c0_seq8	2128	-	5274.33	1943	56.52	21.13	1.56742	1.56742	0.00136296
comp41663_c0	comp41663_c0_seq1	609	-	69.33	278	3.23	12.93	-1.90574	1.90574	0.00136372
comp36424_c0	comp36424_c0_seq1	392	-	73.67	290.67	7.38	28.8	-1.91814	1.91814	0.00136378
comp24098_c0	comp24098_c0_seq1,comp24098_c0_seq2	1888	-	5334	1965	62.5	23.3	1.53631	1.53631	0.00136604
comp7147_c0	comp7147_c0_seq1	968	-	674.33	225.33	16.75	5.59	1.65007	1.65007	0.00136784
comp13702_c0	comp13702_c0_seq1	288	-	14.67	98	3.11	20.83	-2.63102	2.63102	0.00137051
comp86043_c0	comp86043_c0_seq1	303	-	54.67	5.33	9.89	0.98	3.50024	3.50024	0.00137418
comp25571_c0	comp25571_c0_seq1,comp25571_c0_seq10,comp25571_c0_seq11,comp25571_c0_seq12,comp25571_c0_seq13,comp25571_c0_seq14,comp25571_c0_seq15,comp25571_c0_seq16,comp25571_c0_seq17,comp25571_c0_seq18,comp25571_c0_seq19,comp25571_c0_seq2,comp25571_c0_seq20,comp25571_c0_seq21,comp25571_c0_seq22,comp25571_c0_seq23,comp25571_c0_seq24,comp25571_c0_seq25,comp25571_c0_seq26,comp25571_c0_seq27,comp25571_c0_seq28,co…	1959	-	30226.7	11272	464.52	174.23	1.47835	1.47835	0.00138111
comp24891_c0	comp24891_c0_seq1	422	-	180	44.67	15.44	3.83	2.08661	2.08661	0.00138795
comp34153_c0	comp34153_c0_seq1	255	-	167.33	40.33	53.26	12.96	2.14975	2.14975	0.00139446
comp50397_c0	comp50397_c0_seq1	282	-	106.33	20	24.46	4.59	2.51961	2.51961	0.00139817
comp11337_c0	comp11337_c0_seq1	355	-	76	11	9.32	1.37	2.7863	2.7863	0.00139914
comp18459_c0	comp18459_c0_seq1	395	-	149.67	34.33	14.66	3.41	2.14307	2.14307	0.00140177
comp58856_c0	comp58856_c0_seq1	315	-	72.33	10	11.7	1.71	2.89706	2.89706	0.0014111
comp13604_c0	comp13604_c0_seq1	322	-	72	396.67	11.22	60.6	-2.38021	2.38021	0.00141125
comp18710_c0	comp18710_c0_seq1	925	-	81140.7	30362.7	2117.08	806.18	1.44292	1.44292	0.00141283
comp14358_c0	comp14358_c0_seq1	212	-	0.33	28.67	0.22	18.77	-6.30873	6.30873	0.00141352
comp15204_c0	comp15204_c0_seq1,comp15204_c0_seq2,comp15204_c0_seq3	414	-	396	123	67.43	22.89	1.76932	1.76932	0.00141382
comp21473_c0	comp21473_c0_seq1,comp21473_c0_seq2,comp21473_c0_seq3,comp21473_c0_seq4,comp21473_c0_seq5,comp21473_c0_seq6	620	-	738	250	75.43	30.39	1.65083	1.65083	0.00141892
comp25891_c0	comp25891_c0_seq1	1248	-	267.67	1308.33	4.85	23.52	-2.17626	2.17626	0.00142322
comp21658_c0	comp21658_c0_seq1,comp21658_c0_seq2,comp21658_c0_seq3,comp21658_c0_seq4	1237	-	6100.33	2260	180.56	67.93	1.49438	1.49438	0.0014248
comp13123_c0	comp13123_c0_seq1	465	-	62822	21394.7	4465.21	1554.3	1.55686	1.55686	0.00142592
comp18678_c0	comp18678_c0_seq1,comp18678_c0_seq2,comp18678_c0_seq3	731	-	698.67	235.67	24.99	8.7	1.60016	1.60016	0.00143259
comp37796_c0	comp37796_c0_seq1	278	-	67.33	8.67	16.14	2.04	3.02115	3.02115	0.00143313
comp44374_c0	comp44374_c0_seq1	311	-	133.67	29	22.77	5.02	2.31479	2.31479	0.00143695
comp9964_c0	comp9964_c0_seq1,comp9964_c0_seq2	1301	-	925.33	320.67	16.44	5.82	1.57505	1.57505	0.00144796
comp15241_c1	comp15241_c1_seq1	362	-	17.67	168.33	2.03	19.5	-3.18766	3.18766	0.00144936
comp14353_c0	comp14353_c0_seq1	1128	-	680.67	2111.33	14.02	43.11	-1.55823	1.55823	0.00144943
comp9073_c1	comp9073_c1_seq1	438	-	7.33	133.33	0.59	10.52	-4.03775	4.03775	0.00145338
comp26230_c1	comp26230_c1_seq1	420	-	12	113	1.01	9.65	-3.07928	3.07928	0.00146151
comp18106_c0	comp18106_c0_seq1	609	-	790	270.33	36.47	12.82	1.62283	1.62283	0.00146268
comp37322_c0	comp37322_c0_seq1	948	-	184.67	626.33	4.64	15.96	-1.64895	1.64895	0.00146536
comp66129_c0	comp66129_c0_seq1	277	-	1	70.33	0.24	16.72	-5.9655	5.9655	0.00146537
comp31882_c0	comp31882_c0_seq1	452	-	159	549	12	41.17	-1.69383	1.69383	0.00146797
comp15822_c0	comp15822_c0_seq1	365	-	654	3409.33	74.47	387.97	-2.25854	2.25854	0.00147435
comp60622_c0	comp60622_c0_seq1	270	-	79.33	12	21.05	3.15	2.81847	2.81847	0.0014765
comp14173_c0	comp14173_c0_seq1	741	-	142.33	611.67	4.95	21.51	-1.97045	1.97045	0.00147798
comp20111_c0	comp20111_c0_seq1	993	-	703.64	238.33	16.88	5.84	1.61772	1.61772	0.00147857
comp21838_c0	comp21838_c0_seq1,comp21838_c0_seq2,comp21838_c0_seq3	741	-	11045.3	4131.67	553.47	194.24	1.49723	1.49723	0.0014812
comp88458_c0	comp88458_c0_seq1	231	-	2.33	43.67	1.09	20.03	-4.1324	4.1324	0.00148832
comp7620_c1	comp7620_c1_seq1	276	-	209.33	31.33	51.36	7.75	2.77093	2.77093	0.00148886
comp8705_c0	comp8705_c0_seq1	267	-	17.33	105.67	4.82	28.61	-2.55201	2.55201	0.00149133
comp25161_c0	comp25161_c0_seq1,comp25161_c0_seq10,comp25161_c0_seq11,comp25161_c0_seq12,comp25161_c0_seq13,comp25161_c0_seq14,comp25161_c0_seq15,comp25161_c0_seq16,comp25161_c0_seq17,comp25161_c0_seq18,comp25161_c0_seq19,comp25161_c0_seq2,comp25161_c0_seq20,comp25161_c0_seq21,comp25161_c0_seq22,comp25161_c0_seq23,comp25161_c0_seq24,comp25161_c0_seq25,comp25161_c0_seq26,comp25161_c0_seq27,comp25161_c0_seq28,co…	1606	-	7421.67	2770	215.61	79.7	1.53426	1.53426	0.00149585
comp5453_c0	comp5453_c0_seq1	317	-	162	39	26.14	6.36	2.12278	2.12278	0.00149852
comp74086_c0	comp74086_c0_seq1	233	-	28.67	0.67	12.88	0.29	5.5464	5.5464	0.00149942
comp25512_c0	comp25512_c0_seq1,comp25512_c0_seq10,comp25512_c0_seq11,comp25512_c0_seq12,comp25512_c0_seq13,comp25512_c0_seq14,comp25512_c0_seq15,comp25512_c0_seq16,comp25512_c0_seq17,comp25512_c0_seq18,comp25512_c0_seq19,comp25512_c0_seq2,comp25512_c0_seq20,comp25512_c0_seq21,comp25512_c0_seq22,comp25512_c0_seq23,comp25512_c0_seq24,comp25512_c0_seq25,comp25512_c0_seq3,comp25512_c0_seq4,comp25512_c0_seq5,comp2…	1510	-	4859.67	1804.67	243.28	101.22	1.51864	1.51864	0.00150109
comp16987_c0	comp16987_c0_seq1	916	-	714	2202	18.98	58.36	-1.56697	1.56697	0.00150137
comp1406_c0	comp1406_c0_seq1	626	-	155.33	36.67	6.95	1.68	2.1175	2.1175	0.00150343
comp21859_c0	comp21859_c0_seq1	835	-	835	288.33	25.05	8.73	1.62069	1.62069	0.00151801
comp121_c0	comp121_c0_seq1	354	-	2	95.33	0.26	11.53	-5.44817	5.44817	0.00152464
comp40942_c0	comp40942_c0_seq1	489	-	229.67	63	15.14	4.2	1.93508	1.93508	0.00152762
comp42985_c0	comp42985_c0_seq1	489	-	205.33	54.33	13.51	3.63	2.01192	2.01192	0.0015343
comp10263_c0	comp10263_c0_seq1	278	-	166.33	34	39.36	8.31	2.31008	2.31008	0.00153863
comp10207_c0	comp10207_c0_seq1,comp10207_c0_seq2	851	-	648.67	218.67	19.34	6.53	1.69971	1.69971	0.00153923
comp32771_c0	comp32771_c0_seq1	324	-	349.33	107	53.56	16.57	1.76264	1.76264	0.00154393
comp13644_c0	comp13644_c0_seq1	623	-	110.33	400	4.96	17.84	-1.76021	1.76021	0.00154394
comp5876_c0	comp5876_c0_seq1	504	-	413.67	131	25.71	8.3	1.68058	1.68058	0.00154522
comp8175_c0	comp8175_c0_seq1	341	-	23.67	128.33	3.16	17.03	-2.39236	2.39236	0.00154607
comp21811_c0	comp21811_c0_seq1,comp21811_c0_seq2,comp21811_c0_seq3	753	-	903.33	314.67	34.29	12.08	1.62358	1.62358	0.00154703
comp20068_c0	comp20068_c0_seq1,comp20068_c0_seq2	365	-	231	2913	28.44	353.9	-3.52204	3.52204	0.00155375
comp19585_c0	comp19585_c0_seq1	729	-	1469.67	528.67	52.46	19.25	1.54832	1.54832	0.00155685
comp6292_c0	comp6292_c0_seq1,comp6292_c0_seq2	324	-	994.33	307	244.45	92.76	1.71092	1.71092	0.00155735
comp9227_c0	comp9227_c0_seq1	240	-	1.67	111.67	0.7	45.59	-6.05126	6.05126	0.00156815
comp13913_c0	comp13913_c0_seq1	208	-	19.33	150.67	13.88	105.53	-2.87921	2.87921	0.00156848
comp30652_c0	comp30652_c0_seq1	852	-	819	283.33	23.93	8.37	1.6304	1.6304	0.00156906
comp28553_c0	comp28553_c0_seq1	1865	-	3666.67	1361	41.77	15.81	1.53708	1.53708	0.00157068
comp56045_c0	comp56045_c0_seq1	306	-	95.33	17	17.01	3.09	2.51515	2.51515	0.00157242
comp57907_c0	comp57907_c0_seq1	385	-	132	29	13.55	3.02	2.23839	2.23839	0.00157647
comp31772_c0	comp31772_c0_seq1	439	-	490	146.67	38.83	11.69	1.80647	1.80647	0.00157688
comp31911_c0	comp31911_c0_seq1	214	-	169.67	42	106.44	27.14	2.08907	2.08907	0.00157755
comp17158_c0	comp17158_c0_seq1	395	-	47	289.33	4.62	27.95	-2.49099	2.49099	0.00157842
comp18075_c0	comp18075_c0_seq1	1887	-	234.33	1322.33	2.69	14.87	-2.37386	2.37386	0.00158142
comp52269_c0	comp52269_c0_seq1	382	-	95	17	9.86	1.83	2.54635	2.54635	0.00158223
comp16883_c1	comp16883_c1_seq1	488	-	189.33	49	12.48	3.28	1.99802	1.99802	0.00158449
comp25764_c0	comp25764_c0_seq1	2140	-	815	2494.33	8.03	24.4	-1.50438	1.50438	0.00158635
comp12316_c0	comp12316_c0_seq1	317	-	225	61.67	36.7	10.11	1.96818	1.96818	0.00158691
comp17042_c0	comp17042_c0_seq1,comp17042_c0_seq2,comp17042_c0_seq3,comp17042_c0_seq4	1470	-	793.33	274	13.01	4.4	1.64057	1.64057	0.00158759
comp26270_c0	comp26270_c0_seq1,comp26270_c0_seq2,comp26270_c0_seq3	1341	-	6221	2332.33	122.45	46.46	1.44958	1.44958	0.00160722
comp15448_c0	comp15448_c0_seq1	448	-	145.33	33.67	11.09	2.61	2.18858	2.18858	0.00161022
comp7005_c0	comp7005_c0_seq1	560	-	56.33	315.67	2.96	16.47	-2.3991	2.3991	0.00161116
comp21927_c0	comp21927_c0_seq1,comp21927_c0_seq2,comp21927_c0_seq3	846	-	937.33	329	40.17	14.45	1.60115	1.60115	0.0016137
comp26495_c0	comp26495_c0_seq1,comp26495_c0_seq10,comp26495_c0_seq11,comp26495_c0_seq12,comp26495_c0_seq13,comp26495_c0_seq14,comp26495_c0_seq15,comp26495_c0_seq16,comp26495_c0_seq17,comp26495_c0_seq18,comp26495_c0_seq19,comp26495_c0_seq2,comp26495_c0_seq20,comp26495_c0_seq21,comp26495_c0_seq22,comp26495_c0_seq23,comp26495_c0_seq24,comp26495_c0_seq25,comp26495_c0_seq26,comp26495_c0_seq27,comp26495_c0_seq28,co…	1134	-	1320.61	4538.83	168.52	316.83	-1.65722	1.65722	0.00161671
comp17642_c0	comp17642_c0_seq1,comp17642_c0_seq2,comp17642_c0_seq3,comp17642_c0_seq4,comp17642_c0_seq5	416	-	518.33	2704.67	127.06	658.68	-2.26713	2.26713	0.00161892
comp165_c0	comp165_c0_seq1	375	-	19	111.33	2.05	11.94	-2.47219	2.47219	0.00162137
comp18824_c0	comp18824_c0_seq1	832	-	567.33	1751.33	17.02	52.91	-1.56722	1.56722	0.00162374
comp5942_c0	comp5942_c0_seq1	2783	-	5838	2191	43.12	16.43	1.49785	1.49785	0.00162563
comp16852_c0	comp16852_c0_seq1,comp16852_c0_seq2	1068	-	23.33	917.33	0.64	31.78	-5.14083	5.14083	0.00163387
comp94724_c0	comp94724_c0_seq1	331	-	12.67	100.67	1.83	14.39	-2.95584	2.95584	0.00163631
comp14180_c0	comp14180_c0_seq1,comp14180_c0_seq2,comp14180_c0_seq3,comp14180_c0_seq4,comp14180_c0_seq5,comp14180_c0_seq6	1081	-	1023	362	38.03	15.71	1.59319	1.59319	0.00163712
comp10852_c0	comp10852_c0_seq1,comp10852_c0_seq2,comp10852_c0_seq3	1324	-	1002.33	280.67	19.36	5.76	1.88169	1.88169	0.00164356
comp25641_c0	comp25641_c0_seq1,comp25641_c0_seq2,comp25641_c0_seq3,comp25641_c0_seq4	1965	-	2505	7477	33.35	89.32	-1.47683	1.47683	0.00164437
comp19343_c0	comp19343_c0_seq1,comp19343_c0_seq2,comp19343_c0_seq3	526	-	344	106	23.67	7.28	1.77516	1.77516	0.00165947
comp8892_c0	comp8892_c0_seq1	291	-	16.67	102.67	3.42	20.96	-2.53288	2.53288	0.00166035
comp36638_c0	comp36638_c0_seq1	508	-	369.45	57.97	22.97	3.65	2.71096	2.71096	0.00166479
comp36738_c0	comp36738_c0_seq1	233	-	149.67	35.33	66.84	15.9	2.15786	2.15786	0.001667
comp64141_c0	comp64141_c0_seq1	322	-	19.67	114	3.05	17.52	-2.41875	2.41875	0.0016678
comp20767_c0	comp20767_c0_seq1	678	-	239	780.67	9.48	30.95	-1.59487	1.59487	0.00166961
comp24448_c0	comp24448_c0_seq1	1972	-	608.67	1872	6.59	19.96	-1.52841	1.52841	0.00167057
comp11302_c0	comp11302_c0_seq1,comp11302_c0_seq2	440	-	290.67	86.33	24.74	8.16	1.82053	1.82053	0.00167315
comp79655_c0	comp79655_c0_seq1	294	-	47.33	4	9.41	0.81	3.59389	3.59389	0.00167427
comp12832_c0	comp12832_c0_seq1,comp12832_c0_seq2	308	-	332.33	101.67	61.44	19.38	1.86114	1.86114	0.00167765
comp51668_c0	comp51668_c0_seq1	527	-	180	46	10.38	2.7	2.08993	2.08993	0.00167768
comp5247_c0	comp5247_c0_seq1	547	-	306.33	92.33	16.66	5.11	1.78743	1.78743	0.00168451
comp52179_c0	comp52179_c0_seq1	557	-	217	59.33	11.67	3.17	1.93652	1.93652	0.00169452
comp14463_c0	comp14463_c0_seq1	542	-	54.67	437.33	3.03	24.69	-2.90478	2.90478	0.00169574
comp26055_c0	comp26055_c0_seq1,comp26055_c0_seq2,comp26055_c0_seq3,comp26055_c0_seq4	2137	-	28859.3	10808.7	290.49	111.83	1.49834	1.49834	0.00169692
comp9991_c0	comp9991_c0_seq1	930	-	687.33	222.33	17.82	5.89	1.68447	1.68447	0.001697
comp12075_c0	comp12075_c0_seq1,comp12075_c0_seq2,comp12075_c0_seq3,comp12075_c0_seq4	717	-	678	232.33	29.7	10.45	1.64503	1.64503	0.00169858
comp31376_c0	comp31376_c0_seq1	1309	-	1803.33	661	31.14	11.57	1.51516	1.51516	0.00170182
comp24303_c0	comp24303_c0_seq1,comp24303_c0_seq10,comp24303_c0_seq11,comp24303_c0_seq12,comp24303_c0_seq13,comp24303_c0_seq14,comp24303_c0_seq15,comp24303_c0_seq2,comp24303_c0_seq3,comp24303_c0_seq4,comp24303_c0_seq5,comp24303_c0_seq6,comp24303_c0_seq7,comp24303_c0_seq8,comp24303_c0_seq9	862	-	1236.67	445	120.34	36.68	1.56662	1.56662	0.00170384
comp138627_c0	comp138627_c0_seq1	334	-	5	57	0.74	7.97	-3.39311	3.39311	0.00170405
comp19108_c0	comp19108_c0_seq1,comp19108_c0_seq2,comp19108_c0_seq3,comp19108_c0_seq4	705	-	957.33	338.67	56.03	16.65	1.5765	1.5765	0.00170791
comp31537_c0	comp31537_c0_seq1	861	-	900.33	317	26.1	9.25	1.60666	1.60666	0.00171001
comp72824_c0	comp72824_c0_seq1	400	-	18	107.67	1.67	10.09	-2.46596	2.46596	0.00171444
comp12576_c0	comp12576_c0_seq1,comp12576_c0_seq2,comp12576_c0_seq3	1089	-	1125.67	403	40.13	11.9	1.59016	1.59016	0.00171627
comp54245_c0	comp54245_c0_seq1	294	-	90.67	16	18.22	3.36	2.49507	2.49507	0.0017206
comp37881_c0	comp37881_c0_seq1	427	-	244.67	69.67	20.41	5.87	1.88771	1.88771	0.00172171
comp20348_c0	comp20348_c0_seq1,comp20348_c0_seq2,comp20348_c0_seq3,comp20348_c0_seq4	528	-	2790.67	8892	174.46	551.5	-1.57582	1.57582	0.00172198
comp14860_c0	comp14860_c0_seq1,comp14860_c0_seq2	734	-	76.33	561.67	2.71	19.84	-2.76528	2.76528	0.00172478
comp67896_c0	comp67896_c0_seq1	498	-	153.67	37	9.87	2.39	2.08466	2.08466	0.00172498
comp12293_c0	comp12293_c0_seq1,comp12293_c0_seq2,comp12293_c0_seq3	238	-	148.33	35	104.35	25.69	2.14866	2.14866	0.00172538
comp12429_c0	comp12429_c0_seq1,comp12429_c0_seq2,comp12429_c0_seq3	554	-	473.67	155.33	38.52	10.93	1.6895	1.6895	0.0017267
comp6830_c0	comp6830_c0_seq1,comp6830_c0_seq2	573	-	1480.33	538.67	78.9	30.16	1.52323	1.52323	0.00172919
comp304_c1	comp304_c1_seq1	310	-	3	57.67	0.51	9.89	-4.13909	4.13909	0.00173717
comp12732_c0	comp12732_c0_seq1	639	-	41	1305	1.81	56.03	-4.85177	4.85177	0.00173723
comp22578_c0	comp22578_c0_seq1	632	-	285	84.67	12.51	3.75	1.81111	1.81111	0.00174343
comp49870_c0	comp49870_c0_seq1	259	-	3.33	76.67	1	22.97	-4.39652	4.39652	0.00176072
comp14681_c0	comp14681_c0_seq1	421	-	1.33	130	0.11	11.45	-6.60514	6.60514	0.00176297
comp40660_c0	comp40660_c0_seq1	411	-	251.67	72.67	22.66	6.69	1.82796	1.82796	0.00177892
comp22524_c0	comp22524_c0_seq1,comp22524_c0_seq10,comp22524_c0_seq11,comp22524_c0_seq12,comp22524_c0_seq13,comp22524_c0_seq14,comp22524_c0_seq15,comp22524_c0_seq16,comp22524_c0_seq17,comp22524_c0_seq18,comp22524_c0_seq19,comp22524_c0_seq2,comp22524_c0_seq20,comp22524_c0_seq3,comp22524_c0_seq4,comp22524_c0_seq5,comp22524_c0_seq6,comp22524_c0_seq7,comp22524_c0_seq8,comp22524_c0_seq9	1656	-	4001.28	1507.12	153.87	57.51	1.49816	1.49816	0.00178082
comp26057_c0	comp26057_c0_seq1,comp26057_c0_seq10,comp26057_c0_seq11,comp26057_c0_seq12,comp26057_c0_seq13,comp26057_c0_seq14,comp26057_c0_seq15,comp26057_c0_seq16,comp26057_c0_seq17,comp26057_c0_seq18,comp26057_c0_seq19,comp26057_c0_seq2,comp26057_c0_seq20,comp26057_c0_seq21,comp26057_c0_seq22,comp26057_c0_seq23,comp26057_c0_seq24,comp26057_c0_seq25,comp26057_c0_seq26,comp26057_c0_seq27,comp26057_c0_seq28,co…	2299	-	33437.4	12801.3	683.19	254.12	1.48832	1.48832	0.00178294
comp17474_c0	comp17474_c0_seq1	363	-	113.67	419.33	13.22	48.17	-1.78186	1.78186	0.00179255
comp13141_c0	comp13141_c0_seq1	617	-	379.33	120.33	17.47	5.57	1.73475	1.73475	0.00179781
comp9715_c0	comp9715_c0_seq1,comp9715_c0_seq2,comp9715_c0_seq3	502	-	418.67	135.33	32.02	10.69	1.70346	1.70346	0.00180122
comp16095_c0	comp16095_c0_seq1	513	-	172.67	578.33	10.35	34.9	-1.63749	1.63749	0.00180283
comp62325_c0	comp62325_c0_seq1	436	-	121.33	26	9.84	2.11	2.30888	2.30888	0.00180585
comp13014_c0	comp13014_c0_seq1,comp13014_c0_seq2	477	-	155.33	37.67	11.86	3.22	2.18931	2.18931	0.00180688
comp13755_c0	comp13755_c0_seq1	203	-	49.67	4.67	39.39	3.87	3.4177	3.4177	0.00181231
comp64386_c0	comp64386_c0_seq1	513	-	124.33	27	7.6	1.65	2.31679	2.31679	0.00181295
comp34127_c0	comp34127_c0_seq1	337	-	306	93	42.11	12.87	1.78476	1.78476	0.0018179
comp281_c0	comp281_c0_seq1	340	-	12.67	123.67	1.72	16.71	-3.14366	3.14366	0.00181941
comp15781_c0	comp15781_c0_seq1,comp15781_c0_seq2,comp15781_c0_seq3	391	-	38.33	199	9.65	32.73	-2.28215	2.28215	0.00183299
comp12255_c0	comp12255_c0_seq1	220	-	1.67	47.67	0.91	26.42	-4.66283	4.66283	0.00183717
comp23612_c0	comp23612_c0_seq1,comp23612_c0_seq2,comp23612_c0_seq3,comp23612_c0_seq4,comp23612_c0_seq5	1479	-	939.33	2819	15.04	45.02	-1.49366	1.49366	0.00183916
comp26087_c0	comp26087_c0_seq1,comp26087_c0_seq2,comp26087_c0_seq3,comp26087_c0_seq4	768	-	631	6934.33	22.12	254.91	-3.34037	3.34037	0.00185039
comp13170_c0	comp13170_c0_seq1	293	-	38	171.33	7.61	34.69	-2.09986	2.09986	0.00185507
comp16619_c0	comp16619_c0_seq1	1636	-	369	1151.33	4.87	15.22	-1.53697	1.53697	0.00186011
comp26306_c0	comp26306_c0_seq1,comp26306_c0_seq10,comp26306_c0_seq11,comp26306_c0_seq12,comp26306_c0_seq13,comp26306_c0_seq14,comp26306_c0_seq15,comp26306_c0_seq16,comp26306_c0_seq2,comp26306_c0_seq3,comp26306_c0_seq4,comp26306_c0_seq5,comp26306_c0_seq6,comp26306_c0_seq7,comp26306_c0_seq8,comp26306_c0_seq9	1053	-	1743.67	644.33	60.59	23.33	1.55526	1.55526	0.00186057
comp8050_c0	comp8050_c0_seq1	1172	-	835	295	16.36	5.82	1.61103	1.61103	0.00186675
comp18834_c1	comp18834_c1_seq1	327	-	38.33	199	5.66	29.27	-2.32009	2.32009	0.00187087
comp35975_c0	comp35975_c0_seq1	283	-	207.33	56.67	46.5	12.9	1.99176	1.99176	0.0018742
comp4932_c1	comp4932_c1_seq1	701	-	115.33	7.67	4.46	0.3	3.89969	3.89969	0.00187699
comp13436_c0	comp13436_c0_seq1	324	-	75.72	4.77	11.6	0.76	4.02151	4.02151	0.00189325
comp10457_c0	comp10457_c0_seq1,comp10457_c0_seq2	998	-	580.67	198	14.57	5.15	1.65962	1.65962	0.00189939
comp14160_c0	comp14160_c0_seq1,comp14160_c0_seq2	391	-	141	33	13.99	3.32	2.24255	2.24255	0.00190154
comp15510_c0	comp15510_c0_seq1	947	-	3201	10791.7	81.59	273.11	-1.63298	1.63298	0.00190681
comp810_c0	comp810_c0_seq1	480	-	2	204.67	0.13	14.15	-6.6463	6.6463	0.00190712
comp3616_c0	comp3616_c0_seq1	396	-	10.67	91.33	1.04	8.77	-2.97457	2.97457	0.00191153
comp35810_c0	comp35810_c0_seq1	356	-	251	73	30.63	8.93	1.88018	1.88018	0.00191292
comp13269_c0	comp13269_c0_seq1	314	-	59.67	1.33	10.14	0.22	5.47048	5.47048	0.00191345
comp52765_c0	comp52765_c0_seq1	522	-	201.67	44.67	11.85	2.68	2.18601	2.18601	0.00191736
comp431_c0	comp431_c0_seq1,comp431_c0_seq2	442	-	207.67	57	21.97	7.3	1.98859	1.98859	0.00191863
comp7625_c0	comp7625_c0_seq1,comp7625_c0_seq2	922	-	95.67	817	3.13	27.52	-2.9605	2.9605	0.00191952
comp25830_c0	comp25830_c0_seq1,comp25830_c0_seq2,comp25830_c0_seq3,comp25830_c0_seq4	1877	-	2495.67	936.67	29.96	11.22	1.47512	1.47512	0.00192089
comp38724_c0	comp38724_c0_seq1	522	-	185.33	49	10.95	2.94	1.97189	1.97189	0.00193269
comp26088_c0	comp26088_c0_seq1,comp26088_c0_seq10,comp26088_c0_seq11,comp26088_c0_seq12,comp26088_c0_seq13,comp26088_c0_seq14,comp26088_c0_seq15,comp26088_c0_seq16,comp26088_c0_seq17,comp26088_c0_seq18,comp26088_c0_seq19,comp26088_c0_seq2,comp26088_c0_seq20,comp26088_c0_seq21,comp26088_c0_seq22,comp26088_c0_seq23,comp26088_c0_seq24,comp26088_c0_seq25,comp26088_c0_seq26,comp26088_c0_seq27,comp26088_c0_seq28,co…	2518	-	5778	2207	145.71	59.44	1.4812	1.4812	0.0019355
comp26154_c2	comp26154_c2_seq1,comp26154_c2_seq2,comp26154_c2_seq3,comp26154_c2_seq4,comp26154_c2_seq5,comp26154_c2_seq6,comp26154_c2_seq7,comp26154_c2_seq8,comp26154_c2_seq9	1258	-	212.67	7829	6.9	251.04	-5.04619	5.04619	0.00193757
comp25672_c2	comp25672_c2_seq1,comp25672_c2_seq2,comp25672_c2_seq3,comp25672_c2_seq4,comp25672_c2_seq5	442	-	955.33	342.67	236.14	91.09	1.54239	1.54239	0.00193916
comp90788_c0	comp90788_c0_seq1	280	-	4	50.33	0.94	11.55	-3.56875	3.56875	0.00194299
comp25705_c0	comp25705_c0_seq1,comp25705_c0_seq2,comp25705_c0_seq3,comp25705_c0_seq4	2319	-	984.19	2934.91	11.33	31.99	-1.47744	1.47744	0.00195239
comp13008_c0	comp13008_c0_seq1	320	-	26.67	135	4.19	21.01	-2.2419	2.2419	0.00195395
comp9513_c0	comp9513_c0_seq1	473	-	3	137.67	0.22	9.51	-5.38333	5.38333	0.00195719
comp19665_c0	comp19665_c0_seq1	577	-	40.33	396.67	2.03	19.71	-3.18376	3.18376	0.00195775
comp20999_c0	comp20999_c0_seq1,comp20999_c0_seq10,comp20999_c0_seq11,comp20999_c0_seq12,comp20999_c0_seq13,comp20999_c0_seq2,comp20999_c0_seq3,comp20999_c0_seq4,comp20999_c0_seq5,comp20999_c0_seq6,comp20999_c0_seq7,comp20999_c0_seq8,comp20999_c0_seq9	990	-	1636.33	606.33	77.79	27.73	1.57697	1.57697	0.00195786
comp13626_c0	comp13626_c0_seq1	640	-	195.33	52.67	8.47	2.29	2.00356	2.00356	0.00197127
comp14629_c0	comp14629_c0_seq1,comp14629_c0_seq2	273	-	365	116.33	108.35	35.33	1.72887	1.72887	0.00197184
comp44227_c0	comp44227_c0_seq1	439	-	117	25	9.29	2	2.31728	2.31728	0.00197384
comp20586_c0	comp20586_c0_seq1,comp20586_c0_seq2	1062	-	283	3262.67	6.96	80.32	-3.40409	3.40409	0.00197803
comp8834_c0	comp8834_c0_seq1	601	-	219.33	60.67	10.27	2.91	1.99742	1.99742	0.00197868
comp42491_c0	comp42491_c0_seq1	342	-	52.33	215.33	6.9	28.59	-1.92023	1.92023	0.00198104
comp12348_c0	comp12348_c0_seq1,comp12348_c0_seq2,comp12348_c0_seq3	1106	-	992	357.67	41.14	17.33	1.54053	1.54053	0.00198212
comp24694_c0	comp24694_c0_seq1,comp24694_c0_seq2,comp24694_c0_seq3,comp24694_c0_seq4,comp24694_c0_seq5,comp24694_c0_seq6,comp24694_c0_seq7	394	-	359.27	114.47	60.33	20.39	1.74607	1.74607	0.00199516
comp10742_c0	comp10742_c0_seq1	688	-	7.67	216.67	0.3	8.36	-4.66841	4.66841	0.00201852
comp15883_c0	comp15883_c0_seq1,comp15883_c0_seq2,comp15883_c0_seq3,comp15883_c0_seq4	573	-	354.67	112.67	29.93	11.31	1.7909	1.7909	0.00202092
comp42967_c0	comp42967_c0_seq1	401	-	229.67	65.67	21.71	6.21	1.89271	1.89271	0.0020212
comp4700_c0	comp4700_c0_seq1	241	-	0.33	27.67	0.13	10.8	-6.25306	6.25306	0.00202202
comp10809_c0	comp10809_c0_seq1	327	-	5.33	80.67	0.8	11.79	-3.86378	3.86378	0.00202486
comp8518_c0	comp8518_c0_seq1,comp8518_c0_seq2	689	-	2169	815	85.29	32.44	1.46473	1.46473	0.00202555
comp16503_c0	comp16503_c0_seq1	306	-	40.67	229.67	7.27	40.41	-2.41672	2.41672	0.00203137
comp427_c0	comp427_c0_seq1	328	-	85.33	14.67	12.69	2.18	2.68157	2.68157	0.00203283
comp15419_c0	comp15419_c0_seq1	524	-	46.33	288	2.75	16.87	-2.51893	2.51893	0.00203943
comp17996_c0	comp17996_c0_seq1,comp17996_c0_seq2	431	-	229	65.67	27.82	6.88	1.83444	1.83444	0.00204229
comp25813_c1	comp25813_c1_seq1	748	-	149.33	502.67	5.16	17.38	-1.63583	1.63583	0.0020432
comp26768_c0	comp26768_c0_seq1,comp26768_c0_seq10,comp26768_c0_seq11,comp26768_c0_seq12,comp26768_c0_seq13,comp26768_c0_seq14,comp26768_c0_seq15,comp26768_c0_seq16,comp26768_c0_seq17,comp26768_c0_seq18,comp26768_c0_seq19,comp26768_c0_seq2,comp26768_c0_seq20,comp26768_c0_seq21,comp26768_c0_seq22,comp26768_c0_seq23,comp26768_c0_seq24,comp26768_c0_seq25,comp26768_c0_seq26,comp26768_c0_seq27,comp26768_c0_seq28,co…	2287	-	15045	5821.67	383.4	161.89	1.44753	1.44753	0.0020434
comp34166_c0	comp34166_c0_seq1	824	-	785.67	279	23.99	8.67	1.57355	1.57355	0.0020488
comp25697_c0	comp25697_c0_seq1,comp25697_c0_seq10,comp25697_c0_seq11,comp25697_c0_seq12,comp25697_c0_seq13,comp25697_c0_seq14,comp25697_c0_seq15,comp25697_c0_seq2,comp25697_c0_seq3,comp25697_c0_seq4,comp25697_c0_seq5,comp25697_c0_seq6,comp25697_c0_seq7,comp25697_c0_seq8,comp25697_c0_seq9	3358	-	15949.9	6177.65	205.49	71.45	1.45704	1.45704	0.00204956
comp35868_c0	comp35868_c0_seq1	289	-	220.33	62.33	46.72	13.44	1.88377	1.88377	0.00205406
comp37220_c0	comp37220_c0_seq1	442	-	252.67	74.33	19.88	5.89	1.85652	1.85652	0.00205495
comp18275_c0	comp18275_c0_seq1,comp18275_c0_seq2	440	-	229.33	65.67	26.37	8.01	1.87845	1.87845	0.00205605
comp19767_c0	comp19767_c0_seq1	582	-	454.67	151.33	22.59	7.6	1.67283	1.67283	0.00206041
comp42406_c0	comp42406_c0_seq1	491	-	22.67	274	1.52	17.62	-3.48242	3.48242	0.00206356
comp268_c0	comp268_c0_seq1	257	-	71.33	10.67	22.23	3.39	2.80633	2.80633	0.00206758
comp38406_c0	comp38406_c0_seq1	334	-	117	25.33	16.33	3.7	2.25435	2.25435	0.00207128
comp11131_c0	comp11131_c0_seq1,comp11131_c0_seq2	975	-	1066.33	388.33	27.36	9.9	1.55715	1.55715	0.00207372
comp14302_c0	comp14302_c0_seq1,comp14302_c0_seq2,comp14302_c0_seq3	437	-	348.33	110.67	30.96	10.05	1.80652	1.80652	0.00208317
comp15659_c0	comp15659_c0_seq1	274	-	141.33	33.67	35.53	8.6	2.19344	2.19344	0.00208511
comp48659_c0	comp48659_c0_seq1	253	-	85.33	15	28.08	5.15	2.53173	2.53173	0.00209474
comp15461_c0	comp15461_c0_seq1	558	-	142.67	3481.67	7.6	181.48	-4.56754	4.56754	0.00209648
comp11116_c0	comp11116_c0_seq1	286	-	210.67	59	46.1	13.01	1.88343	1.88343	0.00209998
comp16756_c0	comp16756_c0_seq1	382	-	19.33	109.67	2.02	11.28	-2.39848	2.39848	0.00210005
comp21971_c0	comp21971_c0_seq1	1002	-	624.33	1873.33	14.73	44.33	-1.47177	1.47177	0.00211013
comp10834_c0	comp10834_c0_seq1,comp10834_c0_seq2,comp10834_c0_seq3	368	-	13.51	88.57	2.9	11.66	-2.63246	2.63246	0.00211066
comp36188_c0	comp36188_c0_seq1	545	-	443	147.33	24.58	8.17	1.65753	1.65753	0.00211547
comp8147_c0	comp8147_c0_seq1	770	-	107.33	376.67	3.58	12.44	-1.73372	1.73372	0.00211592
comp29141_c0	comp29141_c0_seq1	1324	-	1173.67	3454.33	19.67	58.05	-1.45319	1.45319	0.00211788
comp13632_c0	comp13632_c0_seq1,comp13632_c0_seq2,comp13632_c0_seq3,comp13632_c0_seq4,comp13632_c0_seq5	1175	-	1114.33	408	25.3	9.87	1.57756	1.57756	0.00212044
comp22607_c0	comp22607_c0_seq1,comp22607_c0_seq2	1832	-	2277	6622.67	27.87	81.89	-1.46964	1.46964	0.00212133
comp17389_c0	comp17389_c0_seq1	1113	-	702.67	2096.33	14.72	43.83	-1.49738	1.49738	0.00212454
comp21399_c0	comp21399_c0_seq1,comp21399_c0_seq2	708	-	985	2908.33	42.44	130.67	-1.47595	1.47595	0.00212972
comp35821_c0	comp35821_c0_seq1	418	-	290	89	25.07	7.89	1.74735	1.74735	0.00213093
comp23475_c0	comp23475_c0_seq1	1294	-	577	2426	10.05	41.81	-1.95938	1.95938	0.00213266
comp5183_c0	comp5183_c0_seq1	271	-	142.67	34.33	37.05	9.07	2.1379	2.1379	0.00213409
comp21869_c0	comp21869_c0_seq1,comp21869_c0_seq2,comp21869_c0_seq3,comp21869_c0_seq4	1016	-	736	261	19.07	7.1	1.60071	1.60071	0.00213557
comp25819_c0	comp25819_c0_seq1,comp25819_c0_seq10,comp25819_c0_seq11,comp25819_c0_seq12,comp25819_c0_seq13,comp25819_c0_seq14,comp25819_c0_seq15,comp25819_c0_seq16,comp25819_c0_seq17,comp25819_c0_seq18,comp25819_c0_seq19,comp25819_c0_seq2,comp25819_c0_seq20,comp25819_c0_seq21,comp25819_c0_seq22,comp25819_c0_seq3,comp25819_c0_seq4,comp25819_c0_seq5,comp25819_c0_seq6,comp25819_c0_seq7,comp25819_c0_seq8,comp2581…	2243	-	7348	2844	239.81	85.62	1.48115	1.48115	0.0021412
comp9598_c0	comp9598_c0_seq1,comp9598_c0_seq2	336	-	260.33	62.67	43	10.71	2.09917	2.09917	0.00214275
comp37398_c0	comp37398_c0_seq1	529	-	403	132.33	23.45	7.77	1.61456	1.61456	0.00215086
comp24966_c0	comp24966_c0_seq1,comp24966_c0_seq2,comp24966_c0_seq3,comp24966_c0_seq4,comp24966_c0_seq5,comp24966_c0_seq6,comp24966_c0_seq7,comp24966_c0_seq8,comp24966_c0_seq9	2037	-	3921.33	1505.33	49.15	18.52	1.46975	1.46975	0.00215213
comp76660_c0	comp76660_c0_seq1	297	-	54	6	10.37	1.17	3.25119	3.25119	0.00215614
comp94013_c0	comp94013_c0_seq1	226	-	0.33	26.67	0.18	13.3	-6.1988	6.1988	0.00216163
comp33929_c0	comp33929_c0_seq1	311	-	281.67	70.67	47.87	12.15	2.03695	2.03695	0.00216401
comp4601_c0	comp4601_c0_seq1	391	-	95.67	18.33	9.43	1.87	2.44927	2.44927	0.00216442
comp8139_c0	comp8139_c0_seq1	392	-	30.33	172.33	2.94	16.87	-2.36065	2.36065	0.00217785
comp22600_c0	comp22600_c0_seq1	1098	-	269	946.33	5.7	19.91	-1.70501	1.70501	0.00218212
comp52490_c0	comp52490_c0_seq1	272	-	4.67	53	1.19	13.46	-3.4357	3.4357	0.002206
comp4974_c0	comp4974_c0_seq1	257	-	0.67	55.67	0.21	16.91	-6.34331	6.34331	0.00220672
comp15437_c0	comp15437_c0_seq1	460	-	45860.3	17110.3	3328.89	1271.9	1.45365	1.45365	0.00221246
comp1593_c0	comp1593_c0_seq1	210	-	3	46.67	2.07	31.47	-3.83143	3.83143	0.00221441
comp18317_c0	comp18317_c0_seq1,comp18317_c0_seq2,comp18317_c0_seq3,comp18317_c0_seq4	1193	-	1348	277.67	43.85	11.58	2.37302	2.37302	0.0022191
comp35076_c0	comp35076_c0_seq1	479	-	427	142.33	28.98	9.79	1.6095	1.6095	0.00224021
comp21912_c0	comp21912_c0_seq1,comp21912_c0_seq2,comp21912_c0_seq3,comp21912_c0_seq4,comp21912_c0_seq5,comp21912_c0_seq6,comp21912_c0_seq7,comp21912_c0_seq8	2834	-	1666.33	15690	24.25	120.1	-3.10591	3.10591	0.00225008
comp18994_c0	comp18994_c0_seq1	1355	-	2601.67	994.33	43.11	16.59	1.43085	1.43085	0.00226318
comp16923_c0	comp16923_c0_seq1	473	-	9.67	897.33	0.66	61.82	-6.36244	6.36244	0.00226434
comp12735_c0	comp12735_c0_seq1,comp12735_c0_seq2	590	-	441.33	148	21.81	7.38	1.69146	1.69146	0.00227683
comp33969_c0	comp33969_c0_seq1	718	-	665.33	235.33	24.37	8.76	1.59263	1.59263	0.00227908
comp13004_c0	comp13004_c0_seq1	398	-	149.67	498	14.28	47.65	-1.61512	1.61512	0.00228177
comp25109_c0	comp25109_c0_seq1	1415	-	1493.33	554.67	23.21	8.86	1.49	1.49	0.00228643
comp30971_c0	comp30971_c0_seq1	494	-	646.33	228	41.89	14.81	1.63731	1.63731	0.00229164
comp23086_c0	comp23086_c0_seq1,comp23086_c0_seq2,comp23086_c0_seq3,comp23086_c0_seq4,comp23086_c0_seq5,comp23086_c0_seq6,comp23086_c0_seq7	1705	-	7021.67	2735	132.77	54.46	1.4515	1.4515	0.0022939
comp239_c0	comp239_c0_seq1,comp239_c0_seq2	313	-	3	104	0.65	26.45	-5.0459	5.0459	0.00229815
comp33713_c0	comp33713_c0_seq1	264	-	173.67	46	49.29	13.09	2.0339	2.0339	0.00230575
comp8481_c0	comp8481_c0_seq1,comp8481_c0_seq2,comp8481_c0_seq3,comp8481_c0_seq4	978	-	3002	1154.33	77.17	30.28	1.47142	1.47142	0.00230849
comp2785_c0	comp2785_c0_seq1,comp2785_c0_seq2	400	-	149.67	37.33	14.16	3.63	2.12193	2.12193	0.0023099
comp13069_c0	comp13069_c0_seq1	416	-	7.67	204.33	0.69	18.3	-4.69917	4.69917	0.00231565
comp55863_c0	comp55863_c0_seq1	256	-	43.67	3.67	13.81	1.22	3.56381	3.56381	0.00231635
comp5589_c0	comp5589_c0_seq1,comp5589_c0_seq2	719	-	622.33	219	23.94	8.78	1.56991	1.56991	0.00231911
comp11766_c0	comp11766_c0_seq1,comp11766_c0_seq2,comp11766_c0_seq3	543	-	742.33	266	57.3	21.59	1.54386	1.54386	0.00231926
comp69750_c0	comp69750_c0_seq1	287	-	0.67	54	0.14	11.37	-6.20945	6.20945	0.00232095
comp35890_c0	comp35890_c0_seq1	502	-	414.33	138	25.9	8.75	1.7123	1.7123	0.00233866
comp16649_c0	comp16649_c0_seq1	332	-	122.33	27.67	17.49	4	2.22699	2.22699	0.0023554
comp236_c0	comp236_c0_seq1	397	-	1	93.67	0.09	8.91	-6.35902	6.35902	0.00235964
comp23513_c0	comp23513_c0_seq1,comp23513_c0_seq10,comp23513_c0_seq11,comp23513_c0_seq12,comp23513_c0_seq13,comp23513_c0_seq14,comp23513_c0_seq15,comp23513_c0_seq16,comp23513_c0_seq17,comp23513_c0_seq18,comp23513_c0_seq19,comp23513_c0_seq2,comp23513_c0_seq20,comp23513_c0_seq21,comp23513_c0_seq22,comp23513_c0_seq23,comp23513_c0_seq24,comp23513_c0_seq25,comp23513_c0_seq26,comp23513_c0_seq27,comp23513_c0_seq28,co…	1711	-	5905.33	2303.33	175.22	67.57	1.47	1.47	0.00236573
comp20361_c0	comp20361_c0_seq1,comp20361_c0_seq2,comp20361_c0_seq3,comp20361_c0_seq4,comp20361_c0_seq5,comp20361_c0_seq6,comp20361_c0_seq7,comp20361_c0_seq8	882	-	991.67	364.67	39.42	13.99	1.51917	1.51917	0.00236804
comp15700_c0	comp15700_c0_seq1	348	-	128	9.33	16.01	1.23	3.81828	3.81828	0.0023731
comp31689_c0	comp31689_c0_seq1	300	-	345.67	111.67	65.23	21.4	1.70644	1.70644	0.00238105
comp41067_c0	comp41067_c0_seq1	325	-	41.67	178	6.41	26.66	-2.01948	2.01948	0.00238508
comp34364_c0	comp34364_c0_seq1	402	-	301.33	94.67	28.14	8.94	1.78077	1.78077	0.00239199
comp7869_c0	comp7869_c0_seq1,comp7869_c0_seq2	550	-	221	64	15.43	4.23	1.86965	1.86965	0.00240017
comp31972_c0	comp31972_c0_seq1	857	-	961.33	353.33	27.93	10.33	1.56106	1.56106	0.00240462
comp18026_c0	comp18026_c0_seq1,comp18026_c0_seq2	672	-	15	1739	0.88	88.48	-6.67916	6.67916	0.00240699
comp10501_c0	comp10501_c0_seq1,comp10501_c0_seq2,comp10501_c0_seq3	483	-	173	46	21.77	7.23	2.02212	2.02212	0.00240961
comp38353_c0	comp38353_c0_seq1	621	-	421.67	141.33	19.11	6.42	1.69995	1.69995	0.00241103
comp19988_c0	comp19988_c0_seq1	473	-	25428.7	9152.33	1761.61	649.32	1.48456	1.48456	0.00241467
comp14149_c0	comp14149_c0_seq1	416	-	1041	385	91.18	34.12	1.55296	1.55296	0.0024186
comp56112_c0	comp56112_c0_seq1	412	-	30.33	143	2.69	12.7	-2.13647	2.13647	0.00242112
comp25988_c0	comp25988_c0_seq1,comp25988_c0_seq10,comp25988_c0_seq100,comp25988_c0_seq101,comp25988_c0_seq102,comp25988_c0_seq103,comp25988_c0_seq104,comp25988_c0_seq105,comp25988_c0_seq106,comp25988_c0_seq107,comp25988_c0_seq108,comp25988_c0_seq109,comp25988_c0_seq11,comp25988_c0_seq110,comp25988_c0_seq111,comp25988_c0_seq112,comp25988_c0_seq113,comp25988_c0_seq114,comp25988_c0_seq115,comp25988_c0_seq116,com…	1867	-	28346.5	11183.5	638.78	295.96	1.41683	1.41683	0.00242131
comp340_c1	comp340_c1_seq1	680	-	74.33	276.67	2.96	10.94	-1.77423	1.77423	0.00242165
comp30128_c0	comp30128_c0_seq1	516	-	802	291	48.56	17.81	1.46983	1.46983	0.00243261
comp17789_c0	comp17789_c0_seq1	212	-	189.33	52.33	124.39	34.85	1.86992	1.86992	0.00244044
comp51148_c0	comp51148_c0_seq1	350	-	114.67	25.33	14.48	3.31	2.22338	2.22338	0.00244374
comp17429_c0	comp17429_c0_seq1	1610	-	193.33	2338.67	2.65	31.27	-3.46136	3.46136	0.00244409
comp5372_c0	comp5372_c0_seq1	307	-	62.67	476.33	10.89	82.72	-2.83497	2.83497	0.00245244
comp28250_c0	comp28250_c0_seq1	464	-	1740.33	600	124.26	43.54	1.64703	1.64703	0.00245836
comp22427_c0	comp22427_c0_seq1,comp22427_c0_seq2,comp22427_c0_seq3,comp22427_c0_seq4,comp22427_c0_seq5	538	-	3008.33	1164.67	172.5	66.96	1.42014	1.42014	0.00246671
comp101913_c0	comp101913_c0_seq1	281	-	3.33	46.33	0.78	10.6	-3.68874	3.68874	0.00246704
comp20616_c0	comp20616_c0_seq1,comp20616_c0_seq2,comp20616_c0_seq3,comp20616_c0_seq4	670	-	1155.64	431.3	56.86	20.25	1.56433	1.56433	0.00247234
comp79572_c0	comp79572_c0_seq1	355	-	83.33	13.67	10.32	1.73	2.60687	2.60687	0.00247793
comp1100_c0	comp1100_c0_seq1	848	-	292.33	91.67	8.54	2.73	1.75149	1.75149	0.0024868
comp5742_c0	comp5742_c0_seq1	361	-	200	56.33	23.75	6.75	1.92903	1.92903	0.00249189
comp35851_c0	comp35851_c0_seq1	479	-	299.67	58	20.69	4.04	2.3942	2.3942	0.00249198
comp65742_c0	comp65742_c0_seq1	318	-	15.33	93	2.46	14.71	-2.52351	2.52351	0.00249777
comp50639_c0	comp50639_c0_seq1	1011	-	476	163.33	11.19	3.89	1.63001	1.63001	0.0024997
comp61655_c0	comp61655_c0_seq1	233	-	4	48	1.85	21.72	-3.5446	3.5446	0.00250099
comp5367_c0	comp5367_c0_seq1	378	-	259.33	79	27.51	8.46	1.83115	1.83115	0.00250794
comp60310_c0	comp60310_c0_seq1	238	-	3.67	60	1.51	24.72	-3.8891	3.8891	0.00251181
comp16275_c0	comp16275_c0_seq1,comp16275_c0_seq2,comp16275_c0_seq3,comp16275_c0_seq4,comp16275_c0_seq5,comp16275_c0_seq6	439	-	541	189	69.89	21.64	1.60913	1.60913	0.00251537
comp20751_c0	comp20751_c0_seq1,comp20751_c0_seq2,comp20751_c0_seq3,comp20751_c0_seq4	739	-	1010.33	374.67	41.72	15.66	1.47453	1.47453	0.0025237
comp24091_c0	comp24091_c0_seq1,comp24091_c0_seq2	1114	-	13.67	3066.67	0.33	68.99	-7.64022	7.64022	0.002529
comp7877_c0	comp7877_c0_seq1	482	-	219.33	64	14.76	4.39	1.80221	1.80221	0.00254277
comp24301_c0	comp24301_c0_seq1,comp24301_c0_seq10,comp24301_c0_seq11,comp24301_c0_seq12,comp24301_c0_seq13,comp24301_c0_seq14,comp24301_c0_seq15,comp24301_c0_seq16,comp24301_c0_seq17,comp24301_c0_seq18,comp24301_c0_seq19,comp24301_c0_seq2,comp24301_c0_seq20,comp24301_c0_seq3,comp24301_c0_seq4,comp24301_c0_seq5,comp24301_c0_seq6,comp24301_c0_seq7,comp24301_c0_seq8,comp24301_c0_seq9	2190	-	6608.33	2600.67	136.82	49.57	1.44133	1.44133	0.00254882
comp5901_c0	comp5901_c0_seq1	311	-	262	73	45.11	12.72	1.92748	1.92748	0.00255025
comp68656_c0	comp68656_c0_seq1	232	-	43	3.67	19.37	1.71	3.66459	3.66459	0.00255166
comp24056_c0	comp24056_c0_seq1,comp24056_c0_seq2,comp24056_c0_seq3,comp24056_c0_seq4,comp24056_c0_seq5	802	-	46009.1	18274	2185.67	827.53	1.38478	1.38478	0.00255862
comp34407_c0	comp34407_c0_seq1	384	-	306.67	97.67	31.21	10.16	1.74792	1.74792	0.00256256
comp109835_c0	comp109835_c0_seq1	369	-	63.67	9	7.24	1.04	2.82022	2.82022	0.002581
comp11439_c0	comp11439_c0_seq1	291	-	9.67	84	1.96	17.18	-2.96259	2.96259	0.00258702
[truncated: 6,909 more rows]
