# Supplementary material for: Root Physiological Traits and Transcriptome Analyses Reveal that Root Zone Water Retention Confers Drought Tolerance to Opisthopappus taihangensis
Source: Sci Rep. 2020 Feb 14;10:2627. doi: 10.1038/s41598-020-59399-0 (PMC7021704; doi:10.1038/s41598-020-59399-0)
Supplement: Supplementary file 3 — Supplementary Information 3. [file 41598_2020_59399_MOESM3_ESM.xlsx]

## Sheet: Sheet1
Supplementary Table S9. All differentially expressed genes annotation analysis.
unigene_id(s)	transcript_id(s)	Name	Annotation	GO_Term	KOG_des	KEGG_KO	KEGG_Pathway
comp17790_c0	comp17790_c0_seq1,comp17790_c0_seq2,comp17790_c0_seq3,comp17790_c0_seq4,comp17790_c0_seq5	9612	pectate lyase	GO:0005576(extracellular region);GO:0046872(metal ion binding);GO:0030570(pectate lyase activity)	-	K01728	ko00040(Pentose and glucuronate interconversions)
comp17356_c0	comp17356_c0_seq1	-	-	-	-	-	-
comp24013_c0	comp24013_c0_seq1,comp24013_c0_seq2,comp24013_c0_seq3	-	-	-	-	-	-
comp18848_c0	comp18848_c0_seq1	-	-	-	-	-	-
comp25718_c0	comp25718_c0_seq1,comp25718_c0_seq2,comp25718_c0_seq3	-	-	-	-	-	-
comp23378_c0	comp23378_c0_seq1,comp23378_c0_seq2	-	-	-	-	-	-
comp25236_c0	comp25236_c0_seq1	-	-	-	[L] Replication, recombination and repair	-	-
comp23925_c0	comp23925_c0_seq1	-	-	-	-	-	-
comp30642_c0	comp30642_c0_seq1	-	-	-	-	-	-
comp25378_c0	comp25378_c0_seq1,comp25378_c0_seq2	-	-	-	-	-	-
comp19160_c0	comp19160_c0_seq1	-	-	-	-	-	-
comp5851_c0	comp5851_c0_seq1	-	-	-	-	-	-
comp21846_c0	comp21846_c0_seq1	-	-	-	-	-	-
comp15501_c0	comp15501_c0_seq1	-	-	-	-	-	-
comp22053_c0	comp22053_c0_seq1	-	-	-	-	-	-
comp21531_c0	comp21531_c0_seq1,comp21531_c0_seq2,comp21531_c0_seq3,comp21531_c0_seq4	-	-	-	-	-	-
comp19834_c0	comp19834_c0_seq1,comp19834_c0_seq2	-	-	-	[K] Transcription	-	-
comp20963_c0	comp20963_c0_seq1	-	-	-	-	-	-
comp21283_c0	comp21283_c0_seq1	-	-	-	-	-	-
comp21283_c1	comp21283_c1_seq1	-	-	-	-	-	-
comp15759_c0	comp15759_c0_seq1,comp15759_c0_seq2	-	-	-	-	-	-
comp46834_c0	comp46834_c0_seq1	-	-	-	-	-	-
comp17323_c0	comp17323_c0_seq1	-	-	-	-	-	-
comp16350_c0	comp16350_c0_seq1,comp16350_c0_seq2	-	-	-	-	-	-
comp43293_c0	comp43293_c0_seq1	-	-	-	-	-	-
comp18063_c0	comp18063_c0_seq1	-	-	-	-	-	-
comp30698_c0	comp30698_c0_seq1	-	-	-	-	-	-
comp22614_c0	comp22614_c0_seq1	-	-	-	-	-	-
comp28343_c0	comp28343_c0_seq1	-	-	-	-	-	-
comp24152_c0	comp24152_c0_seq1,comp24152_c0_seq2,comp24152_c0_seq3	-	-	-	-	-	-
comp19426_c0	comp19426_c0_seq1	-	-	-	[O] Posttranslational modification, protein turnover, chaperones	-	-
comp26004_c0	comp26004_c0_seq1	-	-	-	-	-	-
comp21975_c0	comp21975_c0_seq1	-	-	-	-	-	-
comp22839_c1	comp22839_c1_seq1,comp22839_c1_seq2	-	-	-	-	-	-
comp13368_c0	comp13368_c0_seq1	-	-	-	-	-	-
comp26204_c1	comp26204_c1_seq1	-	-	-	-	-	-
comp21742_c0	comp21742_c0_seq1	-	-	-	-	-	-
comp19594_c0	comp19594_c0_seq1,comp19594_c0_seq2	-	-	GO:0005509(calcium ion binding)	[T] Signal transduction mechanisms	K00924	-
comp48035_c0	comp48035_c0_seq1	-	-	-	-	-	-
comp18330_c0	comp18330_c0_seq1	-	-	-	-	-	-
comp26311_c0	comp26311_c0_seq1,comp26311_c0_seq2,comp26311_c0_seq3	-	-	-	-	-	-
comp11990_c0	comp11990_c0_seq1	-	-	-	-	-	-
comp29487_c0	comp29487_c0_seq1	-	-	-	-	-	-
comp35689_c0	comp35689_c0_seq1	-	-	-	-	-	-
comp20517_c0	comp20517_c0_seq1,comp20517_c0_seq2	-	-	-	-	-	-
comp60410_c0	comp60410_c0_seq1	-	-	-	-	-	-
comp15837_c0	comp15837_c0_seq1,comp15837_c0_seq2,comp15837_c0_seq3,comp15837_c0_seq4	-	-	-	-	-	-
comp25643_c0	comp25643_c0_seq1	-	-	-	-	-	-
comp18491_c0	comp18491_c0_seq1	-	-	-	-	-	-
comp29270_c0	comp29270_c0_seq1	-	-	-	[R] General function prediction only	-	-
comp19515_c0	comp19515_c0_seq1,comp19515_c0_seq2,comp19515_c0_seq3	-	-	-	-	-	-
comp25232_c0	comp25232_c0_seq1	-	-	-	-	-	-
comp18927_c0	comp18927_c0_seq1	-	-	-	[L] Replication, recombination and repair	-	-
comp11929_c0	comp11929_c0_seq1	-	-	-	-	-	-
comp19607_c0	comp19607_c0_seq1	-	-	-	-	-	-
comp12898_c0	comp12898_c0_seq1	-	-	-	-	-	-
comp7445_c0	comp7445_c0_seq1	-	-	-	-	-	-
comp10240_c0	comp10240_c0_seq1	-	-	-	-	-	-
comp5512_c0	comp5512_c0_seq1	-	-	-	-	-	-
comp28139_c0	comp28139_c0_seq1	-	-	-	-	-	-
comp31322_c0	comp31322_c0_seq1	-	-	-	-	-	-
comp18050_c0	comp18050_c0_seq1	-	-	-	-	-	-
comp48391_c0	comp48391_c0_seq1	-	-	-	-	-	-
comp20886_c0	comp20886_c0_seq1	-	-	-	-	-	-
comp25784_c0	comp25784_c0_seq1,comp25784_c0_seq2,comp25784_c0_seq3,comp25784_c0_seq4,comp25784_c0_seq5	-	-	-	-	-	-
comp22199_c0	comp22199_c0_seq1,comp22199_c0_seq2	-	-	-	-	-	-
comp36502_c0	comp36502_c0_seq1	-	-	-	-	-	-
comp76055_c0	comp76055_c0_seq1	-	-	-	-	-	-
comp18635_c0	comp18635_c0_seq1	-	-	-	-	-	-
comp19328_c0	comp19328_c0_seq1	-	-	-	-	-	-
comp3765_c0	comp3765_c0_seq1	-	-	-	-	-	-
comp22203_c0	comp22203_c0_seq1	-	-	-	-	-	-
comp23354_c0	comp23354_c0_seq1	-	-	-	-	-	-
comp42798_c0	comp42798_c0_seq1	-	-	-	-	-	-
comp10856_c0	comp10856_c0_seq1	-	-	-	-	-	-
comp36978_c0	comp36978_c0_seq1	-	-	-	-	-	-
comp7980_c0	comp7980_c0_seq1,comp7980_c0_seq2	-	-	-	-	-	-
comp12969_c0	comp12969_c0_seq1	-	-	-	-	-	-
comp35566_c0	comp35566_c0_seq1	-	-	-	-	-	-
comp23689_c0	comp23689_c0_seq1	-	-	-	-	-	-
comp15438_c0	comp15438_c0_seq1,comp15438_c0_seq2	-	-	-	-	-	-
comp29062_c0	comp29062_c0_seq1	-	-	-	-	-	-
comp20180_c0	comp20180_c0_seq1,comp20180_c0_seq2	-	-	-	-	-	-
comp9363_c0	comp9363_c0_seq1	-	-	-	-	-	-
comp19750_c0	comp19750_c0_seq1	-	-	-	-	-	-
comp29382_c0	comp29382_c0_seq1	-	-	-	-	-	-
comp21677_c0	comp21677_c0_seq1,comp21677_c0_seq2	-	-	-	[T] Signal transduction mechanisms	-	-
comp12786_c0	comp12786_c0_seq1	-	-	-	-	-	-
comp66255_c0	comp66255_c0_seq1	-	-	-	-	-	-
comp38258_c0	comp38258_c0_seq1	-	-	-	-	-	-
comp13041_c0	comp13041_c0_seq1,comp13041_c0_seq2	-	-	-	-	-	-
comp30764_c0	comp30764_c0_seq1	-	-	-	-	-	-
comp25582_c0	comp25582_c0_seq1,comp25582_c0_seq2	-	-	-	[L] Replication, recombination and repair	-	-
comp22944_c0	comp22944_c0_seq1	-	-	-	-	-	-
comp23088_c0	comp23088_c0_seq1	-	-	-	-	-	-
comp8516_c0	comp8516_c0_seq1,comp8516_c0_seq2,comp8516_c0_seq3,comp8516_c0_seq4	-	-	-	-	-	-
comp27368_c0	comp27368_c0_seq1	-	-	-	-	-	-
comp20514_c0	comp20514_c0_seq1,comp20514_c0_seq2,comp20514_c0_seq3	-	-	-	-	-	-
comp7258_c0	comp7258_c0_seq1	-	-	-	-	-	-
comp27396_c0	comp27396_c0_seq1	-	-	-	-	-	-
comp23972_c0	comp23972_c0_seq1	-	-	-	-	-	-
comp57108_c0	comp57108_c0_seq1	-	-	-	-	-	-
comp8221_c0	comp8221_c0_seq1	-	-	-	[T] Signal transduction mechanisms	-	-
comp41223_c0	comp41223_c0_seq1	-	-	-	-	-	-
comp34525_c0	comp34525_c0_seq1	-	-	-	-	-	-
comp12463_c0	comp12463_c0_seq1,comp12463_c0_seq2	-	-	-	-	-	-
comp30713_c0	comp30713_c0_seq1	-	-	-	-	-	-
comp6630_c0	comp6630_c0_seq1	-	-	-	-	-	-
comp8248_c0	comp8248_c0_seq1,comp8248_c0_seq2,comp8248_c0_seq3	-	-	-	-	-	-
comp7781_c0	comp7781_c0_seq1	-	-	-	-	-	-
comp22110_c0	comp22110_c0_seq1,comp22110_c0_seq2	-	-	-	-	-	-
comp15811_c0	comp15811_c0_seq1,comp15811_c0_seq2	-	-	-	-	-	-
comp20421_c0	comp20421_c0_seq1	-	-	-	-	-	-
comp18503_c0	comp18503_c0_seq1,comp18503_c0_seq2,comp18503_c0_seq3,comp18503_c0_seq4,comp18503_c0_seq5,comp18503_c0_seq6,comp18503_c0_seq7,comp18503_c0_seq8	-	-	-	-	-	-
comp22885_c0	comp22885_c0_seq1,comp22885_c0_seq2	-	-	-	-	-	-
comp24281_c0	comp24281_c0_seq1	-	-	-	-	K00224	ko00351(1,1,1-Trichloro-2,2-bis(4-chlorophenyl)ethane (DDT));ko00364(Fluorobenzoate degradation);ko00628(Fluorene degradation);ko00640(Propanoate metabolism)
comp88112_c0	comp88112_c0_seq1	-	-	-	[R] General function prediction only	-	-
comp15624_c0	comp15624_c0_seq1	-	-	-	-	-	-
comp26092_c0	comp26092_c0_seq1,comp26092_c0_seq2,comp26092_c0_seq3	-	-	-	-	-	-
comp22304_c0	comp22304_c0_seq1	-	-	-	-	-	-
comp37027_c0	comp37027_c0_seq1	-	-	-	-	-	-
comp37233_c0	comp37233_c0_seq1	-	-	-	-	-	-
comp13421_c0	comp13421_c0_seq1	-	-	-	[I] Lipid transport and metabolism	-	-
comp9528_c0	comp9528_c0_seq1	-	-	-	-	-	-
comp46784_c0	comp46784_c0_seq1	-	-	-	-	-	-
comp16770_c0	comp16770_c0_seq1	-	-	-	-	-	-
comp17023_c0	comp17023_c0_seq1	-	-	-	-	-	-
comp25400_c0	comp25400_c0_seq1	-	-	-	-	-	-
comp19681_c0	comp19681_c0_seq1,comp19681_c0_seq2	-	-	-	-	-	-
comp13698_c0	comp13698_c0_seq1,comp13698_c0_seq2	-	-	-	-	-	-
comp24954_c1	comp24954_c1_seq1	-	-	-	-	-	-
comp60120_c0	comp60120_c0_seq1	-	-	-	-	-	-
comp6338_c0	comp6338_c0_seq1	-	-	-	-	-	-
comp55980_c0	comp55980_c0_seq1	-	-	-	-	-	-
comp18658_c0	comp18658_c0_seq1	-	-	-	-	-	-
comp9476_c0	comp9476_c0_seq1,comp9476_c0_seq2	-	-	-	-	-	-
comp34330_c0	comp34330_c0_seq1	-	-	-	-	-	-
comp61263_c0	comp61263_c0_seq1	-	-	-	-	-	-
comp12705_c0	comp12705_c0_seq1	-	-	-	-	-	-
comp41478_c0	comp41478_c0_seq1	-	-	-	-	-	-
comp24355_c0	comp24355_c0_seq1	-	-	-	-	-	-
comp17525_c0	comp17525_c0_seq1	-	-	-	-	-	-
comp11530_c0	comp11530_c0_seq1	-	-	-	-	-	-
comp24654_c0	comp24654_c0_seq1,comp24654_c0_seq2	-	-	-	-	-	-
comp14675_c0	comp14675_c0_seq1,comp14675_c0_seq2	-	-	-	-	-	-
comp48546_c0	comp48546_c0_seq1	-	-	-	-	-	-
comp20492_c0	comp20492_c0_seq1	-	-	-	-	-	-
comp21669_c0	comp21669_c0_seq1	-	-	-	-	-	-
comp26093_c0	comp26093_c0_seq1	-	-	-	-	-	-
comp23085_c0	comp23085_c0_seq1	-	-	-	-	-	-
comp21181_c0	comp21181_c0_seq1	-	-	-	-	-	-
comp67323_c0	comp67323_c0_seq1	-	-	-	-	-	-
comp32369_c0	comp32369_c0_seq1	-	-	-	-	-	-
comp5979_c0	comp5979_c0_seq1	-	-	-	-	-	-
comp27883_c0	comp27883_c0_seq1	-	-	-	-	-	-
comp14864_c0	comp14864_c0_seq1	-	-	-	-	-	-
comp6558_c0	comp6558_c0_seq1	-	-	-	-	-	-
comp6052_c0	comp6052_c0_seq1	-	-	-	-	-	-
comp18996_c0	comp18996_c0_seq1	-	-	-	-	-	-
comp19629_c0	comp19629_c0_seq1	-	-	-	-	-	-
comp9008_c0	comp9008_c0_seq1,comp9008_c0_seq2,comp9008_c0_seq3	-	-	-	-	-	-
comp17504_c0	comp17504_c0_seq1	-	-	-	-	-	-
comp22741_c0	comp22741_c0_seq1,comp22741_c0_seq2,comp22741_c0_seq3	-	-	-	[P] Inorganic ion transport and metabolism	-	-
comp19876_c0	comp19876_c0_seq1,comp19876_c0_seq2	-	-	-	-	-	-
comp7319_c0	comp7319_c0_seq1,comp7319_c0_seq2	-	-	-	-	-	-
comp7015_c0	comp7015_c0_seq1	-	-	-	-	-	-
comp24542_c0	comp24542_c0_seq1,comp24542_c0_seq2	-	-	-	-	-	-
comp16271_c0	comp16271_c0_seq1	-	-	-	-	-	-
comp23482_c0	comp23482_c0_seq1	-	-	-	-	-	-
comp21981_c0	comp21981_c0_seq1	-	-	-	-	-	-
comp25710_c0	comp25710_c0_seq1,comp25710_c0_seq2	-	-	-	[I] Lipid transport and metabolism	-	-
comp20381_c0	comp20381_c0_seq1	-	-	-	-	-	-
comp23648_c0	comp23648_c0_seq1	-	-	-	[I] Lipid transport and metabolism	-	-
comp64929_c0	comp64929_c0_seq1	-	-	-	-	-	-
comp25884_c0	comp25884_c0_seq1,comp25884_c0_seq2,comp25884_c0_seq3	-	-	-	-	-	-
comp14872_c0	comp14872_c0_seq1	-	-	-	-	-	-
comp52494_c0	comp52494_c0_seq1	-	-	-	-	-	-
comp9637_c0	comp9637_c0_seq1	-	-	-	-	-	-
comp53955_c0	comp53955_c0_seq1	-	-	-	-	-	-
comp42211_c0	comp42211_c0_seq1	-	-	-	-	-	-
comp22106_c0	comp22106_c0_seq1	-	-	-	-	-	-
comp19385_c0	comp19385_c0_seq1	-	-	-	-	-	-
comp10680_c0	comp10680_c0_seq1	-	-	-	-	-	-
comp16306_c0	comp16306_c0_seq1	-	-	-	-	-	-
comp47333_c0	comp47333_c0_seq1	-	-	-	-	-	-
comp14798_c0	comp14798_c0_seq1	-	-	-	-	-	-
comp17792_c0	comp17792_c0_seq1,comp17792_c0_seq2	-	-	-	-	-	-
comp24899_c0	comp24899_c0_seq1	-	-	-	-	-	-
comp20410_c0	comp20410_c0_seq1	-	-	-	-	-	-
comp38881_c0	comp38881_c0_seq1	-	-	-	-	-	-
comp17170_c0	comp17170_c0_seq1	-	-	-	-	-	-
comp25688_c0	comp25688_c0_seq1	-	-	-	-	-	-
comp4266_c0	comp4266_c0_seq1	-	-	-	-	-	-
comp39451_c0	comp39451_c0_seq1	-	-	-	-	-	-
comp56246_c0	comp56246_c0_seq1	-	-	-	-	-	-
comp8569_c0	comp8569_c0_seq1,comp8569_c0_seq2	-	-	-	-	-	-
comp21326_c0	comp21326_c0_seq1	-	-	-	-	-	-
comp11578_c0	comp11578_c0_seq1,comp11578_c0_seq2	-	-	-	-	-	-
comp21081_c0	comp21081_c0_seq1,comp21081_c0_seq2	-	-	-	-	-	-
comp10680_c1	comp10680_c1_seq1	-	-	-	-	-	-
comp79158_c0	comp79158_c0_seq1	-	-	-	-	-	-
comp26925_c0	comp26925_c0_seq1	-	-	-	-	-	-
comp16704_c0	comp16704_c0_seq1,comp16704_c0_seq2,comp16704_c0_seq3,comp16704_c0_seq4	-	-	-	-	-	-
comp41060_c0	comp41060_c0_seq1	-	-	-	-	-	-
comp30841_c0	comp30841_c0_seq1	-	-	-	-	-	-
comp23913_c0	comp23913_c0_seq1,comp23913_c0_seq2,comp23913_c0_seq3,comp23913_c0_seq4,comp23913_c0_seq5,comp23913_c0_seq6,comp23913_c0_seq7,comp23913_c0_seq8,comp23913_c0_seq9	-	-	-	-	-	-
comp20073_c0	comp20073_c0_seq1	-	-	-	[S] Function unknown	-	-
comp18217_c0	comp18217_c0_seq1	-	-	-	-	-	-
comp1508_c0	comp1508_c0_seq1	-	-	-	-	-	-
comp15681_c1	comp15681_c1_seq1,comp15681_c1_seq2	-	-	-	-	-	-
comp24890_c0	comp24890_c0_seq1,comp24890_c0_seq10,comp24890_c0_seq11,comp24890_c0_seq12,comp24890_c0_seq13,comp24890_c0_seq14,comp24890_c0_seq15,comp24890_c0_seq16,comp24890_c0_seq17,comp24890_c0_seq18,comp24890_c0_seq2,comp24890_c0_seq3,comp24890_c0_seq4,comp24890_c0_seq5,comp24890_c0_seq6,comp24890_c0_seq7,comp24890_c0_seq8,comp24890_c0_seq9	-	-	-	-	-	-
comp22564_c0	comp22564_c0_seq1	-	-	-	-	-	-
comp8801_c0	comp8801_c0_seq1	-	-	-	-	-	-
comp26515_c0	comp26515_c0_seq1,comp26515_c0_seq2,comp26515_c0_seq3	-	-	-	-	-	-
comp25944_c0	comp25944_c0_seq1,comp25944_c0_seq2,comp25944_c0_seq3,comp25944_c0_seq4	-	-	-	-	-	-
comp23832_c0	comp23832_c0_seq1,comp23832_c0_seq2	-	-	-	-	-	-
comp318_c0	comp318_c0_seq1	-	-	-	-	-	-
comp35946_c0	comp35946_c0_seq1	-	-	-	-	-	-
comp35862_c0	comp35862_c0_seq1	-	-	-	-	-	-
comp8866_c0	comp8866_c0_seq1,comp8866_c0_seq2	-	-	-	-	-	-
comp3765_c1	comp3765_c1_seq1	-	-	-	-	-	-
comp23980_c0	comp23980_c0_seq1	-	-	-	[P] Inorganic ion transport and metabolism	-	-
comp21051_c0	comp21051_c0_seq1	-	-	-	-	-	-
comp15158_c0	comp15158_c0_seq1	-	-	-	-	-	-
comp17970_c0	comp17970_c0_seq1	-	-	-	-	-	-
comp8081_c0	comp8081_c0_seq1	-	-	-	-	-	-
comp11550_c0	comp11550_c0_seq1,comp11550_c0_seq2,comp11550_c0_seq3,comp11550_c0_seq4	-	-	-	-	-	-
comp38746_c0	comp38746_c0_seq1	-	-	-	-	-	-
comp11979_c0	comp11979_c0_seq1	-	-	-	-	-	-
comp8628_c0	comp8628_c0_seq1,comp8628_c0_seq2	-	-	-	-	-	-
comp9890_c0	comp9890_c0_seq1	-	-	-	[I] Lipid transport and metabolism	-	-
comp21355_c0	comp21355_c0_seq1	-	-	-	-	-	-
comp20026_c0	comp20026_c0_seq1,comp20026_c0_seq2	-	-	-	-	-	-
comp16277_c0	comp16277_c0_seq1	-	-	-	-	-	-
comp6477_c0	comp6477_c0_seq1	-	-	-	-	-	-
comp20110_c0	comp20110_c0_seq1,comp20110_c0_seq10,comp20110_c0_seq11,comp20110_c0_seq12,comp20110_c0_seq13,comp20110_c0_seq14,comp20110_c0_seq15,comp20110_c0_seq16,comp20110_c0_seq17,comp20110_c0_seq18,comp20110_c0_seq19,comp20110_c0_seq2,comp20110_c0_seq20,comp20110_c0_seq21,comp20110_c0_seq22,comp20110_c0_seq3,comp20110_c0_seq4,comp20110_c0_seq5,comp20110_c0_seq6,comp20110_c0_seq7,comp20110_c0_seq8,comp2011…	-	-	-	-	-	-
comp24325_c0	comp24325_c0_seq1,comp24325_c0_seq2	-	-	-	-	-	-
comp59383_c0	comp59383_c0_seq1	-	-	-	-	-	-
comp20406_c0	comp20406_c0_seq1	-	-	-	-	-	-
comp31966_c0	comp31966_c0_seq1	-	-	-	-	-	-
comp23955_c0	comp23955_c0_seq1,comp23955_c0_seq2	-	-	-	-	-	-
comp21622_c0	comp21622_c0_seq1,comp21622_c0_seq2	-	-	-	-	-	-
comp23455_c0	comp23455_c0_seq1,comp23455_c0_seq10,comp23455_c0_seq11,comp23455_c0_seq12,comp23455_c0_seq13,comp23455_c0_seq14,comp23455_c0_seq15,comp23455_c0_seq16,comp23455_c0_seq17,comp23455_c0_seq18,comp23455_c0_seq19,comp23455_c0_seq2,comp23455_c0_seq20,comp23455_c0_seq21,comp23455_c0_seq22,comp23455_c0_seq23,comp23455_c0_seq24,comp23455_c0_seq25,comp23455_c0_seq26,comp23455_c0_seq27,comp23455_c0_seq28,co…	-	-	-	-	-	-
comp34961_c0	comp34961_c0_seq1	-	-	-	-	-	-
comp14142_c0	comp14142_c0_seq1	-	-	-	-	-	-
comp24860_c0	comp24860_c0_seq1,comp24860_c0_seq2	-	-	-	-	-	-
comp32730_c0	comp32730_c0_seq1	-	-	-	-	-	-
comp21018_c0	comp21018_c0_seq1	-	-	-	-	-	-
comp17606_c0	comp17606_c0_seq1,comp17606_c0_seq10,comp17606_c0_seq11,comp17606_c0_seq12,comp17606_c0_seq13,comp17606_c0_seq14,comp17606_c0_seq15,comp17606_c0_seq16,comp17606_c0_seq17,comp17606_c0_seq18,comp17606_c0_seq2,comp17606_c0_seq3,comp17606_c0_seq4,comp17606_c0_seq5,comp17606_c0_seq6,comp17606_c0_seq7,comp17606_c0_seq8,comp17606_c0_seq9	-	-	-	-	-	-
comp22558_c0	comp22558_c0_seq1,comp22558_c0_seq2,comp22558_c0_seq3,comp22558_c0_seq4	-	-	-	-	-	-
comp32193_c0	comp32193_c0_seq1	-	-	-	-	-	-
comp12989_c0	comp12989_c0_seq1	-	-	-	-	-	-
comp23468_c0	comp23468_c0_seq1,comp23468_c0_seq10,comp23468_c0_seq11,comp23468_c0_seq12,comp23468_c0_seq13,comp23468_c0_seq14,comp23468_c0_seq15,comp23468_c0_seq16,comp23468_c0_seq17,comp23468_c0_seq18,comp23468_c0_seq19,comp23468_c0_seq2,comp23468_c0_seq20,comp23468_c0_seq21,comp23468_c0_seq22,comp23468_c0_seq23,comp23468_c0_seq24,comp23468_c0_seq25,comp23468_c0_seq26,comp23468_c0_seq27,comp23468_c0_seq28,co…	-	-	-	-	-	-
comp9818_c0	comp9818_c0_seq1,comp9818_c0_seq2,comp9818_c0_seq3,comp9818_c0_seq4	-	-	-	[R] General function prediction only	-	-
comp7194_c0	comp7194_c0_seq1	-	-	-	-	-	-
comp44077_c0	comp44077_c0_seq1	-	-	-	-	-	-
comp20905_c0	comp20905_c0_seq1,comp20905_c0_seq2,comp20905_c0_seq3	-	-	-	-	-	-
comp21663_c0	comp21663_c0_seq1	-	-	-	-	-	-
comp9448_c0	comp9448_c0_seq1,comp9448_c0_seq2,comp9448_c0_seq3	-	-	-	-	-	-
comp34670_c0	comp34670_c0_seq1	-	-	-	-	-	-
comp19409_c0	comp19409_c0_seq1	-	-	-	-	-	-
comp34609_c0	comp34609_c0_seq1	-	-	-	-	-	-
comp9488_c1	comp9488_c1_seq1	-	-	-	-	-	-
comp47174_c0	comp47174_c0_seq1	-	-	-	-	-	-
comp17041_c0	comp17041_c0_seq1	-	-	-	-	-	-
comp41806_c0	comp41806_c0_seq1	-	-	-	-	-	-
comp22680_c0	comp22680_c0_seq1	-	-	-	-	-	-
comp12738_c0	comp12738_c0_seq1	-	-	-	-	-	-
comp18929_c0	comp18929_c0_seq1,comp18929_c0_seq2,comp18929_c0_seq3	-	-	-	[D] Cell cycle control, cell division, chromosome partitioning	-	-
comp40902_c0	comp40902_c0_seq1	-	-	-	-	-	-
comp16716_c0	comp16716_c0_seq1	-	-	-	-	-	-
comp24508_c0	comp24508_c0_seq1,comp24508_c0_seq2	-	-	-	-	-	-
comp21159_c0	comp21159_c0_seq1	-	-	-	[O] Posttranslational modification, protein turnover, chaperones	-	-
comp15198_c0	comp15198_c0_seq1	-	-	-	-	-	-
comp7423_c0	comp7423_c0_seq1,comp7423_c0_seq2	-	-	-	-	-	-
comp14754_c0	comp14754_c0_seq1	-	-	-	-	-	-
comp18412_c0	comp18412_c0_seq1	-	-	-	-	-	-
comp43740_c0	comp43740_c0_seq1,comp43740_c0_seq2	-	-	-	-	-	-
comp12976_c0	comp12976_c0_seq1	-	-	-	-	-	-
comp7234_c0	comp7234_c0_seq1,comp7234_c0_seq2	-	-	-	-	-	-
comp21773_c0	comp21773_c0_seq1	-	-	-	-	-	-
comp25959_c0	comp25959_c0_seq1	-	-	-	-	-	-
comp9126_c0	comp9126_c0_seq1,comp9126_c0_seq2	-	-	-	-	-	-
comp21997_c0	comp21997_c0_seq1	-	-	-	-	-	-
comp14855_c0	comp14855_c0_seq1	-	-	-	-	-	-
comp17747_c0	comp17747_c0_seq1,comp17747_c0_seq10,comp17747_c0_seq2,comp17747_c0_seq3,comp17747_c0_seq4,comp17747_c0_seq5,comp17747_c0_seq6,comp17747_c0_seq7,comp17747_c0_seq8,comp17747_c0_seq9	-	-	-	-	-	-
comp5329_c0	comp5329_c0_seq1	-	-	-	-	-	-
comp46375_c0	comp46375_c0_seq1	-	-	-	-	-	-
comp5754_c0	comp5754_c0_seq1,comp5754_c0_seq2	-	-	-	-	-	-
comp78695_c0	comp78695_c0_seq1	-	-	-	-	-	-
comp47903_c0	comp47903_c0_seq1	-	-	-	-	-	-
comp22905_c0	comp22905_c0_seq1	-	-	-	-	-	-
comp20736_c0	comp20736_c0_seq1	-	-	-	-	-	-
comp37683_c0	comp37683_c0_seq1	-	-	-	-	-	-
comp13280_c0	comp13280_c0_seq1	-	-	-	-	-	-
comp18835_c0	comp18835_c0_seq1	-	-	-	[U] Intracellular trafficking, secretion, and vesicular transport	-	-
comp5253_c0	comp5253_c0_seq1	-	-	-	-	-	-
comp48710_c0	comp48710_c0_seq1	-	-	-	-	-	-
comp23353_c0	comp23353_c0_seq1,comp23353_c0_seq2	-	-	-	-	-	-
comp19952_c0	comp19952_c0_seq1,comp19952_c0_seq2,comp19952_c0_seq3,comp19952_c0_seq4,comp19952_c0_seq5,comp19952_c0_seq6	-	-	-	[I] Lipid transport and metabolism	-	-
comp19841_c1	comp19841_c1_seq1	-	-	-	-	-	-
comp96280_c0	comp96280_c0_seq1	-	-	-	-	-	-
comp19025_c0	comp19025_c0_seq1	-	-	-	-	-	-
comp12642_c0	comp12642_c0_seq1	-	-	-	-	-	-
comp6136_c0	comp6136_c0_seq1	-	-	-	-	-	-
comp5159_c0	comp5159_c0_seq1	-	-	-	[B] Chromatin structure and dynamics	-	-
comp35917_c0	comp35917_c0_seq1	-	-	-	-	-	-
comp12231_c0	comp12231_c0_seq1,comp12231_c0_seq2,comp12231_c0_seq3,comp12231_c0_seq4,comp12231_c0_seq5	-	-	-	-	-	-
comp7485_c0	comp7485_c0_seq1	-	-	-	-	-	-
comp14729_c0	comp14729_c0_seq1	-	-	-	-	-	-
comp34501_c0	comp34501_c0_seq1	-	-	-	-	-	-
comp23686_c0	comp23686_c0_seq1,comp23686_c0_seq2	patatin-like protein 7	-	GO:0005773(vacuole);GO:0016787(hydrolase activity);GO:0045735(nutrient reservoir activity);GO:0006952(defense response);GO:0016042(lipid catabolic process)	[I] Lipid transport and metabolism	-	-
comp9013_c0	comp9013_c0_seq1,comp9013_c0_seq2,comp9013_c0_seq3	-	-	-	-	-	-
comp18954_c0	comp18954_c0_seq1	-	-	-	[T] Signal transduction mechanisms	-	-
comp21951_c0	comp21951_c0_seq1	-	-	-	[V] Defense mechanisms	-	-
comp14686_c0	comp14686_c0_seq1,comp14686_c0_seq2,comp14686_c0_seq3,comp14686_c0_seq4	-	-	-	-	-	-
comp8991_c0	comp8991_c0_seq1,comp8991_c0_seq2	-	-	-	-	-	-
comp25081_c0	comp25081_c0_seq1	-	-	-	-	-	-
comp15385_c0	comp15385_c0_seq1,comp15385_c0_seq2	-	-	-	-	-	-
comp16799_c0	comp16799_c0_seq1	-	-	-	-	-	-
comp7252_c0	comp7252_c0_seq1	-	-	-	-	-	-
comp2294_c0	comp2294_c0_seq1	-	-	-	-	-	-
comp34781_c0	comp34781_c0_seq1	-	-	-	-	-	-
comp6059_c0	comp6059_c0_seq1	-	-	-	-	-	-
comp15774_c0	comp15774_c0_seq1,comp15774_c0_seq2	-	-	-	-	-	-
comp21587_c0	comp21587_c0_seq1	-	-	-	-	-	-
comp1175_c0	comp1175_c0_seq1	-	-	-	-	-	-
comp12679_c0	comp12679_c0_seq1	-	-	-	-	-	-
comp21937_c0	comp21937_c0_seq1	-	-	-	-	-	-
comp5330_c0	comp5330_c0_seq1	-	-	-	-	-	-
comp41765_c0	comp41765_c0_seq1	-	-	-	-	-	-
comp26697_c0	comp26697_c0_seq1,comp26697_c0_seq10,comp26697_c0_seq11,comp26697_c0_seq12,comp26697_c0_seq13,comp26697_c0_seq14,comp26697_c0_seq15,comp26697_c0_seq16,comp26697_c0_seq17,comp26697_c0_seq18,comp26697_c0_seq19,comp26697_c0_seq2,comp26697_c0_seq20,comp26697_c0_seq21,comp26697_c0_seq22,comp26697_c0_seq23,comp26697_c0_seq24,comp26697_c0_seq25,comp26697_c0_seq26,comp26697_c0_seq27,comp26697_c0_seq28,co…	-	-	-	-	-	-
comp23060_c0	comp23060_c0_seq1	-	-	-	-	-	-
comp23924_c0	comp23924_c0_seq1	-	-	-	-	-	-
comp26420_c0	comp26420_c0_seq1,comp26420_c0_seq10,comp26420_c0_seq11,comp26420_c0_seq12,comp26420_c0_seq13,comp26420_c0_seq14,comp26420_c0_seq15,comp26420_c0_seq16,comp26420_c0_seq17,comp26420_c0_seq18,comp26420_c0_seq19,comp26420_c0_seq2,comp26420_c0_seq20,comp26420_c0_seq21,comp26420_c0_seq22,comp26420_c0_seq23,comp26420_c0_seq24,comp26420_c0_seq25,comp26420_c0_seq26,comp26420_c0_seq27,comp26420_c0_seq28,co…	-	-	-	-	-	-
comp37770_c0	comp37770_c0_seq1	-	-	-	-	-	-
comp54714_c0	comp54714_c0_seq1	-	-	-	-	-	-
comp32884_c0	comp32884_c0_seq1	-	-	-	-	-	-
comp35456_c0	comp35456_c0_seq1	-	-	-	-	-	-
comp12989_c1	comp12989_c1_seq1	-	-	-	-	-	-
comp35891_c0	comp35891_c0_seq1	-	-	-	-	-	-
comp11158_c0	comp11158_c0_seq1	-	-	-	-	-	-
comp5827_c0	comp5827_c0_seq1,comp5827_c0_seq2	-	-	-	-	-	-
comp15400_c0	comp15400_c0_seq1,comp15400_c0_seq2,comp15400_c0_seq3,comp15400_c0_seq4	-	-	-	-	-	-
comp36561_c0	comp36561_c0_seq1	-	-	-	-	-	-
comp63439_c0	comp63439_c0_seq1	-	-	-	-	-	-
comp15117_c0	comp15117_c0_seq1,comp15117_c0_seq2,comp15117_c0_seq3	-	-	-	-	-	-
comp30312_c0	comp30312_c0_seq1	-	-	-	-	-	-
comp34940_c0	comp34940_c0_seq1	-	-	-	-	-	-
comp20814_c0	comp20814_c0_seq1,comp20814_c0_seq2	-	-	-	-	-	-
comp35560_c0	comp35560_c0_seq1	-	-	-	-	-	-
comp16548_c0	comp16548_c0_seq1	-	-	-	-	-	-
comp42038_c0	comp42038_c0_seq1	-	-	-	-	-	-
comp58430_c0	comp58430_c0_seq1	-	-	-	-	-	-
comp14414_c0	comp14414_c0_seq1	-	-	-	-	-	-
comp41034_c0	comp41034_c0_seq1	-	-	-	-	-	-
comp11218_c0	comp11218_c0_seq1	-	-	-	-	-	-
comp33895_c0	comp33895_c0_seq1	-	-	-	-	-	-
comp16416_c0	comp16416_c0_seq1,comp16416_c0_seq2	-	-	-	[U] Intracellular trafficking, secretion, and vesicular transport	-	-
comp14189_c0	comp14189_c0_seq1	-	-	-	-	-	-
comp57493_c0	comp57493_c0_seq1	-	-	-	-	-	-
comp28992_c0	comp28992_c0_seq1	-	-	-	-	-	-
comp11939_c0	comp11939_c0_seq1	-	-	-	-	-	-
comp51075_c0	comp51075_c0_seq1	-	-	-	-	-	-
comp20194_c0	comp20194_c0_seq1	-	-	-	-	-	-
comp48469_c0	comp48469_c0_seq1	-	-	-	-	-	-
comp26794_c0	comp26794_c0_seq1,comp26794_c0_seq2,comp26794_c0_seq3	-	-	GO:0004190(aspartic-type endopeptidase activity);GO:0003677(DNA binding);GO:0004519(endonuclease activity);GO:0003964(RNA-directed DNA polymerase activity);GO:0008270(zinc ion binding);GO:0015074(DNA integration)	[R] General function prediction only	-	-
comp37421_c0	comp37421_c0_seq1	-	-	-	-	-	-
comp21795_c0	comp21795_c0_seq1,comp21795_c0_seq2	-	-	-	-	-	-
comp14857_c0	comp14857_c0_seq1,comp14857_c0_seq2,comp14857_c0_seq3	-	-	-	-	-	-
comp21503_c2	comp21503_c2_seq1	-	-	GO:0004197(cysteine-type endopeptidase activity);GO:0006508(proteolysis);GO:0006950(response to stress)	[T] Signal transduction mechanisms	K01376	-
comp14698_c0	comp14698_c0_seq1,comp14698_c0_seq2,comp14698_c0_seq3,comp14698_c0_seq4,comp14698_c0_seq5,comp14698_c0_seq6,comp14698_c0_seq7	-	-	-	-	-	-
comp15404_c0	comp15404_c0_seq1	-	-	-	-	-	-
comp16784_c0	comp16784_c0_seq1,comp16784_c0_seq2,comp16784_c0_seq3,comp16784_c0_seq4,comp16784_c0_seq5	-	-	-	-	-	-
comp26847_c0	comp26847_c0_seq1	-	-	-	-	-	-
comp6166_c0	comp6166_c0_seq1	-	-	-	-	-	-
comp65213_c0	comp65213_c0_seq1	-	-	-	-	-	-
comp51094_c0	comp51094_c0_seq1	-	-	-	-	-	-
comp18531_c0	comp18531_c0_seq1	-	-	-	-	-	-
comp18437_c0	comp18437_c0_seq1,comp18437_c0_seq2,comp18437_c0_seq3,comp18437_c0_seq4,comp18437_c0_seq5	-	-	-	-	-	-
comp24197_c0	comp24197_c0_seq1,comp24197_c0_seq2	-	-	-	[T] Signal transduction mechanisms	-	-
comp43478_c0	comp43478_c0_seq1	-	-	-	-	-	-
comp13143_c0	comp13143_c0_seq1,comp13143_c0_seq2,comp13143_c0_seq3,comp13143_c0_seq4	-	-	-	-	-	-
comp14773_c1	comp14773_c1_seq1	-	-	-	-	-	-
comp20261_c0	comp20261_c0_seq1	-	-	-	-	-	-
comp69035_c0	comp69035_c0_seq1	-	-	-	-	-	-
comp18629_c0	comp18629_c0_seq1,comp18629_c0_seq2	-	-	-	-	-	-
comp18623_c0	comp18623_c0_seq1,comp18623_c0_seq2,comp18623_c0_seq3,comp18623_c0_seq4,comp18623_c0_seq5,comp18623_c0_seq6	-	-	-	-	-	-
comp15376_c0	comp15376_c0_seq1	-	-	-	-	-	-
comp26046_c0	comp26046_c0_seq1,comp26046_c0_seq10,comp26046_c0_seq11,comp26046_c0_seq12,comp26046_c0_seq13,comp26046_c0_seq14,comp26046_c0_seq2,comp26046_c0_seq3,comp26046_c0_seq4,comp26046_c0_seq5,comp26046_c0_seq6,comp26046_c0_seq7,comp26046_c0_seq8,comp26046_c0_seq9	-	-	-	-	-	-
comp24169_c1	comp24169_c1_seq1,comp24169_c1_seq2	-	-	-	[T] Signal transduction mechanisms	-	-
comp12631_c0	comp12631_c0_seq1,comp12631_c0_seq2	-	-	-	-	-	-
comp35169_c0	comp35169_c0_seq1	-	-	-	-	-	-
comp13658_c0	comp13658_c0_seq1,comp13658_c0_seq2	-	-	-	-	-	-
comp41823_c0	comp41823_c0_seq1	-	-	-	-	-	-
comp28580_c0	comp28580_c0_seq1	-	-	-	-	-	-
comp31292_c0	comp31292_c0_seq1	-	-	-	-	-	-
comp23437_c0	comp23437_c0_seq1,comp23437_c0_seq2,comp23437_c0_seq3,comp23437_c0_seq4,comp23437_c0_seq5,comp23437_c0_seq6	-	-	-	-	-	-
comp23839_c0	comp23839_c0_seq1	-	-	-	-	-	-
comp49171_c0	comp49171_c0_seq1	-	-	-	-	-	-
comp10322_c0	comp10322_c0_seq1,comp10322_c0_seq2,comp10322_c0_seq3	-	-	-	-	-	-
comp6638_c0	comp6638_c0_seq1,comp6638_c0_seq2	-	-	-	-	-	-
comp18831_c0	comp18831_c0_seq1,comp18831_c0_seq2	-	-	-	-	-	-
comp59312_c0	comp59312_c0_seq1	-	-	-	-	-	-
comp25410_c0	comp25410_c0_seq1,comp25410_c0_seq10,comp25410_c0_seq11,comp25410_c0_seq12,comp25410_c0_seq13,comp25410_c0_seq14,comp25410_c0_seq15,comp25410_c0_seq16,comp25410_c0_seq17,comp25410_c0_seq18,comp25410_c0_seq19,comp25410_c0_seq2,comp25410_c0_seq20,comp25410_c0_seq21,comp25410_c0_seq22,comp25410_c0_seq23,comp25410_c0_seq24,comp25410_c0_seq3,comp25410_c0_seq4,comp25410_c0_seq5,comp25410_c0_seq6,comp25…	-	-	-	-	-	-
comp9974_c1	comp9974_c1_seq1,comp9974_c1_seq2	-	-	-	-	-	-
comp12246_c0	comp12246_c0_seq1	-	-	-	-	-	-
comp16508_c0	comp16508_c0_seq1	-	-	-	-	-	-
comp46541_c0	comp46541_c0_seq1	-	-	-	-	-	-
comp46234_c0	comp46234_c0_seq1	-	-	-	-	-	-
comp5395_c0	comp5395_c0_seq1	-	-	GO:0030246(carbohydrate binding);GO:0047938(glucose-6-phosphate 1-epimerase activity);GO:0005975(carbohydrate metabolic process)	[G] Carbohydrate transport and metabolism	-	-
comp14596_c0	comp14596_c0_seq1,comp14596_c0_seq2,comp14596_c0_seq3	-	-	-	-	-	-
comp23059_c0	comp23059_c0_seq1	-	-	-	-	-	-
comp6642_c1	comp6642_c1_seq1	-	-	-	-	-	-
comp16629_c0	comp16629_c0_seq1	-	-	-	-	-	-
comp381_c0	comp381_c0_seq1	-	-	-	-	-	-
comp8788_c0	comp8788_c0_seq1,comp8788_c0_seq2	-	-	-	-	-	-
comp21762_c0	comp21762_c0_seq1,comp21762_c0_seq2	-	-	-	-	-	-
comp19201_c0	comp19201_c0_seq1,comp19201_c0_seq10,comp19201_c0_seq2,comp19201_c0_seq3,comp19201_c0_seq4,comp19201_c0_seq5,comp19201_c0_seq6,comp19201_c0_seq7,comp19201_c0_seq8,comp19201_c0_seq9	-	-	-	-	-	-
comp23972_c1	comp23972_c1_seq1	-	-	-	-	-	-
comp8561_c0	comp8561_c0_seq1,comp8561_c0_seq2	-	-	-	-	-	-
comp23724_c0	comp23724_c0_seq1	-	-	-	-	-	-
comp15763_c0	comp15763_c0_seq1	-	-	GO:0005737(cytoplasm);GO:0005488(binding);GO:0016491(oxidoreductase activity)	-	K00224	ko00351(1,1,1-Trichloro-2,2-bis(4-chlorophenyl)ethane (DDT));ko00364(Fluorobenzoate degradation);ko00628(Fluorene degradation);ko00640(Propanoate metabolism)
comp13040_c0	comp13040_c0_seq1,comp13040_c0_seq2,comp13040_c0_seq3	-	-	-	-	-	-
comp14351_c0	comp14351_c0_seq1,comp14351_c0_seq2,comp14351_c0_seq3	-	-	-	-	-	-
comp102522_c0	comp102522_c0_seq1	-	-	-	-	-	-
comp5294_c0	comp5294_c0_seq1,comp5294_c0_seq2	-	-	-	-	-	-
comp16123_c0	comp16123_c0_seq1,comp16123_c0_seq2	-	-	-	-	-	-
comp40605_c0	comp40605_c0_seq1	-	-	-	-	-	-
comp17976_c0	comp17976_c0_seq1,comp17976_c0_seq2	-	-	-	-	-	-
comp21298_c0	comp21298_c0_seq1	-	-	-	-	-	-
comp20745_c0	comp20745_c0_seq1	-	-	-	-	-	-
comp15781_c1	comp15781_c1_seq1	-	-	-	-	-	-
comp22673_c0	comp22673_c0_seq1,comp22673_c0_seq2,comp22673_c0_seq3	-	-	-	[E] Amino acid transport and metabolism	-	-
comp15350_c0	comp15350_c0_seq1	-	-	-	-	-	-
comp26694_c0	comp26694_c0_seq1,comp26694_c0_seq10,comp26694_c0_seq100,comp26694_c0_seq101,comp26694_c0_seq102,comp26694_c0_seq103,comp26694_c0_seq104,comp26694_c0_seq105,comp26694_c0_seq106,comp26694_c0_seq107,comp26694_c0_seq108,comp26694_c0_seq109,comp26694_c0_seq11,comp26694_c0_seq110,comp26694_c0_seq111,comp26694_c0_seq112,comp26694_c0_seq113,comp26694_c0_seq114,comp26694_c0_seq115,comp26694_c0_seq116,com…	-	-	-	[S] Function unknown	K07088	-
comp53278_c0	comp53278_c0_seq1	-	-	-	-	-	-
comp38166_c0	comp38166_c0_seq1	-	-	-	-	-	-
comp20432_c0	comp20432_c0_seq1	-	-	-	[I] Lipid transport and metabolism	-	-
comp6178_c0	comp6178_c0_seq1	-	-	-	-	-	-
comp26673_c0	comp26673_c0_seq1	-	-	-	[T] Signal transduction mechanisms	-	-
comp7692_c0	comp7692_c0_seq1	-	-	-	-	-	-
comp35856_c0	comp35856_c0_seq1	-	-	-	-	-	-
comp14115_c0	comp14115_c0_seq1	-	-	-	[S] Function unknown	-	-
comp12523_c0	comp12523_c0_seq1	-	-	-	-	-	-
comp29772_c0	comp29772_c0_seq1	-	-	-	-	-	-
comp20163_c1	comp20163_c1_seq1	-	-	-	-	-	-
comp17403_c0	comp17403_c0_seq1	-	-	-	-	-	-
comp16392_c0	comp16392_c0_seq1,comp16392_c0_seq2	-	-	-	-	-	-
comp12976_c2	comp12976_c2_seq1	-	-	-	-	-	-
comp46688_c0	comp46688_c0_seq1	-	-	-	-	-	-
comp15057_c0	comp15057_c0_seq1,comp15057_c0_seq2	-	-	-	-	-	-
comp16370_c0	comp16370_c0_seq1	-	-	-	-	-	-
comp9630_c0	comp9630_c0_seq1,comp9630_c0_seq2	-	-	-	-	-	-
comp16597_c0	comp16597_c0_seq1	-	-	-	-	-	-
comp5896_c0	comp5896_c0_seq1	-	-	-	-	-	-
comp65724_c0	comp65724_c0_seq1	-	-	-	[R] General function prediction only	-	-
comp32437_c0	comp32437_c0_seq1	-	-	-	-	-	-
comp19369_c0	comp19369_c0_seq1	-	-	-	-	-	-
comp9360_c0	comp9360_c0_seq1	-	-	-	-	-	-
comp8134_c0	comp8134_c0_seq1,comp8134_c0_seq2	-	-	-	-	-	-
comp15368_c0	comp15368_c0_seq1,comp15368_c0_seq2	-	-	-	-	-	-
comp22945_c0	comp22945_c0_seq1	-	-	-	[T] Signal transduction mechanisms	-	-
comp17807_c0	comp17807_c0_seq1	-	-	-	-	-	-
comp8556_c0	comp8556_c0_seq1	-	-	-	-	-	-
comp17111_c0	comp17111_c0_seq1,comp17111_c0_seq2,comp17111_c0_seq3,comp17111_c0_seq4	-	-	-	-	-	-
comp9218_c0	comp9218_c0_seq1	-	-	-	-	-	-
comp19211_c0	comp19211_c0_seq1,comp19211_c0_seq2,comp19211_c0_seq3,comp19211_c0_seq4,comp19211_c0_seq5,comp19211_c0_seq6,comp19211_c0_seq7,comp19211_c0_seq8	-	-	-	-	-	-
comp56531_c0	comp56531_c0_seq1	-	-	-	-	-	-
comp25457_c0	comp25457_c0_seq1	-	-	-	-	-	-
comp6202_c0	comp6202_c0_seq1	-	-	-	-	-	-
comp19569_c0	comp19569_c0_seq1	-	-	-	-	-	-
comp13011_c0	comp13011_c0_seq1,comp13011_c0_seq2	-	-	-	-	-	-
comp89642_c0	comp89642_c0_seq1	-	-	-	-	-	-
comp29976_c0	comp29976_c0_seq1	-	-	-	-	-	-
comp17223_c0	comp17223_c0_seq1	-	-	-	-	-	-
comp22825_c0	comp22825_c0_seq1,comp22825_c0_seq2	-	-	-	-	-	-
comp25679_c0	comp25679_c0_seq1,comp25679_c0_seq2,comp25679_c0_seq3	-	-	-	[U] Intracellular trafficking, secretion, and vesicular transport	-	-
comp14525_c0	comp14525_c0_seq1	-	-	-	-	-	-
comp26324_c0	comp26324_c0_seq1	-	-	-	-	-	-
comp20340_c0	comp20340_c0_seq1,comp20340_c0_seq2	-	-	-	-	-	-
comp19403_c0	comp19403_c0_seq1	-	-	-	-	-	-
comp34784_c0	comp34784_c0_seq1	-	-	-	-	-	-
comp6138_c0	comp6138_c0_seq1	-	-	-	-	-	-
comp8746_c0	comp8746_c0_seq1	-	-	-	-	-	-
comp3298_c0	comp3298_c0_seq1,comp3298_c0_seq2	-	-	-	-	-	-
comp16418_c0	comp16418_c0_seq1,comp16418_c0_seq2,comp16418_c0_seq3,comp16418_c0_seq4	-	-	-	-	-	-
comp14691_c0	comp14691_c0_seq1	-	-	-	-	-	-
comp74680_c0	comp74680_c0_seq1	-	-	-	-	-	-
comp15691_c1	comp15691_c1_seq1	-	-	-	[O] Posttranslational modification, protein turnover, chaperones	-	-
comp18237_c0	comp18237_c0_seq1	-	-	-	-	-	-
comp15301_c0	comp15301_c0_seq1	-	-	-	-	-	-
comp15509_c0	comp15509_c0_seq1,comp15509_c0_seq2,comp15509_c0_seq3	-	-	-	-	-	-
comp25405_c0	comp25405_c0_seq1	-	-	-	[Z] Cytoskeleton	-	-
comp10073_c0	comp10073_c0_seq1	-	-	-	-	-	-
comp15094_c0	comp15094_c0_seq1	-	-	-	-	-	-
comp85029_c0	comp85029_c0_seq1	-	-	-	-	-	-
comp8168_c0	comp8168_c0_seq1	-	-	-	-	-	-
comp10831_c0	comp10831_c0_seq1	-	-	-	-	-	-
comp19841_c0	comp19841_c0_seq1	-	-	-	-	-	-
comp3820_c0	comp3820_c0_seq1	-	-	-	-	-	-
comp28684_c0	comp28684_c0_seq1	-	-	-	-	-	-
comp7768_c0	comp7768_c0_seq1,comp7768_c0_seq2	-	-	-	-	-	-
comp18041_c0	comp18041_c0_seq1,comp18041_c0_seq2,comp18041_c0_seq3	-	-	-	-	-	-
comp25967_c0	comp25967_c0_seq1,comp25967_c0_seq10,comp25967_c0_seq11,comp25967_c0_seq12,comp25967_c0_seq13,comp25967_c0_seq14,comp25967_c0_seq15,comp25967_c0_seq16,comp25967_c0_seq17,comp25967_c0_seq18,comp25967_c0_seq19,comp25967_c0_seq2,comp25967_c0_seq20,comp25967_c0_seq21,comp25967_c0_seq22,comp25967_c0_seq23,comp25967_c0_seq24,comp25967_c0_seq25,comp25967_c0_seq26,comp25967_c0_seq27,comp25967_c0_seq28,co…	-	-	-	-	-	-
comp23662_c0	comp23662_c0_seq1	-	-	-	[T] Signal transduction mechanisms	-	-
comp19954_c0	comp19954_c0_seq1	-	-	-	-	-	-
comp25080_c0	comp25080_c0_seq1,comp25080_c0_seq2	-	-	-	[I] Lipid transport and metabolism	-	-
comp25795_c0	comp25795_c0_seq1	-	-	-	-	-	-
comp8380_c0	comp8380_c0_seq1	-	-	-	-	-	-
comp15547_c0	comp15547_c0_seq1	-	-	-	-	-	-
comp35811_c0	comp35811_c0_seq1	-	-	-	-	-	-
comp20787_c0	comp20787_c0_seq1,comp20787_c0_seq2,comp20787_c0_seq3,comp20787_c0_seq4	-	-	-	-	-	-
comp58003_c0	comp58003_c0_seq1	-	-	-	-	-	-
comp18312_c0	comp18312_c0_seq1,comp18312_c0_seq2,comp18312_c0_seq3,comp18312_c0_seq4,comp18312_c0_seq5,comp18312_c0_seq6,comp18312_c0_seq7,comp18312_c0_seq8	-	-	-	-	-	-
comp29836_c0	comp29836_c0_seq1	-	-	-	-	-	-
comp12805_c0	comp12805_c0_seq1,comp12805_c0_seq2,comp12805_c0_seq3,comp12805_c0_seq4,comp12805_c0_seq5,comp12805_c0_seq6	-	-	-	-	-	-
comp13748_c0	comp13748_c0_seq1	-	-	-	-	-	-
comp25121_c0	comp25121_c0_seq1,comp25121_c0_seq2,comp25121_c0_seq3,comp25121_c0_seq4,comp25121_c0_seq5,comp25121_c0_seq6	-	-	-	-	-	-
comp17775_c0	comp17775_c0_seq1,comp17775_c0_seq2,comp17775_c0_seq3,comp17775_c0_seq4,comp17775_c0_seq5,comp17775_c0_seq6,comp17775_c0_seq7,comp17775_c0_seq8,comp17775_c0_seq9	-	-	-	[T] Signal transduction mechanisms	-	-
comp9758_c0	comp9758_c0_seq1,comp9758_c0_seq2,comp9758_c0_seq3	-	-	-	-	-	-
comp53397_c0	comp53397_c0_seq1	-	-	-	-	-	-
comp26060_c0	comp26060_c0_seq1,comp26060_c0_seq2,comp26060_c0_seq3,comp26060_c0_seq4,comp26060_c0_seq5,comp26060_c0_seq6	-	-	-	-	-	-
comp2128_c0	comp2128_c0_seq1	-	-	-	-	-	-
comp68157_c0	comp68157_c0_seq1	-	-	-	-	-	-
comp25296_c0	comp25296_c0_seq1,comp25296_c0_seq2,comp25296_c0_seq3,comp25296_c0_seq4,comp25296_c0_seq5,comp25296_c0_seq6,comp25296_c0_seq7,comp25296_c0_seq8,comp25296_c0_seq9	-	-	-	-	-	-
comp22006_c0	comp22006_c0_seq1,comp22006_c0_seq10,comp22006_c0_seq11,comp22006_c0_seq12,comp22006_c0_seq13,comp22006_c0_seq14,comp22006_c0_seq15,comp22006_c0_seq16,comp22006_c0_seq17,comp22006_c0_seq18,comp22006_c0_seq19,comp22006_c0_seq2,comp22006_c0_seq20,comp22006_c0_seq21,comp22006_c0_seq22,comp22006_c0_seq23,comp22006_c0_seq24,comp22006_c0_seq25,comp22006_c0_seq26,comp22006_c0_seq27,comp22006_c0_seq28,co…	-	-	-	-	-	-
comp35473_c0	comp35473_c0_seq1	-	-	-	-	-	-
comp15495_c0	comp15495_c0_seq1	-	-	-	-	-	-
comp6009_c0	comp6009_c0_seq1	-	-	-	-	-	-
comp41157_c0	comp41157_c0_seq1	-	-	-	-	-	-
comp23385_c0	comp23385_c0_seq1,comp23385_c0_seq2,comp23385_c0_seq3,comp23385_c0_seq4	-	-	-	-	-	-
comp24267_c0	comp24267_c0_seq1,comp24267_c0_seq2	-	-	-	-	-	-
comp9046_c0	comp9046_c0_seq1,comp9046_c0_seq2	-	-	-	-	-	-
comp84360_c0	comp84360_c0_seq1	-	-	-	-	-	-
comp17559_c0	comp17559_c0_seq1,comp17559_c0_seq2,comp17559_c0_seq3	-	-	-	-	-	-
comp48364_c0	comp48364_c0_seq1	-	-	-	-	-	-
comp23567_c0	comp23567_c0_seq1,comp23567_c0_seq2,comp23567_c0_seq3,comp23567_c0_seq4,comp23567_c0_seq5	-	-	-	-	-	-
comp91980_c0	comp91980_c0_seq1	-	-	-	-	-	-
comp42166_c0	comp42166_c0_seq1	-	-	-	-	-	-
comp54686_c0	comp54686_c0_seq1	-	-	-	-	-	-
comp17635_c0	comp17635_c0_seq1	-	-	-	-	-	-
comp5604_c0	comp5604_c0_seq1,comp5604_c0_seq2	-	-	-	-	-	-
comp50132_c0	comp50132_c0_seq1	-	-	-	-	-	-
comp27565_c0	comp27565_c0_seq1	-	-	-	-	-	-
comp25755_c0	comp25755_c0_seq1	-	-	-	[G] Carbohydrate transport and metabolism	-	-
comp11518_c0	comp11518_c0_seq1	-	-	-	-	-	-
comp18209_c0	comp18209_c0_seq1,comp18209_c0_seq10,comp18209_c0_seq11,comp18209_c0_seq12,comp18209_c0_seq13,comp18209_c0_seq14,comp18209_c0_seq15,comp18209_c0_seq16,comp18209_c0_seq17,comp18209_c0_seq18,comp18209_c0_seq19,comp18209_c0_seq2,comp18209_c0_seq3,comp18209_c0_seq4,comp18209_c0_seq5,comp18209_c0_seq6,comp18209_c0_seq7,comp18209_c0_seq8,comp18209_c0_seq9	-	-	-	-	-	-
comp9531_c0	comp9531_c0_seq1,comp9531_c0_seq2,comp9531_c0_seq3,comp9531_c0_seq4	-	-	-	-	-	-
comp406_c0	comp406_c0_seq1	-	-	-	-	-	-
comp13164_c0	comp13164_c0_seq1	-	-	-	-	-	-
comp13697_c0	comp13697_c0_seq1,comp13697_c0_seq2,comp13697_c0_seq3,comp13697_c0_seq4,comp13697_c0_seq5,comp13697_c0_seq6	-	-	-	-	-	-
comp39321_c0	comp39321_c0_seq1	-	-	-	-	-	-
comp74714_c0	comp74714_c0_seq1	-	-	-	-	-	-
comp21163_c1	comp21163_c1_seq1,comp21163_c1_seq2,comp21163_c1_seq3,comp21163_c1_seq4,comp21163_c1_seq5,comp21163_c1_seq6,comp21163_c1_seq7,comp21163_c1_seq8	-	-	-	-	-	-
comp19051_c0	comp19051_c0_seq1,comp19051_c0_seq2,comp19051_c0_seq3,comp19051_c0_seq4,comp19051_c0_seq5	-	-	-	-	-	-
comp12053_c0	comp12053_c0_seq1	-	-	-	-	-	-
comp2704_c0	comp2704_c0_seq1	-	-	-	-	-	-
comp5921_c0	comp5921_c0_seq1,comp5921_c0_seq2	-	-	-	-	-	-
comp1361_c0	comp1361_c0_seq1	-	-	-	-	-	-
comp12145_c0	comp12145_c0_seq1	-	-	-	-	-	-
comp61724_c0	comp61724_c0_seq1	-	-	-	-	-	-
comp75156_c0	comp75156_c0_seq1	-	-	-	-	-	-
comp14191_c0	comp14191_c0_seq1,comp14191_c0_seq2	-	-	-	-	-	-
comp56318_c0	comp56318_c0_seq1	-	-	-	-	-	-
comp8367_c0	comp8367_c0_seq1	-	-	-	-	-	-
comp33971_c0	comp33971_c0_seq1	-	-	-	-	-	-
comp15928_c0	comp15928_c0_seq1,comp15928_c0_seq2,comp15928_c0_seq3,comp15928_c0_seq4,comp15928_c0_seq5,comp15928_c0_seq6,comp15928_c0_seq7	-	-	-	-	-	-
comp23789_c0	comp23789_c0_seq1	-	-	-	-	-	-
comp12689_c0	comp12689_c0_seq1	-	-	-	-	-	-
comp8262_c0	comp8262_c0_seq1,comp8262_c0_seq2	-	-	-	-	-	-
comp46881_c0	comp46881_c0_seq1	-	-	-	-	-	-
comp18375_c0	comp18375_c0_seq1,comp18375_c0_seq2,comp18375_c0_seq3,comp18375_c0_seq4,comp18375_c0_seq5,comp18375_c0_seq6,comp18375_c0_seq7,comp18375_c0_seq8	-	-	-	-	-	-
comp24475_c0	comp24475_c0_seq1,comp24475_c0_seq2	-	-	GO:0005634(nucleus)	-	-	-
comp20326_c0	comp20326_c0_seq1	-	-	-	-	-	-
comp49637_c0	comp49637_c0_seq1	-	-	-	[I] Lipid transport and metabolism	-	-
comp19531_c0	comp19531_c0_seq1	-	-	-	[B] Chromatin structure and dynamics ;[K] Transcription	-	-
comp23224_c0	comp23224_c0_seq1	-	-	-	-	-	-
comp27425_c0	comp27425_c0_seq1	-	-	-	-	-	-
comp54802_c0	comp54802_c0_seq1	-	-	-	-	-	-
comp41031_c0	comp41031_c0_seq1	-	-	-	-	-	-
comp11267_c0	comp11267_c0_seq1,comp11267_c0_seq2	-	-	-	-	-	-
comp5404_c0	comp5404_c0_seq1,comp5404_c0_seq2	-	-	-	-	-	-
comp25628_c0	comp25628_c0_seq1,comp25628_c0_seq2	-	-	-	-	-	-
comp64947_c0	comp64947_c0_seq1	-	-	-	-	-	-
comp24802_c0	comp24802_c0_seq1,comp24802_c0_seq10,comp24802_c0_seq11,comp24802_c0_seq12,comp24802_c0_seq13,comp24802_c0_seq14,comp24802_c0_seq15,comp24802_c0_seq16,comp24802_c0_seq17,comp24802_c0_seq18,comp24802_c0_seq19,comp24802_c0_seq2,comp24802_c0_seq20,comp24802_c0_seq21,comp24802_c0_seq22,comp24802_c0_seq23,comp24802_c0_seq24,comp24802_c0_seq25,comp24802_c0_seq26,comp24802_c0_seq27,comp24802_c0_seq28,co…	-	-	-	-	-	-
comp2034_c0	comp2034_c0_seq1	-	-	-	-	-	-
comp23916_c1	comp23916_c1_seq1	-	-	-	-	-	-
comp24573_c0	comp24573_c0_seq1	-	-	-	-	-	-
comp13495_c0	comp13495_c0_seq1	-	-	-	-	-	-
comp21039_c0	comp21039_c0_seq1,comp21039_c0_seq2	-	-	-	-	-	-
comp73320_c0	comp73320_c0_seq1	-	-	-	-	-	-
comp20724_c0	comp20724_c0_seq1,comp20724_c0_seq2	-	-	-	-	-	-
comp15403_c0	comp15403_c0_seq1	-	-	-	-	-	-
comp10573_c0	comp10573_c0_seq1,comp10573_c0_seq2	-	-	-	-	-	-
comp12769_c0	comp12769_c0_seq1	-	-	-	-	-	-
comp29493_c0	comp29493_c0_seq1	-	-	-	-	-	-
comp27234_c0	comp27234_c0_seq1	-	-	-	-	-	-
comp7770_c0	comp7770_c0_seq1	-	-	-	-	-	-
comp15259_c0	comp15259_c0_seq1,comp15259_c0_seq2,comp15259_c0_seq3,comp15259_c0_seq4,comp15259_c0_seq5	-	-	-	-	-	-
comp25659_c0	comp25659_c0_seq1,comp25659_c0_seq2	-	-	-	-	-	-
comp14733_c1	comp14733_c1_seq1	-	-	-	-	-	-
comp42724_c0	comp42724_c0_seq1	-	-	-	-	-	-
comp22299_c0	comp22299_c0_seq1,comp22299_c0_seq10,comp22299_c0_seq11,comp22299_c0_seq12,comp22299_c0_seq13,comp22299_c0_seq14,comp22299_c0_seq15,comp22299_c0_seq16,comp22299_c0_seq17,comp22299_c0_seq18,comp22299_c0_seq19,comp22299_c0_seq2,comp22299_c0_seq20,comp22299_c0_seq21,comp22299_c0_seq22,comp22299_c0_seq23,comp22299_c0_seq24,comp22299_c0_seq25,comp22299_c0_seq26,comp22299_c0_seq27,comp22299_c0_seq28,co…	-	-	-	-	-	-
comp45292_c0	comp45292_c0_seq1	-	-	-	-	-	-
comp24122_c0	comp24122_c0_seq1,comp24122_c0_seq10,comp24122_c0_seq11,comp24122_c0_seq12,comp24122_c0_seq13,comp24122_c0_seq14,comp24122_c0_seq15,comp24122_c0_seq16,comp24122_c0_seq17,comp24122_c0_seq18,comp24122_c0_seq19,comp24122_c0_seq2,comp24122_c0_seq20,comp24122_c0_seq3,comp24122_c0_seq4,comp24122_c0_seq5,comp24122_c0_seq6,comp24122_c0_seq7,comp24122_c0_seq8,comp24122_c0_seq9	-	-	-	-	-	-
comp57284_c0	comp57284_c0_seq1	-	-	-	-	-	-
comp45191_c0	comp45191_c0_seq1	-	-	-	-	-	-
comp74758_c0	comp74758_c0_seq1	-	-	-	-	-	-
comp22494_c0	comp22494_c0_seq1	-	-	-	-	-	-
comp22623_c0	comp22623_c0_seq1	-	-	-	-	-	-
comp9662_c0	comp9662_c0_seq1	-	-	-	-	-	-
comp18727_c0	comp18727_c0_seq1	-	-	-	-	-	-
comp18169_c0	comp18169_c0_seq1,comp18169_c0_seq2,comp18169_c0_seq3,comp18169_c0_seq4	-	-	-	-	-	-
comp6850_c0	comp6850_c0_seq1	-	-	-	-	-	-
comp6045_c0	comp6045_c0_seq1,comp6045_c0_seq2	-	-	-	-	-	-
comp21080_c1	comp21080_c1_seq1,comp21080_c1_seq2	-	-	-	-	-	-
comp9036_c0	comp9036_c0_seq1,comp9036_c0_seq2	-	-	-	-	-	-
comp13841_c0	comp13841_c0_seq1,comp13841_c0_seq2	-	-	-	-	-	-
comp6090_c0	comp6090_c0_seq1,comp6090_c0_seq2	-	-	-	-	-	-
comp23046_c0	comp23046_c0_seq1,comp23046_c0_seq10,comp23046_c0_seq11,comp23046_c0_seq12,comp23046_c0_seq13,comp23046_c0_seq14,comp23046_c0_seq15,comp23046_c0_seq16,comp23046_c0_seq17,comp23046_c0_seq18,comp23046_c0_seq19,comp23046_c0_seq2,comp23046_c0_seq20,comp23046_c0_seq21,comp23046_c0_seq22,comp23046_c0_seq23,comp23046_c0_seq24,comp23046_c0_seq25,comp23046_c0_seq26,comp23046_c0_seq27,comp23046_c0_seq28,co…	-	-	-	-	-	-
comp16406_c0	comp16406_c0_seq1	-	-	-	-	-	-
comp18717_c0	comp18717_c0_seq1,comp18717_c0_seq2	-	-	-	-	-	-
comp62298_c0	comp62298_c0_seq1	-	-	-	-	-	-
comp18537_c0	comp18537_c0_seq1,comp18537_c0_seq2	-	-	GO:0000166(nucleotide binding);GO:0003723(RNA binding)	[R] General function prediction only	-	-
comp5360_c0	comp5360_c0_seq1,comp5360_c0_seq2	-	-	-	-	-	-
comp49493_c0	comp49493_c0_seq1	-	-	-	-	-	-
comp52517_c0	comp52517_c0_seq1	-	-	-	-	-	-
comp15705_c0	comp15705_c0_seq1,comp15705_c0_seq2,comp15705_c0_seq3,comp15705_c0_seq4	-	-	-	-	-	-
comp19118_c0	comp19118_c0_seq1,comp19118_c0_seq2	-	-	-	-	-	-
comp29312_c0	comp29312_c0_seq1	-	-	-	-	-	-
comp26571_c0	comp26571_c0_seq1,comp26571_c0_seq10,comp26571_c0_seq11,comp26571_c0_seq12,comp26571_c0_seq13,comp26571_c0_seq14,comp26571_c0_seq15,comp26571_c0_seq16,comp26571_c0_seq17,comp26571_c0_seq18,comp26571_c0_seq19,comp26571_c0_seq2,comp26571_c0_seq20,comp26571_c0_seq21,comp26571_c0_seq22,comp26571_c0_seq3,comp26571_c0_seq4,comp26571_c0_seq5,comp26571_c0_seq6,comp26571_c0_seq7,comp26571_c0_seq8,comp2657…	-	-	-	-	-	-
comp2667_c0	comp2667_c0_seq1	-	-	-	-	-	-
comp31602_c0	comp31602_c0_seq1	-	-	-	-	-	-
comp20758_c0	comp20758_c0_seq1,comp20758_c0_seq2	-	-	-	-	-	-
comp14877_c0	comp14877_c0_seq1	-	-	-	-	-	-
comp17802_c0	comp17802_c0_seq1	-	-	-	-	-	-
comp8028_c0	comp8028_c0_seq1	-	-	-	-	-	-
comp31332_c0	comp31332_c0_seq1	-	-	-	-	-	-
comp19580_c0	comp19580_c0_seq1,comp19580_c0_seq2,comp19580_c0_seq3,comp19580_c0_seq4,comp19580_c0_seq5	-	-	-	-	-	-
comp59626_c0	comp59626_c0_seq1	-	-	-	-	-	-
comp6501_c0	comp6501_c0_seq1	-	-	-	-	-	-
comp15793_c0	comp15793_c0_seq1	-	-	-	-	-	-
comp24766_c0	comp24766_c0_seq1,comp24766_c0_seq2	-	-	-	[R] General function prediction only	-	-
comp21618_c0	comp21618_c0_seq1,comp21618_c0_seq2	-	-	-	[T] Signal transduction mechanisms	-	-
comp17548_c0	comp17548_c0_seq1,comp17548_c0_seq2	-	-	-	-	-	-
comp16721_c0	comp16721_c0_seq1	-	-	-	-	-	-
comp27402_c0	comp27402_c0_seq1	-	-	-	-	-	-
comp9505_c0	comp9505_c0_seq1,comp9505_c0_seq2	-	-	-	-	-	-
comp17666_c0	comp17666_c0_seq1	-	-	-	[G] Carbohydrate transport and metabolism	-	-
comp25222_c0	comp25222_c0_seq1	-	-	-	-	-	-
comp29106_c0	comp29106_c0_seq1	-	-	-	-	-	-
comp25375_c0	comp25375_c0_seq1,comp25375_c0_seq10,comp25375_c0_seq11,comp25375_c0_seq12,comp25375_c0_seq13,comp25375_c0_seq14,comp25375_c0_seq15,comp25375_c0_seq16,comp25375_c0_seq17,comp25375_c0_seq18,comp25375_c0_seq19,comp25375_c0_seq2,comp25375_c0_seq20,comp25375_c0_seq21,comp25375_c0_seq22,comp25375_c0_seq23,comp25375_c0_seq24,comp25375_c0_seq25,comp25375_c0_seq26,comp25375_c0_seq27,comp25375_c0_seq28,co…	-	-	-	-	-	-
comp17823_c0	comp17823_c0_seq1,comp17823_c0_seq10,comp17823_c0_seq11,comp17823_c0_seq12,comp17823_c0_seq2,comp17823_c0_seq3,comp17823_c0_seq4,comp17823_c0_seq5,comp17823_c0_seq6,comp17823_c0_seq7,comp17823_c0_seq8,comp17823_c0_seq9	-	-	-	-	-	-
comp6012_c0	comp6012_c0_seq1	-	-	-	-	-	-
comp12271_c0	comp12271_c0_seq1,comp12271_c0_seq2	-	-	-	-	-	-
comp10217_c0	comp10217_c0_seq1,comp10217_c0_seq2,comp10217_c0_seq3	-	-	-	-	-	-
comp14737_c0	comp14737_c0_seq1	-	-	-	-	-	-
comp11219_c0	comp11219_c0_seq1,comp11219_c0_seq2,comp11219_c0_seq3,comp11219_c0_seq4,comp11219_c0_seq5,comp11219_c0_seq6	-	-	-	-	-	-
comp11279_c0	comp11279_c0_seq1	-	-	GO:0005886(plasma membrane);GO:0048032(galacturonate binding);GO:0007267(cell-cell signaling);GO:0006810(transport)	-	-	-
comp24772_c0	comp24772_c0_seq1,comp24772_c0_seq10,comp24772_c0_seq11,comp24772_c0_seq12,comp24772_c0_seq13,comp24772_c0_seq14,comp24772_c0_seq15,comp24772_c0_seq16,comp24772_c0_seq17,comp24772_c0_seq18,comp24772_c0_seq19,comp24772_c0_seq2,comp24772_c0_seq20,comp24772_c0_seq21,comp24772_c0_seq22,comp24772_c0_seq23,comp24772_c0_seq24,comp24772_c0_seq25,comp24772_c0_seq26,comp24772_c0_seq27,comp24772_c0_seq28,co…	-	-	-	-	-	-
comp58827_c0	comp58827_c0_seq1	-	-	-	-	-	-
comp3699_c0	comp3699_c0_seq1	-	-	-	-	-	-
comp7751_c0	comp7751_c0_seq1	-	-	-	-	-	-
comp8962_c0	comp8962_c0_seq1	-	-	-	-	-	-
comp16676_c0	comp16676_c0_seq1,comp16676_c0_seq2	-	-	-	-	-	-
comp11742_c0	comp11742_c0_seq1	-	-	-	-	-	-
comp16061_c0	comp16061_c0_seq1,comp16061_c0_seq2	-	-	-	-	-	-
comp19694_c0	comp19694_c0_seq1,comp19694_c0_seq2,comp19694_c0_seq3,comp19694_c0_seq4	-	-	-	-	-	-
comp18771_c0	comp18771_c0_seq1	-	-	-	-	-	-
comp6275_c0	comp6275_c0_seq1,comp6275_c0_seq2,comp6275_c0_seq3	-	-	-	-	-	-
comp35577_c0	comp35577_c0_seq1	-	-	-	-	-	-
comp22499_c0	comp22499_c0_seq1	-	-	-	[S] Function unknown	-	-
comp62276_c0	comp62276_c0_seq1	-	-	-	[T] Signal transduction mechanisms	-	-
comp15570_c0	comp15570_c0_seq1	-	-	-	-	-	-
comp25946_c0	comp25946_c0_seq1,comp25946_c0_seq10,comp25946_c0_seq11,comp25946_c0_seq12,comp25946_c0_seq13,comp25946_c0_seq14,comp25946_c0_seq15,comp25946_c0_seq16,comp25946_c0_seq17,comp25946_c0_seq18,comp25946_c0_seq19,comp25946_c0_seq2,comp25946_c0_seq20,comp25946_c0_seq21,comp25946_c0_seq22,comp25946_c0_seq23,comp25946_c0_seq24,comp25946_c0_seq25,comp25946_c0_seq26,comp25946_c0_seq27,comp25946_c0_seq28,co…	-	-	-	-	-	-
comp25943_c0	comp25943_c0_seq1,comp25943_c0_seq10,comp25943_c0_seq100,comp25943_c0_seq101,comp25943_c0_seq102,comp25943_c0_seq103,comp25943_c0_seq104,comp25943_c0_seq105,comp25943_c0_seq106,comp25943_c0_seq107,comp25943_c0_seq108,comp25943_c0_seq109,comp25943_c0_seq11,comp25943_c0_seq110,comp25943_c0_seq111,comp25943_c0_seq112,comp25943_c0_seq113,comp25943_c0_seq114,comp25943_c0_seq115,comp25943_c0_seq116,com…	-	-	-	-	-	-
comp5309_c0	comp5309_c0_seq1	-	-	-	-	-	-
comp14572_c0	comp14572_c0_seq1,comp14572_c0_seq2,comp14572_c0_seq3	-	-	-	-	-	-
comp18852_c0	comp18852_c0_seq1,comp18852_c0_seq2	-	-	-	-	-	-
comp14044_c0	comp14044_c0_seq1,comp14044_c0_seq2,comp14044_c0_seq3,comp14044_c0_seq4	-	-	-	-	-	-
comp4492_c0	comp4492_c0_seq1	-	-	-	-	-	-
comp51717_c0	comp51717_c0_seq1	-	-	-	-	-	-
comp15074_c0	comp15074_c0_seq1	-	-	-	-	-	-
comp52729_c0	comp52729_c0_seq1	-	-	-	-	-	-
comp13390_c0	comp13390_c0_seq1,comp13390_c0_seq2	-	-	-	-	-	-
comp22693_c0	comp22693_c0_seq1,comp22693_c0_seq2	-	-	-	[R] General function prediction only	-	-
comp56185_c0	comp56185_c0_seq1	-	-	-	-	-	-
comp47580_c0	comp47580_c0_seq1	-	-	-	-	-	-
comp21428_c0	comp21428_c0_seq1,comp21428_c0_seq2,comp21428_c0_seq3,comp21428_c0_seq4,comp21428_c0_seq5,comp21428_c0_seq6,comp21428_c0_seq7,comp21428_c0_seq8	-	-	-	-	-	-
comp10393_c0	comp10393_c0_seq1,comp10393_c0_seq2	-	-	-	-	-	-
comp9634_c0	comp9634_c0_seq1	-	-	-	-	-	-
comp56572_c0	comp56572_c0_seq1	-	-	-	-	-	-
comp9521_c0	comp9521_c0_seq1,comp9521_c0_seq2	-	-	-	-	-	-
comp21383_c0	comp21383_c0_seq1,comp21383_c0_seq2,comp21383_c0_seq3	-	-	-	[R] General function prediction only	-	-
comp7951_c0	comp7951_c0_seq1	-	-	-	-	-	-
comp7755_c0	comp7755_c0_seq1	-	-	-	-	-	-
comp18217_c1	comp18217_c1_seq1	-	-	-	-	-	-
comp18968_c0	comp18968_c0_seq1,comp18968_c0_seq2,comp18968_c0_seq3,comp18968_c0_seq4	-	-	-	-	-	-
comp30774_c0	comp30774_c0_seq1	-	-	-	-	-	-
comp22013_c0	comp22013_c0_seq1,comp22013_c0_seq10,comp22013_c0_seq11,comp22013_c0_seq12,comp22013_c0_seq13,comp22013_c0_seq14,comp22013_c0_seq15,comp22013_c0_seq16,comp22013_c0_seq17,comp22013_c0_seq18,comp22013_c0_seq2,comp22013_c0_seq3,comp22013_c0_seq4,comp22013_c0_seq5,comp22013_c0_seq6,comp22013_c0_seq7,comp22013_c0_seq8,comp22013_c0_seq9	-	-	-	-	-	-
comp18704_c0	comp18704_c0_seq1	-	-	-	-	-	-
comp74332_c0	comp74332_c0_seq1	-	-	-	-	-	-
comp20851_c0	comp20851_c0_seq1	-	-	-	-	-	-
comp51102_c0	comp51102_c0_seq1	-	-	-	-	-	-
comp30895_c0	comp30895_c0_seq1	-	-	-	-	-	-
comp15388_c0	comp15388_c0_seq1	-	-	-	-	-	-
comp30976_c0	comp30976_c0_seq1	-	-	-	-	-	-
comp13745_c0	comp13745_c0_seq1	-	-	-	-	-	-
comp23862_c0	comp23862_c0_seq1,comp23862_c0_seq2	-	-	-	-	-	-
comp25099_c0	comp25099_c0_seq1,comp25099_c0_seq2	-	-	-	-	-	-
comp25010_c3	comp25010_c3_seq1,comp25010_c3_seq10,comp25010_c3_seq11,comp25010_c3_seq12,comp25010_c3_seq13,comp25010_c3_seq14,comp25010_c3_seq15,comp25010_c3_seq16,comp25010_c3_seq17,comp25010_c3_seq18,comp25010_c3_seq19,comp25010_c3_seq2,comp25010_c3_seq20,comp25010_c3_seq21,comp25010_c3_seq22,comp25010_c3_seq23,comp25010_c3_seq24,comp25010_c3_seq25,comp25010_c3_seq26,comp25010_c3_seq27,comp25010_c3_seq28,co…	-	-	-	-	-	-
comp11966_c0	comp11966_c0_seq1	-	-	-	-	-	-
comp18501_c0	comp18501_c0_seq1	-	-	-	-	-	-
comp13198_c0	comp13198_c0_seq1	-	-	-	-	-	-
comp21067_c0	comp21067_c0_seq1,comp21067_c0_seq10,comp21067_c0_seq11,comp21067_c0_seq12,comp21067_c0_seq2,comp21067_c0_seq3,comp21067_c0_seq4,comp21067_c0_seq5,comp21067_c0_seq6,comp21067_c0_seq7,comp21067_c0_seq8,comp21067_c0_seq9	-	-	-	-	-	-
comp42036_c0	comp42036_c0_seq1	-	-	-	-	-	-
comp57605_c0	comp57605_c0_seq1	-	-	-	-	-	-
comp10408_c0	comp10408_c0_seq1,comp10408_c0_seq2	-	-	-	-	-	-
comp48088_c0	comp48088_c0_seq1	-	-	-	-	-	-
comp24618_c0	comp24618_c0_seq1,comp24618_c0_seq2	-	-	-	-	-	-
comp21467_c0	comp21467_c0_seq1	-	-	-	-	-	-
comp6112_c0	comp6112_c0_seq1,comp6112_c0_seq2	-	-	-	-	-	-
comp16791_c0	comp16791_c0_seq1	-	-	-	-	-	-
comp9943_c0	comp9943_c0_seq1,comp9943_c0_seq2,comp9943_c0_seq3	-	-	-	-	-	-
comp9655_c0	comp9655_c0_seq1	-	-	-	-	-	-
comp25368_c0	comp25368_c0_seq1,comp25368_c0_seq10,comp25368_c0_seq11,comp25368_c0_seq12,comp25368_c0_seq13,comp25368_c0_seq14,comp25368_c0_seq15,comp25368_c0_seq16,comp25368_c0_seq17,comp25368_c0_seq18,comp25368_c0_seq19,comp25368_c0_seq2,comp25368_c0_seq20,comp25368_c0_seq21,comp25368_c0_seq22,comp25368_c0_seq23,comp25368_c0_seq24,comp25368_c0_seq25,comp25368_c0_seq26,comp25368_c0_seq27,comp25368_c0_seq28,co…	-	-	-	-	-	-
comp72442_c0	comp72442_c0_seq1	-	-	-	-	-	-
comp13991_c0	comp13991_c0_seq1	-	-	-	-	-	-
comp7916_c0	comp7916_c0_seq1,comp7916_c0_seq2	-	-	-	-	-	-
comp30632_c0	comp30632_c0_seq1	-	-	-	-	-	-
comp23248_c0	comp23248_c0_seq1,comp23248_c0_seq10,comp23248_c0_seq11,comp23248_c0_seq12,comp23248_c0_seq13,comp23248_c0_seq14,comp23248_c0_seq15,comp23248_c0_seq16,comp23248_c0_seq17,comp23248_c0_seq18,comp23248_c0_seq19,comp23248_c0_seq2,comp23248_c0_seq20,comp23248_c0_seq21,comp23248_c0_seq22,comp23248_c0_seq23,comp23248_c0_seq24,comp23248_c0_seq25,comp23248_c0_seq26,comp23248_c0_seq27,comp23248_c0_seq28,co…	-	-	-	-	-	-
comp13929_c0	comp13929_c0_seq1	-	-	-	-	-	-
comp62296_c0	comp62296_c0_seq1	-	-	-	-	-	-
comp5254_c0	comp5254_c0_seq1,comp5254_c0_seq2	-	-	-	-	-	-
comp6707_c0	comp6707_c0_seq1	-	-	-	-	-	-
comp9452_c0	comp9452_c0_seq1	-	-	-	-	-	-
comp17777_c0	comp17777_c0_seq1	-	-	-	-	-	-
comp19601_c0	comp19601_c0_seq1,comp19601_c0_seq2,comp19601_c0_seq3	-	-	-	-	-	-
comp19591_c0	comp19591_c0_seq1,comp19591_c0_seq2	-	-	-	-	-	-
comp9835_c0	comp9835_c0_seq1,comp9835_c0_seq2	-	-	-	-	-	-
comp16787_c0	comp16787_c0_seq1,comp16787_c0_seq2,comp16787_c0_seq3,comp16787_c0_seq4,comp16787_c0_seq5	-	-	-	-	-	-
comp22135_c0	comp22135_c0_seq1	-	-	-	-	-	-
comp26345_c0	comp26345_c0_seq1,comp26345_c0_seq10,comp26345_c0_seq11,comp26345_c0_seq12,comp26345_c0_seq13,comp26345_c0_seq14,comp26345_c0_seq15,comp26345_c0_seq16,comp26345_c0_seq17,comp26345_c0_seq18,comp26345_c0_seq19,comp26345_c0_seq2,comp26345_c0_seq20,comp26345_c0_seq21,comp26345_c0_seq22,comp26345_c0_seq23,comp26345_c0_seq24,comp26345_c0_seq25,comp26345_c0_seq26,comp26345_c0_seq27,comp26345_c0_seq28,co…	-	-	-	-	-	-
comp26735_c1	comp26735_c1_seq1,comp26735_c1_seq10,comp26735_c1_seq100,comp26735_c1_seq101,comp26735_c1_seq102,comp26735_c1_seq103,comp26735_c1_seq104,comp26735_c1_seq105,comp26735_c1_seq106,comp26735_c1_seq107,comp26735_c1_seq108,comp26735_c1_seq109,comp26735_c1_seq11,comp26735_c1_seq110,comp26735_c1_seq111,comp26735_c1_seq112,comp26735_c1_seq113,comp26735_c1_seq114,comp26735_c1_seq115,comp26735_c1_seq116,com…	-	-	-	-	-	-
comp17217_c0	comp17217_c0_seq1,comp17217_c0_seq2,comp17217_c0_seq3,comp17217_c0_seq4	-	-	-	-	-	-
comp18410_c0	comp18410_c0_seq1	-	-	-	-	-	-
comp9653_c1	comp9653_c1_seq1	-	-	-	-	-	-
comp14046_c0	comp14046_c0_seq1,comp14046_c0_seq2	-	-	-	-	-	-
comp16828_c0	comp16828_c0_seq1	-	-	-	-	-	-
comp22198_c0	comp22198_c0_seq1,comp22198_c0_seq2	-	-	-	-	-	-
comp11385_c0	comp11385_c0_seq1,comp11385_c0_seq2	-	-	-	-	-	-
comp37268_c0	comp37268_c0_seq1	-	-	-	-	-	-
comp68567_c0	comp68567_c0_seq1	-	-	-	-	-	-
comp9100_c0	comp9100_c0_seq1	-	-	-	-	-	-
comp65570_c0	comp65570_c0_seq1	-	-	-	-	-	-
comp10451_c2	comp10451_c2_seq1	-	-	-	[S] Function unknown	-	-
comp20724_c1	comp20724_c1_seq1,comp20724_c1_seq2,comp20724_c1_seq3,comp20724_c1_seq4,comp20724_c1_seq5,comp20724_c1_seq6	-	-	-	-	-	-
comp21472_c0	comp21472_c0_seq1,comp21472_c0_seq10,comp21472_c0_seq11,comp21472_c0_seq12,comp21472_c0_seq13,comp21472_c0_seq14,comp21472_c0_seq15,comp21472_c0_seq16,comp21472_c0_seq17,comp21472_c0_seq18,comp21472_c0_seq19,comp21472_c0_seq2,comp21472_c0_seq20,comp21472_c0_seq21,comp21472_c0_seq22,comp21472_c0_seq23,comp21472_c0_seq24,comp21472_c0_seq25,comp21472_c0_seq26,comp21472_c0_seq27,comp21472_c0_seq28,co…	-	-	-	-	-	-
comp11789_c0	comp11789_c0_seq1	-	-	-	-	-	-
comp30430_c0	comp30430_c0_seq1	-	-	-	-	-	-
comp17051_c0	comp17051_c0_seq1	-	-	-	-	-	-
comp17602_c0	comp17602_c0_seq1,comp17602_c0_seq2,comp17602_c0_seq3,comp17602_c0_seq4,comp17602_c0_seq5	-	-	-	-	-	-
comp20164_c0	comp20164_c0_seq1	-	-	-	-	-	-
comp26736_c1	comp26736_c1_seq1,comp26736_c1_seq2	-	-	-	-	-	-
comp10091_c0	comp10091_c0_seq1	-	-	-	-	-	-
comp5995_c0	comp5995_c0_seq1	-	-	-	-	-	-
comp33618_c0	comp33618_c0_seq1	-	-	-	-	-	-
comp30575_c0	comp30575_c0_seq1	-	-	-	-	-	-
comp25166_c0	comp25166_c0_seq1,comp25166_c0_seq2,comp25166_c0_seq3	-	-	-	-	-	-
comp25137_c0	comp25137_c0_seq1	-	-	-	-	-	-
comp25951_c0	comp25951_c0_seq1,comp25951_c0_seq2,comp25951_c0_seq3	-	-	-	-	-	-
comp18519_c0	comp18519_c0_seq1	-	-	-	-	-	-
comp17560_c0	comp17560_c0_seq1,comp17560_c0_seq2,comp17560_c0_seq3	-	-	-	-	-	-
comp25729_c0	comp25729_c0_seq1,comp25729_c0_seq10,comp25729_c0_seq11,comp25729_c0_seq12,comp25729_c0_seq13,comp25729_c0_seq14,comp25729_c0_seq15,comp25729_c0_seq16,comp25729_c0_seq17,comp25729_c0_seq18,comp25729_c0_seq19,comp25729_c0_seq2,comp25729_c0_seq20,comp25729_c0_seq21,comp25729_c0_seq22,comp25729_c0_seq23,comp25729_c0_seq24,comp25729_c0_seq25,comp25729_c0_seq26,comp25729_c0_seq27,comp25729_c0_seq28,co…	-	-	-	-	-	-
comp26890_c0	comp26890_c0_seq1,comp26890_c0_seq10,comp26890_c0_seq11,comp26890_c0_seq12,comp26890_c0_seq13,comp26890_c0_seq14,comp26890_c0_seq15,comp26890_c0_seq16,comp26890_c0_seq17,comp26890_c0_seq18,comp26890_c0_seq19,comp26890_c0_seq2,comp26890_c0_seq20,comp26890_c0_seq21,comp26890_c0_seq22,comp26890_c0_seq23,comp26890_c0_seq24,comp26890_c0_seq3,comp26890_c0_seq4,comp26890_c0_seq5,comp26890_c0_seq6,comp26…	-	-	-	-	-	-
comp5706_c0	comp5706_c0_seq1	-	-	-	-	-	-
comp15342_c0	comp15342_c0_seq1	-	-	-	-	-	-
comp3820_c1	comp3820_c1_seq1	-	-	-	-	-	-
comp9672_c0	comp9672_c0_seq1	-	-	-	-	-	-
comp25498_c0	comp25498_c0_seq1,comp25498_c0_seq2	-	-	-	-	-	-
comp26917_c0	comp26917_c0_seq1,comp26917_c0_seq10,comp26917_c0_seq100,comp26917_c0_seq101,comp26917_c0_seq102,comp26917_c0_seq103,comp26917_c0_seq104,comp26917_c0_seq105,comp26917_c0_seq106,comp26917_c0_seq107,comp26917_c0_seq108,comp26917_c0_seq109,comp26917_c0_seq11,comp26917_c0_seq110,comp26917_c0_seq111,comp26917_c0_seq112,comp26917_c0_seq113,comp26917_c0_seq114,comp26917_c0_seq115,comp26917_c0_seq116,com…	-	-	-	[D] Cell cycle control, cell division, chromosome partitioning	-	-
comp22084_c0	comp22084_c0_seq1,comp22084_c0_seq2	-	-	-	-	-	-
comp14268_c0	comp14268_c0_seq1	-	-	-	-	-	-
comp60210_c0	comp60210_c0_seq1	-	-	-	-	-	-
comp18032_c0	comp18032_c0_seq1	-	-	-	-	-	-
comp15857_c0	comp15857_c0_seq1,comp15857_c0_seq2	-	-	-	-	-	-
comp7089_c0	comp7089_c0_seq1	-	-	-	-	-	-
comp16353_c0	comp16353_c0_seq1	-	-	-	-	-	-
comp35276_c0	comp35276_c0_seq1	-	-	-	-	-	-
comp15521_c0	comp15521_c0_seq1	-	-	GO:0009269(response to desiccation)	-	-	-
comp35355_c0	comp35355_c0_seq1	-	-	-	-	-	-
comp22587_c0	comp22587_c0_seq1,comp22587_c0_seq2,comp22587_c0_seq3,comp22587_c0_seq4,comp22587_c0_seq5,comp22587_c0_seq6	-	-	-	-	-	-
comp10075_c0	comp10075_c0_seq1	-	-	-	-	-	-
comp7920_c0	comp7920_c0_seq1	-	-	-	-	-	-
comp15735_c0	comp15735_c0_seq1	-	-	-	-	-	-
comp8785_c0	comp8785_c0_seq1,comp8785_c0_seq2	-	-	-	-	-	-
comp19271_c0	comp19271_c0_seq1	-	-	-	-	-	-
comp36499_c0	comp36499_c0_seq1	-	-	-	-	-	-
comp47076_c0	comp47076_c0_seq1	-	-	-	-	-	-
comp8963_c0	comp8963_c0_seq1,comp8963_c0_seq2	-	-	-	-	-	-
comp18931_c0	comp18931_c0_seq1,comp18931_c0_seq2	-	-	-	[I] Lipid transport and metabolism	-	-
comp25402_c0	comp25402_c0_seq1,comp25402_c0_seq10,comp25402_c0_seq2,comp25402_c0_seq3,comp25402_c0_seq4,comp25402_c0_seq5,comp25402_c0_seq6,comp25402_c0_seq7,comp25402_c0_seq8,comp25402_c0_seq9	-	-	GO:0009507(chloroplast);GO:0030529(ribonucleoprotein complex);GO:0000166(nucleotide binding);GO:0003723(RNA binding);GO:0006397(mRNA processing)	[K] Transcription	-	-
comp7620_c0	comp7620_c0_seq1	-	-	-	-	-	-
comp29562_c0	comp29562_c0_seq1	-	-	-	-	-	-
comp33680_c0	comp33680_c0_seq1	-	-	-	-	-	-
comp17231_c0	comp17231_c0_seq1,comp17231_c0_seq2,comp17231_c0_seq3,comp17231_c0_seq4,comp17231_c0_seq5	-	-	-	-	-	-
comp1166_c0	comp1166_c0_seq1	-	-	-	-	-	-
comp24632_c0	comp24632_c0_seq1	-	-	-	-	-	-
comp23545_c0	comp23545_c0_seq1,comp23545_c0_seq2	-	-	-	-	-	-
comp14852_c0	comp14852_c0_seq1	-	-	-	-	-	-
comp31390_c0	comp31390_c0_seq1	-	-	-	-	-	-
comp6128_c0	comp6128_c0_seq1	-	-	-	-	-	-
comp25848_c0	comp25848_c0_seq1,comp25848_c0_seq2,comp25848_c0_seq3,comp25848_c0_seq4,comp25848_c0_seq5,comp25848_c0_seq6,comp25848_c0_seq7	-	-	-	-	-	-
comp16269_c0	comp16269_c0_seq1,comp16269_c0_seq2,comp16269_c0_seq3	-	-	-	-	-	-
comp1640_c0	comp1640_c0_seq1	-	-	-	[R] General function prediction only	-	-
comp38589_c0	comp38589_c0_seq1	-	-	-	-	-	-
comp67288_c0	comp67288_c0_seq1	-	-	-	-	-	-
comp18389_c0	comp18389_c0_seq1,comp18389_c0_seq2	-	-	-	-	-	-
comp24356_c0	comp24356_c0_seq1,comp24356_c0_seq2	-	-	-	-	-	-
comp21919_c0	comp21919_c0_seq1,comp21919_c0_seq2	-	-	-	-	-	-
comp12849_c0	comp12849_c0_seq1,comp12849_c0_seq2,comp12849_c0_seq3,comp12849_c0_seq4	-	-	-	-	-	-
comp13659_c0	comp13659_c0_seq1	-	-	-	-	-	-
comp6176_c0	comp6176_c0_seq1,comp6176_c0_seq2	-	-	-	-	-	-
comp32575_c0	comp32575_c0_seq1	-	-	-	-	-	-
comp5138_c0	comp5138_c0_seq1,comp5138_c0_seq2	-	-	-	-	-	-
comp19753_c0	comp19753_c0_seq1	-	-	-	-	-	-
comp53210_c0	comp53210_c0_seq1	-	-	-	-	-	-
comp12418_c0	comp12418_c0_seq1	-	-	-	-	-	-
comp3988_c0	comp3988_c0_seq1	-	-	-	-	-	-
comp23874_c0	comp23874_c0_seq1,comp23874_c0_seq2,comp23874_c0_seq3	-	-	-	-	-	-
comp6156_c0	comp6156_c0_seq1,comp6156_c0_seq2	-	-	-	-	-	-
comp24521_c0	comp24521_c0_seq1	-	-	-	-	-	-
comp47144_c0	comp47144_c0_seq1	-	-	-	-	-	-
comp22599_c0	comp22599_c0_seq1	-	-	-	[R] General function prediction only	-	-
comp13186_c0	comp13186_c0_seq1,comp13186_c0_seq2,comp13186_c0_seq3,comp13186_c0_seq4,comp13186_c0_seq5,comp13186_c0_seq6,comp13186_c0_seq7,comp13186_c0_seq8	-	-	-	-	-	-
comp5248_c0	comp5248_c0_seq1	-	-	-	-	-	-
comp74876_c0	comp74876_c0_seq1	-	-	-	-	-	-
comp33700_c0	comp33700_c0_seq1	-	-	-	-	-	-
comp7286_c0	comp7286_c0_seq1	-	-	-	-	-	-
comp21600_c0	comp21600_c0_seq1,comp21600_c0_seq2,comp21600_c0_seq3,comp21600_c0_seq4,comp21600_c0_seq5,comp21600_c0_seq6,comp21600_c0_seq7,comp21600_c0_seq8	-	-	-	-	-	-
comp49024_c0	comp49024_c0_seq1	-	-	-	-	-	-
comp16366_c0	comp16366_c0_seq1	-	-	-	-	-	-
comp15465_c0	comp15465_c0_seq1	-	-	-	-	-	-
comp4848_c0	comp4848_c0_seq1	-	-	-	-	-	-
comp14863_c0	comp14863_c0_seq1	-	-	-	-	-	-
comp5711_c0	comp5711_c0_seq1,comp5711_c0_seq2	-	-	-	-	-	-
comp597_c0	comp597_c0_seq1	-	-	-	-	-	-
comp49605_c0	comp49605_c0_seq1	-	-	-	-	-	-
comp22214_c0	comp22214_c0_seq1,comp22214_c0_seq10,comp22214_c0_seq11,comp22214_c0_seq12,comp22214_c0_seq13,comp22214_c0_seq14,comp22214_c0_seq15,comp22214_c0_seq16,comp22214_c0_seq17,comp22214_c0_seq18,comp22214_c0_seq19,comp22214_c0_seq2,comp22214_c0_seq20,comp22214_c0_seq21,comp22214_c0_seq22,comp22214_c0_seq23,comp22214_c0_seq24,comp22214_c0_seq25,comp22214_c0_seq26,comp22214_c0_seq27,comp22214_c0_seq28,co…	-	-	-	-	-	-
comp22981_c0	comp22981_c0_seq1	-	-	-	-	-	-
comp32415_c0	comp32415_c0_seq1	-	-	-	-	-	-
comp17398_c0	comp17398_c0_seq1	-	-	-	-	-	-
comp40210_c0	comp40210_c0_seq1	-	-	-	-	-	-
comp27024_c0	comp27024_c0_seq1	-	-	-	-	-	-
comp21195_c0	comp21195_c0_seq1,comp21195_c0_seq10,comp21195_c0_seq11,comp21195_c0_seq12,comp21195_c0_seq13,comp21195_c0_seq2,comp21195_c0_seq3,comp21195_c0_seq4,comp21195_c0_seq5,comp21195_c0_seq6,comp21195_c0_seq7,comp21195_c0_seq8,comp21195_c0_seq9	-	-	-	-	-	-
comp20066_c0	comp20066_c0_seq1	-	-	-	-	-	-
comp29126_c0	comp29126_c0_seq1	-	-	-	-	-	-
comp8547_c0	comp8547_c0_seq1	-	-	-	-	-	-
comp19339_c0	comp19339_c0_seq1,comp19339_c0_seq2,comp19339_c0_seq3,comp19339_c0_seq4,comp19339_c0_seq5	-	-	-	-	-	-
comp58113_c0	comp58113_c0_seq1	-	-	-	-	-	-
comp21993_c0	comp21993_c0_seq1,comp21993_c0_seq2	-	-	-	-	-	-
comp75575_c0	comp75575_c0_seq1	-	-	-	-	-	-
comp21720_c0	comp21720_c0_seq1,comp21720_c0_seq10,comp21720_c0_seq11,comp21720_c0_seq12,comp21720_c0_seq13,comp21720_c0_seq14,comp21720_c0_seq15,comp21720_c0_seq16,comp21720_c0_seq17,comp21720_c0_seq18,comp21720_c0_seq19,comp21720_c0_seq2,comp21720_c0_seq20,comp21720_c0_seq21,comp21720_c0_seq22,comp21720_c0_seq23,comp21720_c0_seq24,comp21720_c0_seq3,comp21720_c0_seq4,comp21720_c0_seq5,comp21720_c0_seq6,comp21…	-	-	-	-	-	-
comp5850_c0	comp5850_c0_seq1,comp5850_c0_seq2	-	-	-	-	-	-
comp26296_c0	comp26296_c0_seq1,comp26296_c0_seq10,comp26296_c0_seq11,comp26296_c0_seq12,comp26296_c0_seq13,comp26296_c0_seq14,comp26296_c0_seq15,comp26296_c0_seq16,comp26296_c0_seq17,comp26296_c0_seq18,comp26296_c0_seq19,comp26296_c0_seq2,comp26296_c0_seq20,comp26296_c0_seq21,comp26296_c0_seq22,comp26296_c0_seq23,comp26296_c0_seq24,comp26296_c0_seq25,comp26296_c0_seq26,comp26296_c0_seq27,comp26296_c0_seq28,co…	-	-	-	-	-	-
comp57143_c0	comp57143_c0_seq1	-	-	-	-	-	-
comp5713_c0	comp5713_c0_seq1,comp5713_c0_seq2	-	-	-	-	-	-
comp37935_c0	comp37935_c0_seq1	-	-	-	-	-	-
comp30928_c0	comp30928_c0_seq1	-	-	-	-	-	-
comp1714_c0	comp1714_c0_seq1	-	-	-	-	-	-
comp8348_c0	comp8348_c0_seq1,comp8348_c0_seq2,comp8348_c0_seq3,comp8348_c0_seq4	-	-	-	-	-	-
comp9975_c0	comp9975_c0_seq1	-	-	-	-	-	-
comp9260_c0	comp9260_c0_seq1	-	-	-	-	-	-
comp9294_c1	comp9294_c1_seq1	-	-	-	-	-	-
comp5414_c0	comp5414_c0_seq1	-	-	-	-	-	-
comp11137_c0	comp11137_c0_seq1,comp11137_c0_seq2	-	-	-	-	-	-
comp25599_c0	comp25599_c0_seq1	-	-	-	-	-	-
comp25776_c0	comp25776_c0_seq1,comp25776_c0_seq10,comp25776_c0_seq2,comp25776_c0_seq3,comp25776_c0_seq4,comp25776_c0_seq5,comp25776_c0_seq6,comp25776_c0_seq7,comp25776_c0_seq8,comp25776_c0_seq9	-	-	-	-	-	-
comp25290_c0	comp25290_c0_seq1,comp25290_c0_seq10,comp25290_c0_seq100,comp25290_c0_seq101,comp25290_c0_seq102,comp25290_c0_seq103,comp25290_c0_seq104,comp25290_c0_seq105,comp25290_c0_seq106,comp25290_c0_seq107,comp25290_c0_seq108,comp25290_c0_seq109,comp25290_c0_seq11,comp25290_c0_seq110,comp25290_c0_seq111,comp25290_c0_seq12,comp25290_c0_seq13,comp25290_c0_seq14,comp25290_c0_seq15,comp25290_c0_seq16,comp2529…	-	-	-	-	-	-
comp8662_c0	comp8662_c0_seq1	-	-	-	-	-	-
comp18104_c0	comp18104_c0_seq1,comp18104_c0_seq2	-	-	-	-	-	-
comp52117_c0	comp52117_c0_seq1	-	-	-	-	-	-
comp5575_c0	comp5575_c0_seq1	-	-	-	-	-	-
comp19116_c0	comp19116_c0_seq1,comp19116_c0_seq2,comp19116_c0_seq3,comp19116_c0_seq4,comp19116_c0_seq5	-	-	-	-	-	-
comp81532_c0	comp81532_c0_seq1	-	-	-	-	-	-
comp8350_c0	comp8350_c0_seq1,comp8350_c0_seq2	-	-	-	-	-	-
comp22247_c0	comp22247_c0_seq1	-	-	-	-	-	-
comp29357_c0	comp29357_c0_seq1	-	-	-	-	-	-
comp16257_c0	comp16257_c0_seq1	-	-	-	-	-	-
comp14903_c0	comp14903_c0_seq1,comp14903_c0_seq2,comp14903_c0_seq3,comp14903_c0_seq4,comp14903_c0_seq5	-	-	-	-	-	-
comp5675_c0	comp5675_c0_seq1	-	-	-	-	-	-
comp12492_c0	comp12492_c0_seq1,comp12492_c0_seq2,comp12492_c0_seq3	-	-	-	-	-	-
comp5555_c0	comp5555_c0_seq1	-	-	-	-	-	-
comp6642_c0	comp6642_c0_seq1	-	-	-	-	-	-
comp20534_c0	comp20534_c0_seq1,comp20534_c0_seq2,comp20534_c0_seq3,comp20534_c0_seq4	-	-	-	-	-	-
comp35927_c0	comp35927_c0_seq1	-	-	-	-	-	-
comp5219_c0	comp5219_c0_seq1	-	-	-	-	-	-
comp15250_c0	comp15250_c0_seq1,comp15250_c0_seq2	-	-	-	-	-	-
comp19855_c0	comp19855_c0_seq1	-	-	-	-	-	-
comp19511_c0	comp19511_c0_seq1	-	-	-	-	-	-
comp14747_c0	comp14747_c0_seq1,comp14747_c0_seq2,comp14747_c0_seq3	-	-	-	-	-	-
comp30666_c0	comp30666_c0_seq1	-	-	-	-	-	-
comp19763_c0	comp19763_c0_seq1	-	-	-	[I] Lipid transport and metabolism	-	-
comp16925_c0	comp16925_c0_seq1	-	-	-	-	-	-
comp20015_c0	comp20015_c0_seq1	-	-	-	-	-	-
comp25110_c0	comp25110_c0_seq1	-	-	GO:0005737(cytoplasm);GO:0052579((+)-pulegone reductase, (+)-isomenthone as substrate, activity);GO:0052580((+)-pulegone reductase, (-)-menthone as substrate, activity);GO:0070402(NADPH binding);GO:0008270(zinc ion binding);GO:0042214(terpene metabolic process)	[R] General function prediction only	K07119	-
comp27633_c0	comp27633_c0_seq1	-	-	-	-	-	-
comp9239_c0	comp9239_c0_seq1	-	-	-	-	-	-
comp19126_c0	comp19126_c0_seq1,comp19126_c0_seq2	-	-	-	-	-	-
comp25209_c0	comp25209_c0_seq1,comp25209_c0_seq10,comp25209_c0_seq11,comp25209_c0_seq12,comp25209_c0_seq13,comp25209_c0_seq14,comp25209_c0_seq15,comp25209_c0_seq16,comp25209_c0_seq17,comp25209_c0_seq18,comp25209_c0_seq19,comp25209_c0_seq2,comp25209_c0_seq20,comp25209_c0_seq21,comp25209_c0_seq22,comp25209_c0_seq23,comp25209_c0_seq24,comp25209_c0_seq25,comp25209_c0_seq26,comp25209_c0_seq27,comp25209_c0_seq28,co…	-	-	-	-	-	-
comp26531_c0	comp26531_c0_seq1,comp26531_c0_seq10,comp26531_c0_seq100,comp26531_c0_seq101,comp26531_c0_seq102,comp26531_c0_seq103,comp26531_c0_seq104,comp26531_c0_seq105,comp26531_c0_seq106,comp26531_c0_seq107,comp26531_c0_seq108,comp26531_c0_seq109,comp26531_c0_seq11,comp26531_c0_seq110,comp26531_c0_seq111,comp26531_c0_seq112,comp26531_c0_seq113,comp26531_c0_seq114,comp26531_c0_seq115,comp26531_c0_seq116,com…	-	-	-	-	-	-
comp21385_c0	comp21385_c0_seq1	-	-	-	-	-	-
comp31832_c0	comp31832_c0_seq1	-	-	-	-	-	-
comp26900_c0	comp26900_c0_seq1,comp26900_c0_seq10,comp26900_c0_seq100,comp26900_c0_seq101,comp26900_c0_seq102,comp26900_c0_seq103,comp26900_c0_seq104,comp26900_c0_seq105,comp26900_c0_seq106,comp26900_c0_seq107,comp26900_c0_seq108,comp26900_c0_seq109,comp26900_c0_seq11,comp26900_c0_seq110,comp26900_c0_seq111,comp26900_c0_seq112,comp26900_c0_seq113,comp26900_c0_seq114,comp26900_c0_seq115,comp26900_c0_seq116,com…	-	-	-	-	-	-
comp60514_c0	comp60514_c0_seq1	-	-	-	-	-	-
comp6664_c0	comp6664_c0_seq1	-	-	-	[P] Inorganic ion transport and metabolism	-	-
comp11623_c0	comp11623_c0_seq1	-	-	-	-	-	-
comp19532_c0	comp19532_c0_seq1	-	-	GO:0006952(defense response);GO:0009607(response to biotic stimulus)	-	-	-
comp48812_c0	comp48812_c0_seq1	-	-	-	-	-	-
comp6405_c0	comp6405_c0_seq1	-	-	-	-	-	-
comp6310_c0	comp6310_c0_seq1,comp6310_c0_seq2	-	-	-	-	-	-
comp20120_c0	comp20120_c0_seq1	-	-	-	-	-	-
comp22002_c0	comp22002_c0_seq1	-	-	-	-	-	-
comp19516_c0	comp19516_c0_seq1	-	-	-	-	-	-
comp45139_c0	comp45139_c0_seq1	-	-	-	-	-	-
comp24586_c0	comp24586_c0_seq1,comp24586_c0_seq10,comp24586_c0_seq11,comp24586_c0_seq12,comp24586_c0_seq13,comp24586_c0_seq14,comp24586_c0_seq2,comp24586_c0_seq3,comp24586_c0_seq4,comp24586_c0_seq5,comp24586_c0_seq6,comp24586_c0_seq7,comp24586_c0_seq8,comp24586_c0_seq9	-	-	-	-	-	-
comp5722_c0	comp5722_c0_seq1,comp5722_c0_seq2	-	-	-	-	-	-
comp21131_c0	comp21131_c0_seq1,comp21131_c0_seq2,comp21131_c0_seq3,comp21131_c0_seq4	-	-	-	-	-	-
comp5642_c0	comp5642_c0_seq1	-	-	-	-	-	-
comp14735_c0	comp14735_c0_seq1	-	-	-	[Q] Secondary metabolites biosynthesis, transport and catabolism ;[I] Lipid transport and metabolism	-	-
comp6286_c0	comp6286_c0_seq1	-	-	-	-	-	-
comp23946_c0	comp23946_c0_seq1,comp23946_c0_seq2,comp23946_c0_seq3,comp23946_c0_seq4,comp23946_c0_seq5,comp23946_c0_seq6,comp23946_c0_seq7,comp23946_c0_seq8	-	-	-	-	-	-
comp29703_c0	comp29703_c0_seq1	-	-	-	-	-	-
comp28552_c0	comp28552_c0_seq1	-	-	-	-	-	-
comp21514_c0	comp21514_c0_seq1,comp21514_c0_seq2,comp21514_c0_seq3,comp21514_c0_seq4,comp21514_c0_seq5	-	-	-	-	-	-
comp26885_c0	comp26885_c0_seq1,comp26885_c0_seq10,comp26885_c0_seq11,comp26885_c0_seq12,comp26885_c0_seq13,comp26885_c0_seq14,comp26885_c0_seq15,comp26885_c0_seq16,comp26885_c0_seq17,comp26885_c0_seq18,comp26885_c0_seq19,comp26885_c0_seq2,comp26885_c0_seq20,comp26885_c0_seq21,comp26885_c0_seq22,comp26885_c0_seq23,comp26885_c0_seq24,comp26885_c0_seq25,comp26885_c0_seq26,comp26885_c0_seq27,comp26885_c0_seq28,co…	-	-	-	-	-	-
comp18009_c0	comp18009_c0_seq1	-	-	-	-	-	-
comp10861_c0	comp10861_c0_seq1,comp10861_c0_seq2	-	-	-	-	-	-
comp11158_c1	comp11158_c1_seq1	-	-	-	-	-	-
comp17036_c1	comp17036_c1_seq1	-	-	-	-	-	-
comp21800_c0	comp21800_c0_seq1	-	-	-	-	-	-
comp54342_c0	comp54342_c0_seq1	-	-	-	-	-	-
comp53509_c0	comp53509_c0_seq1	-	-	-	-	-	-
comp15916_c0	comp15916_c0_seq1	-	-	-	-	-	-
comp25094_c0	comp25094_c0_seq1,comp25094_c0_seq2	-	-	-	[Z] Cytoskeleton	-	-
comp15419_c1	comp15419_c1_seq1	-	-	-	-	-	-
comp57474_c0	comp57474_c0_seq1	-	-	-	-	-	-
comp23228_c0	comp23228_c0_seq1,comp23228_c0_seq10,comp23228_c0_seq11,comp23228_c0_seq12,comp23228_c0_seq13,comp23228_c0_seq2,comp23228_c0_seq3,comp23228_c0_seq4,comp23228_c0_seq5,comp23228_c0_seq6,comp23228_c0_seq7,comp23228_c0_seq8,comp23228_c0_seq9	-	-	-	-	-	-
comp29040_c0	comp29040_c0_seq1	-	-	-	-	-	-
comp38547_c0	comp38547_c0_seq1	-	-	-	-	-	-
comp17749_c0	comp17749_c0_seq1,comp17749_c0_seq2,comp17749_c0_seq3,comp17749_c0_seq4,comp17749_c0_seq5	-	-	-	-	-	-
comp10451_c0	comp10451_c0_seq1	-	-	-	[S] Function unknown	-	-
comp8219_c0	comp8219_c0_seq1,comp8219_c0_seq2	-	-	-	-	-	-
comp8268_c0	comp8268_c0_seq1	-	-	-	-	-	-
comp10648_c0	comp10648_c0_seq1	-	-	-	-	-	-
comp57786_c0	comp57786_c0_seq1	-	-	-	-	-	-
comp21069_c0	comp21069_c0_seq1,comp21069_c0_seq10,comp21069_c0_seq11,comp21069_c0_seq12,comp21069_c0_seq13,comp21069_c0_seq14,comp21069_c0_seq2,comp21069_c0_seq3,comp21069_c0_seq4,comp21069_c0_seq5,comp21069_c0_seq6,comp21069_c0_seq7,comp21069_c0_seq8,comp21069_c0_seq9	-	-	-	[R] General function prediction only	-	-
comp8292_c0	comp8292_c0_seq1	-	-	-	-	-	-
comp85214_c0	comp85214_c0_seq1	-	-	-	-	-	-
comp8557_c0	comp8557_c0_seq1	-	-	-	-	-	-
comp17273_c0	comp17273_c0_seq1	-	-	-	-	-	-
comp5806_c0	comp5806_c0_seq1,comp5806_c0_seq2	-	-	-	-	-	-
comp11327_c0	comp11327_c0_seq1,comp11327_c0_seq2	-	-	-	-	-	-
comp25646_c0	comp25646_c0_seq1,comp25646_c0_seq10,comp25646_c0_seq11,comp25646_c0_seq2,comp25646_c0_seq3,comp25646_c0_seq4,comp25646_c0_seq5,comp25646_c0_seq6,comp25646_c0_seq7,comp25646_c0_seq8,comp25646_c0_seq9	-	-	-	-	-	-
comp25733_c0	comp25733_c0_seq1,comp25733_c0_seq10,comp25733_c0_seq11,comp25733_c0_seq12,comp25733_c0_seq13,comp25733_c0_seq14,comp25733_c0_seq15,comp25733_c0_seq16,comp25733_c0_seq17,comp25733_c0_seq18,comp25733_c0_seq19,comp25733_c0_seq2,comp25733_c0_seq20,comp25733_c0_seq21,comp25733_c0_seq22,comp25733_c0_seq23,comp25733_c0_seq24,comp25733_c0_seq25,comp25733_c0_seq26,comp25733_c0_seq27,comp25733_c0_seq28,co…	-	-	-	-	-	-
comp23661_c0	comp23661_c0_seq1,comp23661_c0_seq10,comp23661_c0_seq11,comp23661_c0_seq12,comp23661_c0_seq13,comp23661_c0_seq14,comp23661_c0_seq15,comp23661_c0_seq16,comp23661_c0_seq17,comp23661_c0_seq18,comp23661_c0_seq19,comp23661_c0_seq2,comp23661_c0_seq20,comp23661_c0_seq21,comp23661_c0_seq3,comp23661_c0_seq4,comp23661_c0_seq5,comp23661_c0_seq6,comp23661_c0_seq7,comp23661_c0_seq8,comp23661_c0_seq9	-	-	-	-	-	-
comp8816_c0	comp8816_c0_seq1	-	-	-	-	-	-
comp13794_c0	comp13794_c0_seq1	-	-	-	-	-	-
comp8971_c0	comp8971_c0_seq1,comp8971_c0_seq2,comp8971_c0_seq3,comp8971_c0_seq4	-	-	-	-	-	-
comp16232_c0	comp16232_c0_seq1	-	-	-	-	-	-
comp10128_c0	comp10128_c0_seq1	-	-	-	-	-	-
comp43087_c0	comp43087_c0_seq1	-	-	-	-	-	-
comp59769_c0	comp59769_c0_seq1	-	-	-	-	-	-
comp80590_c0	comp80590_c0_seq1	-	-	-	-	-	-
comp36303_c0	comp36303_c0_seq1	-	-	-	-	-	-
comp13154_c0	comp13154_c0_seq1	-	-	-	-	-	-
comp7627_c0	comp7627_c0_seq1	-	-	-	-	-	-
comp16155_c0	comp16155_c0_seq1,comp16155_c0_seq2	-	-	-	-	-	-
comp20646_c0	comp20646_c0_seq1,comp20646_c0_seq2	-	-	-	-	-	-
comp35780_c0	comp35780_c0_seq1	-	-	-	-	-	-
comp42781_c0	comp42781_c0_seq1	-	-	-	-	-	-
comp15693_c0	comp15693_c0_seq1,comp15693_c0_seq2	-	-	-	[R] General function prediction only	-	-
comp62880_c0	comp62880_c0_seq1	-	-	GO:0016021(integral to membrane);GO:0005886(plasma membrane);GO:0005524(ATP binding);GO:0004674(protein serine/threonine kinase activity);GO:0004872(receptor activity);GO:0005496(steroid binding);GO:0006952(defense response)	-	K00924	-
comp11802_c0	comp11802_c0_seq1	-	-	-	-	-	-
comp68370_c0	comp68370_c0_seq1	-	-	-	-	-	-
comp25053_c0	comp25053_c0_seq1	-	-	-	[S] Function unknown	-	-
comp10107_c0	comp10107_c0_seq1,comp10107_c0_seq2	-	-	-	-	-	-
comp16626_c0	comp16626_c0_seq1	-	-	-	-	-	-
comp40869_c0	comp40869_c0_seq1	-	-	-	-	-	-
comp12515_c0	comp12515_c0_seq1	-	-	-	-	-	-
comp20228_c0	comp20228_c0_seq1,comp20228_c0_seq2,comp20228_c0_seq3	-	-	GO:0006952(defense response);GO:0009607(response to biotic stimulus)	-	-	-
comp2289_c0	comp2289_c0_seq1	-	-	-	-	-	-
comp18108_c0	comp18108_c0_seq1,comp18108_c0_seq2,comp18108_c0_seq3,comp18108_c0_seq4,comp18108_c0_seq5,comp18108_c0_seq6,comp18108_c0_seq7,comp18108_c0_seq8	-	-	-	-	-	-
comp17355_c0	comp17355_c0_seq1	-	-	-	-	-	-
comp46867_c0	comp46867_c0_seq1	-	-	-	[D] Cell cycle control, cell division, chromosome partitioning	-	-
comp16507_c0	comp16507_c0_seq1,comp16507_c0_seq2	-	-	-	-	-	-
comp45571_c0	comp45571_c0_seq1	-	-	-	-	-	-
comp3484_c0	comp3484_c0_seq1	-	-	-	-	-	-
comp22424_c1	comp22424_c1_seq1,comp22424_c1_seq2,comp22424_c1_seq3,comp22424_c1_seq4,comp22424_c1_seq5	-	-	-	-	-	-
comp55353_c0	comp55353_c0_seq1	-	-	-	-	-	-
comp24866_c0	comp24866_c0_seq1,comp24866_c0_seq2,comp24866_c0_seq3,comp24866_c0_seq4,comp24866_c0_seq5,comp24866_c0_seq6,comp24866_c0_seq7,comp24866_c0_seq8,comp24866_c0_seq9	-	-	-	-	-	-
comp40747_c0	comp40747_c0_seq1	-	-	-	-	-	-
comp7135_c0	comp7135_c0_seq1	-	-	-	-	-	-
comp23154_c0	comp23154_c0_seq1,comp23154_c0_seq2	-	-	-	[I] Lipid transport and metabolism	-	-
comp35172_c0	comp35172_c0_seq1	-	-	-	-	-	-
comp20683_c0	comp20683_c0_seq1,comp20683_c0_seq2,comp20683_c0_seq3,comp20683_c0_seq4	-	-	-	-	-	-
comp55039_c0	comp55039_c0_seq1	-	-	-	-	-	-
comp6649_c0	comp6649_c0_seq1,comp6649_c0_seq2	-	-	-	-	-	-
comp73915_c0	comp73915_c0_seq1	-	-	-	-	-	-
comp41345_c0	comp41345_c0_seq1	-	-	-	-	-	-
comp12754_c0	comp12754_c0_seq1,comp12754_c0_seq2,comp12754_c0_seq3	-	-	-	-	-	-
comp17874_c0	comp17874_c0_seq1,comp17874_c0_seq10,comp17874_c0_seq11,comp17874_c0_seq2,comp17874_c0_seq3,comp17874_c0_seq4,comp17874_c0_seq5,comp17874_c0_seq6,comp17874_c0_seq7,comp17874_c0_seq8,comp17874_c0_seq9	-	-	-	-	-	-
comp8874_c0	comp8874_c0_seq1,comp8874_c0_seq2	-	-	-	-	-	-
comp65831_c0	comp65831_c0_seq1	-	-	-	-	-	-
comp12052_c0	comp12052_c0_seq1	-	-	-	-	-	-
comp16373_c0	comp16373_c0_seq1,comp16373_c0_seq2,comp16373_c0_seq3,comp16373_c0_seq4,comp16373_c0_seq5,comp16373_c0_seq6,comp16373_c0_seq7,comp16373_c0_seq8	-	-	-	-	-	-
comp13577_c0	comp13577_c0_seq1	-	-	-	-	-	-
comp7106_c0	comp7106_c0_seq1	-	-	-	-	-	-
comp35158_c0	comp35158_c0_seq1	-	-	-	-	-	-
comp14650_c0	comp14650_c0_seq1,comp14650_c0_seq2,comp14650_c0_seq3	-	-	-	-	-	-
comp22316_c0	comp22316_c0_seq1	-	-	-	-	-	-
comp11453_c0	comp11453_c0_seq1	-	-	-	-	-	-
comp21879_c0	comp21879_c0_seq1,comp21879_c0_seq2,comp21879_c0_seq3,comp21879_c0_seq4,comp21879_c0_seq5,comp21879_c0_seq6	-	-	-	-	-	-
comp1578_c0	comp1578_c0_seq1	-	-	-	-	-	-
comp91261_c0	comp91261_c0_seq1	-	-	-	-	-	-
comp29919_c0	comp29919_c0_seq1	-	-	-	-	-	-
comp26788_c0	comp26788_c0_seq1,comp26788_c0_seq10,comp26788_c0_seq11,comp26788_c0_seq12,comp26788_c0_seq13,comp26788_c0_seq14,comp26788_c0_seq15,comp26788_c0_seq16,comp26788_c0_seq17,comp26788_c0_seq18,comp26788_c0_seq19,comp26788_c0_seq2,comp26788_c0_seq20,comp26788_c0_seq21,comp26788_c0_seq22,comp26788_c0_seq23,comp26788_c0_seq24,comp26788_c0_seq25,comp26788_c0_seq26,comp26788_c0_seq27,comp26788_c0_seq28,co…	-	-	-	-	-	-
comp15545_c0	comp15545_c0_seq1,comp15545_c0_seq10,comp15545_c0_seq2,comp15545_c0_seq3,comp15545_c0_seq4,comp15545_c0_seq5,comp15545_c0_seq6,comp15545_c0_seq7,comp15545_c0_seq8,comp15545_c0_seq9	-	-	-	-	-	-
comp15370_c0	comp15370_c0_seq1,comp15370_c0_seq2	-	-	-	-	-	-
comp13631_c0	comp13631_c0_seq1	-	-	-	-	-	-
comp11919_c0	comp11919_c0_seq1	-	-	-	-	-	-
comp19173_c0	comp19173_c0_seq1,comp19173_c0_seq2,comp19173_c0_seq3,comp19173_c0_seq4,comp19173_c0_seq5	-	-	-	-	-	-
comp17897_c0	comp17897_c0_seq1,comp17897_c0_seq2,comp17897_c0_seq3,comp17897_c0_seq4,comp17897_c0_seq5,comp17897_c0_seq6,comp17897_c0_seq7,comp17897_c0_seq8,comp17897_c0_seq9	-	-	-	-	-	-
comp13389_c0	comp13389_c0_seq1	-	-	-	-	-	-
comp12770_c0	comp12770_c0_seq1	-	-	-	-	-	-
comp32670_c0	comp32670_c0_seq1	-	-	-	-	-	-
comp24015_c0	comp24015_c0_seq1,comp24015_c0_seq2,comp24015_c0_seq3,comp24015_c0_seq4	-	-	-	-	-	-
comp26234_c0	comp26234_c0_seq1,comp26234_c0_seq10,comp26234_c0_seq100,comp26234_c0_seq101,comp26234_c0_seq102,comp26234_c0_seq103,comp26234_c0_seq104,comp26234_c0_seq105,comp26234_c0_seq106,comp26234_c0_seq107,comp26234_c0_seq108,comp26234_c0_seq109,comp26234_c0_seq11,comp26234_c0_seq110,comp26234_c0_seq111,comp26234_c0_seq112,comp26234_c0_seq113,comp26234_c0_seq114,comp26234_c0_seq115,comp26234_c0_seq116,com…	-	-	-	-	-	-
comp8223_c0	comp8223_c0_seq1,comp8223_c0_seq2	-	-	-	-	-	-
comp28538_c0	comp28538_c0_seq1	-	-	-	-	-	-
comp52537_c0	comp52537_c0_seq1	-	-	-	-	-	-
comp15038_c0	comp15038_c0_seq1	-	-	-	-	-	-
comp8061_c0	comp8061_c0_seq1	-	-	-	-	-	-
comp19552_c0	comp19552_c0_seq1,comp19552_c0_seq2,comp19552_c0_seq3	-	-	-	-	-	-
comp10982_c0	comp10982_c0_seq1,comp10982_c0_seq2	-	-	-	-	-	-
comp14687_c0	comp14687_c0_seq1	-	-	-	-	-	-
comp75092_c0	comp75092_c0_seq1	-	-	-	-	-	-
comp13199_c0	comp13199_c0_seq1	-	-	-	-	-	-
comp12208_c0	comp12208_c0_seq1	-	-	-	-	-	-
comp27964_c0	comp27964_c0_seq1	-	-	-	-	-	-
comp67936_c0	comp67936_c0_seq1	-	-	-	-	-	-
comp13918_c0	comp13918_c0_seq1	-	-	-	-	-	-
comp8489_c0	comp8489_c0_seq1	-	-	-	-	-	-
comp26535_c0	comp26535_c0_seq1,comp26535_c0_seq10,comp26535_c0_seq11,comp26535_c0_seq12,comp26535_c0_seq13,comp26535_c0_seq14,comp26535_c0_seq15,comp26535_c0_seq16,comp26535_c0_seq17,comp26535_c0_seq18,comp26535_c0_seq19,comp26535_c0_seq2,comp26535_c0_seq20,comp26535_c0_seq21,comp26535_c0_seq22,comp26535_c0_seq23,comp26535_c0_seq24,comp26535_c0_seq25,comp26535_c0_seq26,comp26535_c0_seq27,comp26535_c0_seq28,co…	-	-	-	-	-	-
comp24948_c0	comp24948_c0_seq1,comp24948_c0_seq10,comp24948_c0_seq11,comp24948_c0_seq12,comp24948_c0_seq13,comp24948_c0_seq14,comp24948_c0_seq15,comp24948_c0_seq16,comp24948_c0_seq17,comp24948_c0_seq18,comp24948_c0_seq19,comp24948_c0_seq2,comp24948_c0_seq20,comp24948_c0_seq21,comp24948_c0_seq22,comp24948_c0_seq23,comp24948_c0_seq3,comp24948_c0_seq4,comp24948_c0_seq5,comp24948_c0_seq6,comp24948_c0_seq7,comp249…	-	-	-	-	-	-
comp25471_c0	comp25471_c0_seq1,comp25471_c0_seq10,comp25471_c0_seq11,comp25471_c0_seq12,comp25471_c0_seq13,comp25471_c0_seq14,comp25471_c0_seq15,comp25471_c0_seq16,comp25471_c0_seq17,comp25471_c0_seq18,comp25471_c0_seq19,comp25471_c0_seq2,comp25471_c0_seq20,comp25471_c0_seq21,comp25471_c0_seq22,comp25471_c0_seq23,comp25471_c0_seq24,comp25471_c0_seq25,comp25471_c0_seq26,comp25471_c0_seq27,comp25471_c0_seq28,co…	-	-	-	-	-	-
comp30189_c0	comp30189_c0_seq1	-	-	-	-	-	-
comp49661_c0	comp49661_c0_seq1	-	-	-	-	-	-
comp14487_c0	comp14487_c0_seq1	-	-	-	-	-	-
comp46487_c0	comp46487_c0_seq1	-	-	-	-	-	-
comp22866_c0	comp22866_c0_seq1	-	-	-	-	-	-
comp19720_c0	comp19720_c0_seq1,comp19720_c0_seq2,comp19720_c0_seq3,comp19720_c0_seq4	-	-	-	-	-	-
comp17186_c0	comp17186_c0_seq1,comp17186_c0_seq2	-	-	-	-	-	-
comp25531_c0	comp25531_c0_seq1,comp25531_c0_seq2,comp25531_c0_seq3,comp25531_c0_seq4	-	-	-	-	-	-
comp10023_c0	comp10023_c0_seq1	-	-	-	-	-	-
comp23755_c0	comp23755_c0_seq1,comp23755_c0_seq2	-	-	-	-	-	-
comp24456_c0	comp24456_c0_seq1,comp24456_c0_seq10,comp24456_c0_seq11,comp24456_c0_seq12,comp24456_c0_seq13,comp24456_c0_seq2,comp24456_c0_seq3,comp24456_c0_seq4,comp24456_c0_seq5,comp24456_c0_seq6,comp24456_c0_seq7,comp24456_c0_seq8,comp24456_c0_seq9	-	-	-	-	-	-
comp11129_c0	comp11129_c0_seq1,comp11129_c0_seq2,comp11129_c0_seq3,comp11129_c0_seq4	-	-	-	-	-	-
comp4960_c0	comp4960_c0_seq1	-	-	-	-	-	-
comp13502_c0	comp13502_c0_seq1	-	-	-	-	-	-
comp11403_c0	comp11403_c0_seq1	-	-	-	-	-	-
comp66980_c0	comp66980_c0_seq1	-	-	-	-	-	-
comp20294_c0	comp20294_c0_seq1,comp20294_c0_seq10,comp20294_c0_seq11,comp20294_c0_seq12,comp20294_c0_seq2,comp20294_c0_seq3,comp20294_c0_seq4,comp20294_c0_seq5,comp20294_c0_seq6,comp20294_c0_seq7,comp20294_c0_seq8,comp20294_c0_seq9	-	-	-	-	-	-
comp33912_c0	comp33912_c0_seq1	-	-	-	-	-	-
comp35307_c0	comp35307_c0_seq1	-	-	-	-	-	-
comp49123_c0	comp49123_c0_seq1	-	-	-	-	-	-
comp40546_c0	comp40546_c0_seq1	-	-	-	-	-	-
comp93158_c0	comp93158_c0_seq1	-	-	-	-	-	-
comp22845_c1	comp22845_c1_seq1,comp22845_c1_seq2,comp22845_c1_seq3	-	-	-	-	-	-
comp5146_c0	comp5146_c0_seq1	-	-	-	-	-	-
comp5107_c0	comp5107_c0_seq1	-	-	-	[I] Lipid transport and metabolism	-	-
comp64218_c0	comp64218_c0_seq1	-	-	-	-	-	-
comp26481_c1	comp26481_c1_seq1,comp26481_c1_seq10,comp26481_c1_seq11,comp26481_c1_seq12,comp26481_c1_seq13,comp26481_c1_seq14,comp26481_c1_seq15,comp26481_c1_seq16,comp26481_c1_seq17,comp26481_c1_seq18,comp26481_c1_seq19,comp26481_c1_seq2,comp26481_c1_seq20,comp26481_c1_seq21,comp26481_c1_seq22,comp26481_c1_seq23,comp26481_c1_seq24,comp26481_c1_seq25,comp26481_c1_seq26,comp26481_c1_seq27,comp26481_c1_seq28,co…	-	-	-	-	-	-
comp27386_c0	comp27386_c0_seq1	-	-	-	-	-	-
comp16015_c0	comp16015_c0_seq1,comp16015_c0_seq2,comp16015_c0_seq3,comp16015_c0_seq4	-	-	-	-	-	-
comp11304_c0	comp11304_c0_seq1	-	-	-	[S] Function unknown	-	-
comp10001_c0	comp10001_c0_seq1	-	-	-	-	-	-
comp20119_c0	comp20119_c0_seq1	-	-	-	-	-	-
comp56019_c0	comp56019_c0_seq1	-	-	-	-	-	-
comp33219_c0	comp33219_c0_seq1	-	-	-	-	-	-
comp14646_c0	comp14646_c0_seq1,comp14646_c0_seq2,comp14646_c0_seq3	-	-	-	-	-	-
comp15141_c0	comp15141_c0_seq1,comp15141_c0_seq2,comp15141_c0_seq3	-	-	-	-	-	-
comp69280_c0	comp69280_c0_seq1	-	-	-	-	-	-
comp23752_c0	comp23752_c0_seq1	-	-	-	-	-	-
comp60301_c0	comp60301_c0_seq1	-	-	-	-	-	-
comp19388_c0	comp19388_c0_seq1,comp19388_c0_seq2	-	-	-	-	-	-
comp41114_c0	comp41114_c0_seq1	-	-	-	-	-	-
comp49364_c0	comp49364_c0_seq1	-	-	-	-	-	-
comp38766_c0	comp38766_c0_seq1	-	-	-	-	-	-
comp41053_c0	comp41053_c0_seq1	-	-	-	-	-	-
comp10705_c0	comp10705_c0_seq1,comp10705_c0_seq2,comp10705_c0_seq3	-	-	-	-	-	-
comp26458_c0	comp26458_c0_seq1,comp26458_c0_seq10,comp26458_c0_seq11,comp26458_c0_seq12,comp26458_c0_seq13,comp26458_c0_seq14,comp26458_c0_seq15,comp26458_c0_seq16,comp26458_c0_seq17,comp26458_c0_seq18,comp26458_c0_seq19,comp26458_c0_seq2,comp26458_c0_seq20,comp26458_c0_seq21,comp26458_c0_seq22,comp26458_c0_seq23,comp26458_c0_seq24,comp26458_c0_seq25,comp26458_c0_seq26,comp26458_c0_seq27,comp26458_c0_seq28,co…	-	-	-	-	-	-
comp16928_c0	comp16928_c0_seq1,comp16928_c0_seq2,comp16928_c0_seq3,comp16928_c0_seq4,comp16928_c0_seq5,comp16928_c0_seq6	-	-	-	-	-	-
comp2764_c0	comp2764_c0_seq1	-	-	-	[S] Function unknown	-	-
comp16931_c0	comp16931_c0_seq1,comp16931_c0_seq2,comp16931_c0_seq3	-	-	-	[R] General function prediction only	-	-
comp28963_c0	comp28963_c0_seq1	-	-	-	-	-	-
comp20097_c0	comp20097_c0_seq1	-	-	-	-	-	-
comp6269_c0	comp6269_c0_seq1	-	-	-	[R] General function prediction only	-	-
comp6558_c1	comp6558_c1_seq1	-	-	-	-	-	-
comp8728_c0	comp8728_c0_seq1	-	-	-	-	-	-
comp12201_c0	comp12201_c0_seq1	-	-	-	-	-	-
comp47564_c0	comp47564_c0_seq1	-	-	-	-	-	-
comp46269_c0	comp46269_c0_seq1	-	-	-	-	-	-
comp25568_c0	comp25568_c0_seq1,comp25568_c0_seq10,comp25568_c0_seq11,comp25568_c0_seq12,comp25568_c0_seq13,comp25568_c0_seq14,comp25568_c0_seq15,comp25568_c0_seq16,comp25568_c0_seq17,comp25568_c0_seq18,comp25568_c0_seq19,comp25568_c0_seq2,comp25568_c0_seq20,comp25568_c0_seq21,comp25568_c0_seq22,comp25568_c0_seq23,comp25568_c0_seq24,comp25568_c0_seq25,comp25568_c0_seq26,comp25568_c0_seq27,comp25568_c0_seq28,co…	-	-	-	-	-	-
comp66252_c0	comp66252_c0_seq1	-	-	-	-	-	-
comp438_c1	comp438_c1_seq1	-	-	-	-	-	-
comp9357_c0	comp9357_c0_seq1	-	-	-	-	-	-
comp66527_c0	comp66527_c0_seq1	-	-	-	-	-	-
comp21387_c0	comp21387_c0_seq1,comp21387_c0_seq10,comp21387_c0_seq2,comp21387_c0_seq3,comp21387_c0_seq4,comp21387_c0_seq5,comp21387_c0_seq6,comp21387_c0_seq7,comp21387_c0_seq8,comp21387_c0_seq9	-	-	-	-	-	-
comp23977_c0	comp23977_c0_seq1,comp23977_c0_seq2,comp23977_c0_seq3,comp23977_c0_seq4,comp23977_c0_seq5	-	-	-	-	-	-
comp40924_c0	comp40924_c0_seq1	-	-	-	-	-	-
comp19991_c0	comp19991_c0_seq1,comp19991_c0_seq2,comp19991_c0_seq3,comp19991_c0_seq4,comp19991_c0_seq5,comp19991_c0_seq6,comp19991_c0_seq7,comp19991_c0_seq8,comp19991_c0_seq9	-	-	-	-	-	-
comp31086_c0	comp31086_c0_seq1	-	-	GO:0008289(lipid binding);GO:0006869(lipid transport)	-	-	-
comp2938_c0	comp2938_c0_seq1	-	-	-	-	-	-
comp85069_c0	comp85069_c0_seq1	-	-	-	-	-	-
comp59138_c0	comp59138_c0_seq1	-	-	-	-	-	-
comp21391_c0	comp21391_c0_seq1,comp21391_c0_seq2,comp21391_c0_seq3	-	-	-	-	-	-
comp16054_c0	comp16054_c0_seq1,comp16054_c0_seq2	-	-	-	-	-	-
comp7982_c0	comp7982_c0_seq1	-	-	-	-	-	-
comp24813_c0	comp24813_c0_seq1,comp24813_c0_seq2	-	-	-	-	-	-
comp37158_c0	comp37158_c0_seq1	-	-	-	-	-	-
comp16555_c0	comp16555_c0_seq1,comp16555_c0_seq2	-	-	-	-	-	-
comp21319_c0	comp21319_c0_seq1	-	-	-	-	K07052	-
comp26372_c0	comp26372_c0_seq1,comp26372_c0_seq10,comp26372_c0_seq11,comp26372_c0_seq12,comp26372_c0_seq13,comp26372_c0_seq14,comp26372_c0_seq15,comp26372_c0_seq16,comp26372_c0_seq17,comp26372_c0_seq18,comp26372_c0_seq19,comp26372_c0_seq2,comp26372_c0_seq20,comp26372_c0_seq21,comp26372_c0_seq22,comp26372_c0_seq23,comp26372_c0_seq24,comp26372_c0_seq25,comp26372_c0_seq26,comp26372_c0_seq27,comp26372_c0_seq28,co…	-	-	-	-	-	-
comp27851_c0	comp27851_c0_seq1	-	-	-	-	-	-
comp13063_c0	comp13063_c0_seq1,comp13063_c0_seq2,comp13063_c0_seq3,comp13063_c0_seq4	-	-	-	-	-	-
comp20040_c0	comp20040_c0_seq1,comp20040_c0_seq2,comp20040_c0_seq3	-	-	-	-	-	-
comp69102_c0	comp69102_c0_seq1	-	-	-	-	-	-
comp33348_c0	comp33348_c0_seq1	-	-	-	-	-	-
comp6792_c0	comp6792_c0_seq1,comp6792_c0_seq2	-	-	-	-	-	-
comp44124_c0	comp44124_c0_seq1	-	-	-	-	-	-
comp101125_c0	comp101125_c0_seq1	-	-	-	[S] Function unknown	-	-
comp17452_c0	comp17452_c0_seq1,comp17452_c0_seq2	-	-	-	-	-	-
comp26361_c0	comp26361_c0_seq1,comp26361_c0_seq2,comp26361_c0_seq3	-	-	GO:0016491(oxidoreductase activity);GO:0009734(auxin mediated signaling pathway)	[C] Energy production and conversion	-	-
comp18504_c0	comp18504_c0_seq1	-	-	-	-	-	-
comp25351_c0	comp25351_c0_seq1,comp25351_c0_seq10,comp25351_c0_seq11,comp25351_c0_seq12,comp25351_c0_seq13,comp25351_c0_seq14,comp25351_c0_seq15,comp25351_c0_seq16,comp25351_c0_seq17,comp25351_c0_seq18,comp25351_c0_seq19,comp25351_c0_seq2,comp25351_c0_seq20,comp25351_c0_seq21,comp25351_c0_seq22,comp25351_c0_seq23,comp25351_c0_seq24,comp25351_c0_seq25,comp25351_c0_seq26,comp25351_c0_seq27,comp25351_c0_seq28,co…	-	-	-	-	-	-
comp15214_c0	comp15214_c0_seq1,comp15214_c0_seq2,comp15214_c0_seq3,comp15214_c0_seq4	-	-	-	-	-	-
comp37788_c0	comp37788_c0_seq1	-	-	-	-	-	-
comp8860_c0	comp8860_c0_seq1,comp8860_c0_seq2	-	-	-	-	-	-
comp67731_c0	comp67731_c0_seq1	-	-	-	-	-	-
comp12434_c0	comp12434_c0_seq1,comp12434_c0_seq2,comp12434_c0_seq3,comp12434_c0_seq4	-	-	-	-	-	-
comp78121_c0	comp78121_c0_seq1	-	-	-	-	-	-
comp18512_c0	comp18512_c0_seq1,comp18512_c0_seq2,comp18512_c0_seq3,comp18512_c0_seq4,comp18512_c0_seq5,comp18512_c0_seq6,comp18512_c0_seq7,comp18512_c0_seq8	-	-	-	-	-	-
comp461_c0	comp461_c0_seq1	-	-	-	-	-	-
comp24668_c0	comp24668_c0_seq1,comp24668_c0_seq2,comp24668_c0_seq3,comp24668_c0_seq4	-	-	-	-	-	-
comp16883_c0	comp16883_c0_seq1	-	-	-	-	-	-
comp82956_c0	comp82956_c0_seq1	-	-	-	-	-	-
comp29899_c0	comp29899_c0_seq1	-	-	-	-	-	-
comp26387_c0	comp26387_c0_seq1,comp26387_c0_seq10,comp26387_c0_seq100,comp26387_c0_seq101,comp26387_c0_seq102,comp26387_c0_seq103,comp26387_c0_seq104,comp26387_c0_seq105,comp26387_c0_seq106,comp26387_c0_seq107,comp26387_c0_seq108,comp26387_c0_seq109,comp26387_c0_seq11,comp26387_c0_seq110,comp26387_c0_seq111,comp26387_c0_seq112,comp26387_c0_seq113,comp26387_c0_seq114,comp26387_c0_seq115,comp26387_c0_seq116,com…	-	-	-	-	-	-
comp8083_c0	comp8083_c0_seq1,comp8083_c0_seq2,comp8083_c0_seq3	-	-	-	-	-	-
comp438_c0	comp438_c0_seq1	-	-	-	-	-	-
comp34498_c0	comp34498_c0_seq1	-	-	-	-	-	-
comp45453_c0	comp45453_c0_seq1	-	-	-	[G] Carbohydrate transport and metabolism	-	-
comp28654_c0	comp28654_c0_seq1	-	-	-	-	-	-
comp7384_c0	comp7384_c0_seq1	-	-	-	-	-	-
comp72583_c0	comp72583_c0_seq1	-	-	-	-	-	-
comp62125_c0	comp62125_c0_seq1	-	-	-	-	-	-
comp20747_c0	comp20747_c0_seq1	-	-	-	[K] Transcription	-	-
comp26521_c0	comp26521_c0_seq1,comp26521_c0_seq10,comp26521_c0_seq100,comp26521_c0_seq101,comp26521_c0_seq102,comp26521_c0_seq103,comp26521_c0_seq104,comp26521_c0_seq105,comp26521_c0_seq106,comp26521_c0_seq107,comp26521_c0_seq108,comp26521_c0_seq109,comp26521_c0_seq11,comp26521_c0_seq110,comp26521_c0_seq111,comp26521_c0_seq112,comp26521_c0_seq113,comp26521_c0_seq114,comp26521_c0_seq115,comp26521_c0_seq116,com…	-	-	-	-	-	-
comp6483_c0	comp6483_c0_seq1,comp6483_c0_seq2	-	-	-	-	-	-
comp12045_c0	comp12045_c0_seq1,comp12045_c0_seq2	-	-	-	-	-	-
comp30411_c0	comp30411_c0_seq1	-	-	-	-	-	-
comp25801_c0	comp25801_c0_seq1,comp25801_c0_seq10,comp25801_c0_seq11,comp25801_c0_seq12,comp25801_c0_seq13,comp25801_c0_seq14,comp25801_c0_seq15,comp25801_c0_seq16,comp25801_c0_seq17,comp25801_c0_seq18,comp25801_c0_seq19,comp25801_c0_seq2,comp25801_c0_seq20,comp25801_c0_seq21,comp25801_c0_seq22,comp25801_c0_seq23,comp25801_c0_seq24,comp25801_c0_seq25,comp25801_c0_seq26,comp25801_c0_seq27,comp25801_c0_seq28,co…	-	-	-	[S] Function unknown	-	-
comp18497_c0	comp18497_c0_seq1	-	-	-	-	-	-
comp21295_c0	comp21295_c0_seq1	-	-	-	-	-	-
comp22047_c0	comp22047_c0_seq1	-	-	-	-	-	-
comp1505_c0	comp1505_c0_seq1	-	-	-	-	-	-
comp6525_c0	comp6525_c0_seq1	-	-	-	-	-	-
comp19057_c0	comp19057_c0_seq1	-	-	-	-	-	-
comp12394_c0	comp12394_c0_seq1,comp12394_c0_seq2	-	-	-	-	-	-
comp21892_c0	comp21892_c0_seq1	-	-	-	-	-	-
comp6121_c0	comp6121_c0_seq1	-	-	-	-	-	-
comp12386_c0	comp12386_c0_seq1	-	-	-	-	-	-
comp28585_c0	comp28585_c0_seq1	-	-	-	-	-	-
comp20763_c0	comp20763_c0_seq1	-	-	-	[P] Inorganic ion transport and metabolism	-	-
comp66732_c0	comp66732_c0_seq1	-	-	-	-	-	-
comp13567_c0	comp13567_c0_seq1,comp13567_c0_seq2,comp13567_c0_seq3,comp13567_c0_seq4	-	-	-	-	-	-
comp9031_c0	comp9031_c0_seq1	-	-	-	-	-	-
comp25918_c1	comp25918_c1_seq1,comp25918_c1_seq10,comp25918_c1_seq11,comp25918_c1_seq12,comp25918_c1_seq13,comp25918_c1_seq14,comp25918_c1_seq15,comp25918_c1_seq16,comp25918_c1_seq17,comp25918_c1_seq18,comp25918_c1_seq19,comp25918_c1_seq2,comp25918_c1_seq20,comp25918_c1_seq21,comp25918_c1_seq22,comp25918_c1_seq23,comp25918_c1_seq24,comp25918_c1_seq25,comp25918_c1_seq26,comp25918_c1_seq27,comp25918_c1_seq28,co…	-	-	-	-	-	-
comp44339_c0	comp44339_c0_seq1	-	-	-	-	-	-
comp16983_c0	comp16983_c0_seq1,comp16983_c0_seq2,comp16983_c0_seq3,comp16983_c0_seq4	-	-	-	-	-	-
comp14026_c0	comp14026_c0_seq1	-	-	-	-	-	-
comp47021_c0	comp47021_c0_seq1	-	-	-	-	-	-
comp13392_c0	comp13392_c0_seq1	-	-	-	-	-	-
comp22921_c0	comp22921_c0_seq1,comp22921_c0_seq10,comp22921_c0_seq11,comp22921_c0_seq12,comp22921_c0_seq13,comp22921_c0_seq14,comp22921_c0_seq15,comp22921_c0_seq16,comp22921_c0_seq17,comp22921_c0_seq18,comp22921_c0_seq19,comp22921_c0_seq2,comp22921_c0_seq20,comp22921_c0_seq21,comp22921_c0_seq22,comp22921_c0_seq23,comp22921_c0_seq24,comp22921_c0_seq25,comp22921_c0_seq26,comp22921_c0_seq27,comp22921_c0_seq28,co…	-	-	-	-	-	-
comp23132_c0	comp23132_c0_seq1	-	-	-	-	-	-
comp17012_c0	comp17012_c0_seq1,comp17012_c0_seq2,comp17012_c0_seq3	-	-	-	-	-	-
comp21274_c0	comp21274_c0_seq1,comp21274_c0_seq2,comp21274_c0_seq3,comp21274_c0_seq4	-	-	-	-	-	-
comp34110_c0	comp34110_c0_seq1	-	-	-	-	-	-
comp3760_c0	comp3760_c0_seq1	-	-	-	-	-	-
comp64674_c0	comp64674_c0_seq1	-	-	-	-	-	-
comp11083_c0	comp11083_c0_seq1	-	-	-	-	-	-
comp3652_c0	comp3652_c0_seq1	-	-	-	-	-	-
comp92558_c0	comp92558_c0_seq1	-	-	-	-	-	-
comp19072_c0	comp19072_c0_seq1	-	-	-	-	-	-
comp7763_c0	comp7763_c0_seq1,comp7763_c0_seq2	-	-	-	-	-	-
comp13397_c0	comp13397_c0_seq1	-	-	-	-	-	-
comp14726_c0	comp14726_c0_seq1,comp14726_c0_seq2,comp14726_c0_seq3	-	-	-	-	-	-
comp10546_c0	comp10546_c0_seq1	-	-	-	-	-	-
comp42636_c0	comp42636_c0_seq1	-	-	-	-	-	-
comp15713_c0	comp15713_c0_seq1	-	-	-	-	-	-
comp21233_c0	comp21233_c0_seq1,comp21233_c0_seq2,comp21233_c0_seq3,comp21233_c0_seq4,comp21233_c0_seq5,comp21233_c0_seq6	-	-	-	-	-	-
comp41841_c0	comp41841_c0_seq1	-	-	-	-	-	-
comp21166_c0	comp21166_c0_seq1,comp21166_c0_seq2,comp21166_c0_seq3,comp21166_c0_seq4	-	-	-	-	-	-
comp70692_c0	comp70692_c0_seq1	-	-	-	-	-	-
comp106318_c0	comp106318_c0_seq1	-	-	-	-	-	-
comp28803_c0	comp28803_c0_seq1	-	-	-	-	-	-
comp15468_c1	comp15468_c1_seq1	-	-	-	-	-	-
comp2614_c0	comp2614_c0_seq1	-	-	-	-	-	-
comp26274_c1	comp26274_c1_seq1,comp26274_c1_seq10,comp26274_c1_seq11,comp26274_c1_seq12,comp26274_c1_seq13,comp26274_c1_seq14,comp26274_c1_seq15,comp26274_c1_seq16,comp26274_c1_seq17,comp26274_c1_seq18,comp26274_c1_seq19,comp26274_c1_seq2,comp26274_c1_seq20,comp26274_c1_seq21,comp26274_c1_seq22,comp26274_c1_seq23,comp26274_c1_seq24,comp26274_c1_seq25,comp26274_c1_seq26,comp26274_c1_seq27,comp26274_c1_seq28,co…	-	-	-	-	-	-
comp19839_c1	comp19839_c1_seq1	-	-	-	-	-	-
comp46107_c0	comp46107_c0_seq1	-	-	-	-	-	-
comp38823_c0	comp38823_c0_seq1	-	-	-	-	-	-
comp3432_c0	comp3432_c0_seq1	-	-	-	-	-	-
comp22352_c0	comp22352_c0_seq1	-	-	-	[M] Cell wall/membrane/envelope biogenesis	-	-
comp16403_c0	comp16403_c0_seq1	-	-	-	-	-	-
comp70781_c0	comp70781_c0_seq1	-	-	-	-	-	-
comp82546_c0	comp82546_c0_seq1	-	-	-	-	-	-
comp28887_c0	comp28887_c0_seq1	-	-	-	-	-	-
comp7581_c0	comp7581_c0_seq1	-	-	-	-	-	-
comp16457_c0	comp16457_c0_seq1,comp16457_c0_seq2,comp16457_c0_seq3,comp16457_c0_seq4	-	-	-	-	-	-
comp60150_c0	comp60150_c0_seq1	-	-	-	-	-	-
comp66571_c0	comp66571_c0_seq1	-	-	-	-	-	-
comp26735_c0	comp26735_c0_seq1,comp26735_c0_seq2,comp26735_c0_seq3,comp26735_c0_seq4,comp26735_c0_seq5,comp26735_c0_seq6,comp26735_c0_seq7	-	-	-	-	-	-
comp318_c1	comp318_c1_seq1	-	-	-	-	-	-
comp71169_c0	comp71169_c0_seq1	-	-	-	-	-	-
comp10683_c0	comp10683_c0_seq1,comp10683_c0_seq2,comp10683_c0_seq3	-	-	-	-	-	-
comp77496_c0	comp77496_c0_seq1	-	-	-	-	-	-
comp5482_c0	comp5482_c0_seq1,comp5482_c0_seq2	-	-	-	-	-	-
comp39681_c0	comp39681_c0_seq1	-	-	-	-	-	-
comp26544_c0	comp26544_c0_seq1,comp26544_c0_seq10,comp26544_c0_seq100,comp26544_c0_seq101,comp26544_c0_seq102,comp26544_c0_seq103,comp26544_c0_seq104,comp26544_c0_seq105,comp26544_c0_seq106,comp26544_c0_seq107,comp26544_c0_seq108,comp26544_c0_seq109,comp26544_c0_seq11,comp26544_c0_seq110,comp26544_c0_seq111,comp26544_c0_seq112,comp26544_c0_seq113,comp26544_c0_seq114,comp26544_c0_seq115,comp26544_c0_seq116,com…	-	-	-	-	-	-
comp62466_c0	comp62466_c0_seq1	-	-	-	-	-	-
comp17224_c0	comp17224_c0_seq1,comp17224_c0_seq2,comp17224_c0_seq3,comp17224_c0_seq4,comp17224_c0_seq5,comp17224_c0_seq6,comp17224_c0_seq7,comp17224_c0_seq8	-	-	-	-	-	-
comp15241_c0	comp15241_c0_seq1	-	-	-	-	-	-
comp19615_c0	comp19615_c0_seq1,comp19615_c0_seq2,comp19615_c0_seq3	-	-	-	-	-	-
comp5662_c0	comp5662_c0_seq1	-	-	-	-	-	-
comp20240_c0	comp20240_c0_seq1,comp20240_c0_seq2,comp20240_c0_seq3,comp20240_c0_seq4	-	-	-	-	-	-
comp5116_c0	comp5116_c0_seq1,comp5116_c0_seq2	-	-	-	-	-	-
comp30622_c0	comp30622_c0_seq1,comp30622_c0_seq2	-	-	-	-	-	-
comp22224_c0	comp22224_c0_seq1,comp22224_c0_seq10,comp22224_c0_seq11,comp22224_c0_seq12,comp22224_c0_seq13,comp22224_c0_seq14,comp22224_c0_seq15,comp22224_c0_seq16,comp22224_c0_seq17,comp22224_c0_seq2,comp22224_c0_seq3,comp22224_c0_seq4,comp22224_c0_seq5,comp22224_c0_seq6,comp22224_c0_seq7,comp22224_c0_seq8,comp22224_c0_seq9	-	-	-	-	-	-
comp17557_c0	comp17557_c0_seq1	-	-	GO:0005576(extracellular region);GO:0004869(cysteine-type endopeptidase inhibitor activity);GO:0006952(defense response)	-	-	-
comp33767_c0	comp33767_c0_seq1	-	-	-	-	-	-
comp57387_c0	comp57387_c0_seq1	-	-	-	-	-	-
comp11938_c0	comp11938_c0_seq1,comp11938_c0_seq2	-	-	-	-	-	-
comp17759_c0	comp17759_c0_seq1	-	-	-	-	-	-
comp5818_c0	comp5818_c0_seq1	-	-	-	-	-	-
comp88_c0	comp88_c0_seq1	-	-	-	-	-	-
comp10929_c0	comp10929_c0_seq1	-	-	-	[Y] Nuclear structure ;[U] Intracellular trafficking, secretion, and vesicular transport	-	-
comp38319_c0	comp38319_c0_seq1	-	-	-	-	-	-
comp11224_c0	comp11224_c0_seq1	-	-	-	-	-	-
comp12607_c0	comp12607_c0_seq1	-	-	-	-	-	-
comp38249_c0	comp38249_c0_seq1	-	-	-	-	-	-
comp6445_c0	comp6445_c0_seq1	-	-	-	-	-	-
comp20669_c0	comp20669_c0_seq1	-	-	-	-	-	-
comp94532_c0	comp94532_c0_seq1	-	-	-	-	-	-
comp22800_c0	comp22800_c0_seq1,comp22800_c0_seq2	-	-	-	-	-	-
comp20179_c0	comp20179_c0_seq1,comp20179_c0_seq2,comp20179_c0_seq3,comp20179_c0_seq4	-	-	-	-	-	-
comp23712_c0	comp23712_c0_seq1	-	-	-	[T] Signal transduction mechanisms	-	-
comp30086_c0	comp30086_c0_seq1	-	-	-	-	-	-
comp5669_c0	comp5669_c0_seq1,comp5669_c0_seq2	-	-	-	-	-	-
comp20287_c0	comp20287_c0_seq1	-	-	-	-	-	-
comp6773_c0	comp6773_c0_seq1,comp6773_c0_seq2	-	-	-	-	-	-
comp18250_c0	comp18250_c0_seq1	-	-	-	-	-	-
comp9186_c0	comp9186_c0_seq1	-	-	-	-	-	-
comp77546_c0	comp77546_c0_seq1	-	-	-	-	-	-
comp19818_c0	comp19818_c0_seq1,comp19818_c0_seq2,comp19818_c0_seq3,comp19818_c0_seq4,comp19818_c0_seq5,comp19818_c0_seq6	-	-	-	-	-	-
comp23664_c0	comp23664_c0_seq1,comp23664_c0_seq2	-	-	-	-	-	-
comp55751_c0	comp55751_c0_seq1	-	-	-	-	-	-
comp14773_c0	comp14773_c0_seq1	-	-	-	-	-	-
comp10406_c0	comp10406_c0_seq1	-	-	-	-	-	-
comp25124_c0	comp25124_c0_seq1,comp25124_c0_seq2,comp25124_c0_seq3,comp25124_c0_seq4	-	-	-	-	-	-
comp14561_c0	comp14561_c0_seq1	-	-	-	[S] Function unknown	-	-
comp5440_c0	comp5440_c0_seq1	-	-	-	-	-	-
comp22636_c0	comp22636_c0_seq1,comp22636_c0_seq2,comp22636_c0_seq3,comp22636_c0_seq4,comp22636_c0_seq5,comp22636_c0_seq6,comp22636_c0_seq7,comp22636_c0_seq8	-	-	-	-	-	-
comp16815_c0	comp16815_c0_seq1,comp16815_c0_seq2	-	-	-	-	-	-
comp5273_c0	comp5273_c0_seq1	-	-	-	-	-	-
comp35017_c0	comp35017_c0_seq1	-	-	-	[R] General function prediction only	-	-
comp22846_c0	comp22846_c0_seq1	-	-	-	-	-	-
comp24752_c0	comp24752_c0_seq1,comp24752_c0_seq10,comp24752_c0_seq11,comp24752_c0_seq12,comp24752_c0_seq13,comp24752_c0_seq14,comp24752_c0_seq15,comp24752_c0_seq16,comp24752_c0_seq17,comp24752_c0_seq18,comp24752_c0_seq19,comp24752_c0_seq2,comp24752_c0_seq20,comp24752_c0_seq21,comp24752_c0_seq22,comp24752_c0_seq23,comp24752_c0_seq24,comp24752_c0_seq3,comp24752_c0_seq4,comp24752_c0_seq5,comp24752_c0_seq6,comp24…	-	-	-	-	-	-
comp24271_c0	comp24271_c0_seq1,comp24271_c0_seq2,comp24271_c0_seq3,comp24271_c0_seq4	-	-	-	-	-	-
comp10254_c0	comp10254_c0_seq1,comp10254_c0_seq2,comp10254_c0_seq3,comp10254_c0_seq4	-	-	-	-	-	-
comp2804_c0	comp2804_c0_seq1,comp2804_c0_seq2	-	-	-	-	-	-
comp23613_c0	comp23613_c0_seq1,comp23613_c0_seq10,comp23613_c0_seq11,comp23613_c0_seq12,comp23613_c0_seq13,comp23613_c0_seq14,comp23613_c0_seq15,comp23613_c0_seq16,comp23613_c0_seq17,comp23613_c0_seq18,comp23613_c0_seq19,comp23613_c0_seq2,comp23613_c0_seq20,comp23613_c0_seq21,comp23613_c0_seq22,comp23613_c0_seq23,comp23613_c0_seq3,comp23613_c0_seq4,comp23613_c0_seq5,comp23613_c0_seq6,comp23613_c0_seq7,comp236…	-	-	-	-	-	-
comp48009_c0	comp48009_c0_seq1	-	-	-	-	-	-
comp17167_c0	comp17167_c0_seq1	-	-	-	-	-	-
comp15089_c0	comp15089_c0_seq1,comp15089_c0_seq2,comp15089_c0_seq3	-	-	-	[R] General function prediction only	-	-
comp16999_c0	comp16999_c0_seq1	-	-	-	-	-	-
comp12319_c0	comp12319_c0_seq1,comp12319_c0_seq2	-	-	-	-	-	-
comp8144_c0	comp8144_c0_seq1,comp8144_c0_seq2	-	-	-	-	-	-
comp29109_c0	comp29109_c0_seq1	-	-	-	[D] Cell cycle control, cell division, chromosome partitioning	-	-
comp58679_c0	comp58679_c0_seq1	-	-	-	[L] Replication, recombination and repair	-	-
comp16209_c1	comp16209_c1_seq1,comp16209_c1_seq2,comp16209_c1_seq3,comp16209_c1_seq4	-	-	-	-	-	-
comp7905_c0	comp7905_c0_seq1	-	-	-	-	-	-
comp3567_c0	comp3567_c0_seq1	-	-	-	-	-	-
comp25541_c0	comp25541_c0_seq1,comp25541_c0_seq2	-	-	-	[R] General function prediction only	-	-
comp9974_c0	comp9974_c0_seq1	-	-	-	-	-	-
comp5978_c0	comp5978_c0_seq1	-	-	-	-	-	-
comp17762_c0	comp17762_c0_seq1	-	-	-	-	-	-
comp18655_c0	comp18655_c0_seq1,comp18655_c0_seq2,comp18655_c0_seq3,comp18655_c0_seq4	-	-	-	-	-	-
comp43829_c0	comp43829_c0_seq1	-	-	-	-	-	-
comp22417_c0	comp22417_c0_seq1,comp22417_c0_seq2,comp22417_c0_seq3,comp22417_c0_seq4,comp22417_c0_seq5,comp22417_c0_seq6	-	-	-	-	-	-
comp50410_c0	comp50410_c0_seq1	-	-	-	-	-	-
comp1625_c0	comp1625_c0_seq1	-	-	-	-	-	-
comp20966_c0	comp20966_c0_seq1	-	-	-	-	-	-
comp11984_c0	comp11984_c0_seq1,comp11984_c0_seq2,comp11984_c0_seq3	-	-	-	-	-	-
comp5874_c0	comp5874_c0_seq1	-	-	-	-	-	-
comp42318_c0	comp42318_c0_seq1	-	-	-	-	-	-
comp88232_c0	comp88232_c0_seq1	-	-	-	-	-	-
comp22674_c0	comp22674_c0_seq1,comp22674_c0_seq2,comp22674_c0_seq3,comp22674_c0_seq4,comp22674_c0_seq5,comp22674_c0_seq6,comp22674_c0_seq7,comp22674_c0_seq8,comp22674_c0_seq9	-	-	-	-	-	-
comp14019_c0	comp14019_c0_seq1	-	-	-	-	-	-
comp63062_c0	comp63062_c0_seq1	-	-	-	-	-	-
comp12824_c0	comp12824_c0_seq1,comp12824_c0_seq2,comp12824_c0_seq3	-	-	-	-	-	-
comp24808_c0	comp24808_c0_seq1	-	-	-	[O] Posttranslational modification, protein turnover, chaperones	-	-
comp18780_c0	comp18780_c0_seq1	-	-	-	-	-	-
comp33598_c0	comp33598_c0_seq1	-	-	-	-	-	-
comp25277_c0	comp25277_c0_seq1	-	-	-	-	-	-
comp22212_c0	comp22212_c0_seq1	-	-	-	-	-	-
comp19746_c0	comp19746_c0_seq1,comp19746_c0_seq2,comp19746_c0_seq3,comp19746_c0_seq4,comp19746_c0_seq5	-	-	-	-	-	-
comp23644_c0	comp23644_c0_seq1	-	-	-	-	-	-
comp21477_c0	comp21477_c0_seq1,comp21477_c0_seq2	-	-	-	-	-	-
comp11291_c0	comp11291_c0_seq1,comp11291_c0_seq2	-	-	-	-	-	-
comp17460_c0	comp17460_c0_seq1	-	-	-	[R] General function prediction only	-	-
comp6340_c0	comp6340_c0_seq1	-	-	-	-	-	-
comp23130_c0	comp23130_c0_seq1	-	-	-	[S] Function unknown	-	-
comp22586_c0	comp22586_c0_seq1	-	-	-	-	-	-
comp70834_c0	comp70834_c0_seq1	-	-	-	-	-	-
comp69267_c0	comp69267_c0_seq1	-	-	-	-	-	-
comp12468_c0	comp12468_c0_seq1	-	-	-	-	-	-
comp90_c1	comp90_c1_seq1	-	-	-	-	-	-
comp26436_c0	comp26436_c0_seq1,comp26436_c0_seq10,comp26436_c0_seq11,comp26436_c0_seq12,comp26436_c0_seq13,comp26436_c0_seq14,comp26436_c0_seq15,comp26436_c0_seq16,comp26436_c0_seq17,comp26436_c0_seq18,comp26436_c0_seq19,comp26436_c0_seq2,comp26436_c0_seq20,comp26436_c0_seq21,comp26436_c0_seq22,comp26436_c0_seq23,comp26436_c0_seq24,comp26436_c0_seq25,comp26436_c0_seq26,comp26436_c0_seq27,comp26436_c0_seq28,co…	-	-	-	-	-	-
comp102478_c0	comp102478_c0_seq1	-	-	-	-	-	-
comp19582_c0	comp19582_c0_seq1	-	-	-	-	-	-
comp29965_c0	comp29965_c0_seq1	-	-	-	-	-	-
comp25103_c0	comp25103_c0_seq1,comp25103_c0_seq10,comp25103_c0_seq11,comp25103_c0_seq12,comp25103_c0_seq13,comp25103_c0_seq14,comp25103_c0_seq15,comp25103_c0_seq16,comp25103_c0_seq17,comp25103_c0_seq18,comp25103_c0_seq19,comp25103_c0_seq2,comp25103_c0_seq20,comp25103_c0_seq21,comp25103_c0_seq22,comp25103_c0_seq23,comp25103_c0_seq24,comp25103_c0_seq25,comp25103_c0_seq26,comp25103_c0_seq27,comp25103_c0_seq28,co…	-	-	-	-	-	-
comp35683_c0	comp35683_c0_seq1	-	-	-	-	-	-
comp19859_c0	comp19859_c0_seq1	-	-	-	-	-	-
comp13738_c0	comp13738_c0_seq1,comp13738_c0_seq2	-	-	-	-	-	-
comp22620_c0	comp22620_c0_seq1,comp22620_c0_seq2,comp22620_c0_seq3	-	-	-	-	-	-
comp11935_c0	comp11935_c0_seq1	-	-	-	-	-	-
comp31007_c0	comp31007_c0_seq1	-	-	-	-	-	-
comp33186_c0	comp33186_c0_seq1	-	-	-	-	-	-
comp255_c0	comp255_c0_seq1,comp255_c0_seq2	-	-	-	-	-	-
comp14664_c0	comp14664_c0_seq1,comp14664_c0_seq2	-	-	-	-	-	-
comp8305_c0	comp8305_c0_seq1	-	-	-	-	-	-
comp22431_c0	comp22431_c0_seq1,comp22431_c0_seq10,comp22431_c0_seq11,comp22431_c0_seq12,comp22431_c0_seq2,comp22431_c0_seq3,comp22431_c0_seq4,comp22431_c0_seq5,comp22431_c0_seq6,comp22431_c0_seq7,comp22431_c0_seq8,comp22431_c0_seq9	-	-	-	-	-	-
comp66506_c0	comp66506_c0_seq1	-	-	-	-	-	-
comp35990_c0	comp35990_c0_seq1	-	-	-	-	-	-
comp17646_c0	comp17646_c0_seq1,comp17646_c0_seq2	-	-	-	-	-	-
comp25695_c0	comp25695_c0_seq1,comp25695_c0_seq2,comp25695_c0_seq3,comp25695_c0_seq4,comp25695_c0_seq5,comp25695_c0_seq6,comp25695_c0_seq7,comp25695_c0_seq8	-	-	-	-	-	-
comp10549_c1	comp10549_c1_seq1	-	-	-	-	-	-
comp15538_c0	comp15538_c0_seq1,comp15538_c0_seq2	-	-	-	-	-	-
comp25826_c0	comp25826_c0_seq1,comp25826_c0_seq10,comp25826_c0_seq11,comp25826_c0_seq12,comp25826_c0_seq13,comp25826_c0_seq14,comp25826_c0_seq15,comp25826_c0_seq16,comp25826_c0_seq17,comp25826_c0_seq18,comp25826_c0_seq19,comp25826_c0_seq2,comp25826_c0_seq20,comp25826_c0_seq21,comp25826_c0_seq22,comp25826_c0_seq23,comp25826_c0_seq24,comp25826_c0_seq25,comp25826_c0_seq26,comp25826_c0_seq27,comp25826_c0_seq3,com…	-	-	-	-	-	-
comp115_c0	comp115_c0_seq1	-	-	-	-	-	-
comp11419_c0	comp11419_c0_seq1	-	-	-	-	-	-
comp9876_c0	comp9876_c0_seq1,comp9876_c0_seq2	-	-	-	-	-	-
comp49697_c0	comp49697_c0_seq1	-	-	-	-	-	-
comp16287_c0	comp16287_c0_seq1,comp16287_c0_seq2,comp16287_c0_seq3,comp16287_c0_seq4,comp16287_c0_seq5,comp16287_c0_seq6	-	-	-	-	-	-
comp16281_c0	comp16281_c0_seq1	-	-	-	[I] Lipid transport and metabolism	-	-
comp37950_c0	comp37950_c0_seq1	-	-	-	-	-	-
comp9102_c0	comp9102_c0_seq1	-	-	-	-	-	-
comp28133_c0	comp28133_c0_seq1	-	-	-	-	-	-
comp25882_c0	comp25882_c0_seq1,comp25882_c0_seq10,comp25882_c0_seq11,comp25882_c0_seq12,comp25882_c0_seq13,comp25882_c0_seq14,comp25882_c0_seq15,comp25882_c0_seq16,comp25882_c0_seq17,comp25882_c0_seq18,comp25882_c0_seq19,comp25882_c0_seq2,comp25882_c0_seq20,comp25882_c0_seq21,comp25882_c0_seq22,comp25882_c0_seq23,comp25882_c0_seq24,comp25882_c0_seq25,comp25882_c0_seq26,comp25882_c0_seq27,comp25882_c0_seq28,co…	-	-	-	[Z] Cytoskeleton	-	-
comp61855_c0	comp61855_c0_seq1	-	-	-	-	-	-
comp19318_c0	comp19318_c0_seq1,comp19318_c0_seq2,comp19318_c0_seq3	-	-	-	-	-	-
comp62821_c0	comp62821_c0_seq1	-	-	-	-	-	-
comp22891_c0	comp22891_c0_seq1	-	-	-	-	-	-
comp13333_c0	comp13333_c0_seq1,comp13333_c0_seq2,comp13333_c0_seq3	-	-	-	-	-	-
comp2478_c0	comp2478_c0_seq1,comp2478_c0_seq2	-	-	-	-	-	-
comp26774_c0	comp26774_c0_seq1,comp26774_c0_seq2	-	-	-	-	-	-
comp13916_c0	comp13916_c0_seq1	-	-	-	[S] Function unknown	-	-
comp18293_c0	comp18293_c0_seq1,comp18293_c0_seq2,comp18293_c0_seq3,comp18293_c0_seq4,comp18293_c0_seq5,comp18293_c0_seq6,comp18293_c0_seq7,comp18293_c0_seq8	-	-	-	-	-	-
comp10003_c0	comp10003_c0_seq1	-	-	-	-	-	-
comp17730_c0	comp17730_c0_seq1	-	-	-	-	-	-
comp10636_c0	comp10636_c0_seq1,comp10636_c0_seq2,comp10636_c0_seq3	-	-	-	-	-	-
comp1531_c0	comp1531_c0_seq1	-	-	-	[I] Lipid transport and metabolism	-	-
comp44107_c0	comp44107_c0_seq1	-	-	-	-	-	-
comp6143_c0	comp6143_c0_seq1,comp6143_c0_seq2	-	-	-	-	-	-
comp14692_c0	comp14692_c0_seq1,comp14692_c0_seq2	-	-	-	-	-	-
comp31413_c0	comp31413_c0_seq1	-	-	-	-	-	-
comp18017_c0	comp18017_c0_seq1,comp18017_c0_seq2,comp18017_c0_seq3	-	-	-	-	-	-
comp20291_c0	comp20291_c0_seq1	-	-	-	-	-	-
comp25095_c0	comp25095_c0_seq1,comp25095_c0_seq10,comp25095_c0_seq11,comp25095_c0_seq12,comp25095_c0_seq13,comp25095_c0_seq14,comp25095_c0_seq15,comp25095_c0_seq16,comp25095_c0_seq17,comp25095_c0_seq18,comp25095_c0_seq19,comp25095_c0_seq2,comp25095_c0_seq20,comp25095_c0_seq21,comp25095_c0_seq22,comp25095_c0_seq23,comp25095_c0_seq24,comp25095_c0_seq25,comp25095_c0_seq26,comp25095_c0_seq27,comp25095_c0_seq28,co…	-	-	-	-	-	-
comp10451_c1	comp10451_c1_seq1	-	-	-	[S] Function unknown	-	-
comp6557_c0	comp6557_c0_seq1,comp6557_c0_seq2	-	-	-	-	-	-
comp15441_c0	comp15441_c0_seq1	-	-	-	-	-	-
comp23424_c0	comp23424_c0_seq1	-	-	-	[S] Function unknown	-	-
comp5198_c0	comp5198_c0_seq1	-	-	-	-	-	-
comp60326_c0	comp60326_c0_seq1	-	-	-	-	-	-
comp32914_c0	comp32914_c0_seq1	-	-	-	-	-	-
comp28896_c0	comp28896_c0_seq1	-	-	-	[R] General function prediction only	-	-
comp78067_c0	comp78067_c0_seq1	-	-	-	-	-	-
comp20677_c0	comp20677_c0_seq1	-	-	-	-	-	-
comp17045_c0	comp17045_c0_seq1,comp17045_c0_seq2	-	-	-	-	-	-
comp50414_c0	comp50414_c0_seq1	-	-	-	-	-	-
comp33791_c0	comp33791_c0_seq1	-	-	-	-	-	-
comp20461_c0	comp20461_c0_seq1	-	-	-	-	-	-
comp1652_c0	comp1652_c0_seq1	-	-	-	-	-	-
comp13966_c0	comp13966_c0_seq1,comp13966_c0_seq2	-	-	-	-	-	-
comp21640_c0	comp21640_c0_seq1,comp21640_c0_seq2	-	-	-	-	-	-
comp17321_c0	comp17321_c0_seq1,comp17321_c0_seq2,comp17321_c0_seq3,comp17321_c0_seq4,comp17321_c0_seq5	-	-	-	-	-	-
comp38554_c0	comp38554_c0_seq1	-	-	-	-	-	-
comp11063_c0	comp11063_c0_seq1,comp11063_c0_seq2,comp11063_c0_seq3,comp11063_c0_seq4	-	-	-	-	-	-
comp11611_c0	comp11611_c0_seq1,comp11611_c0_seq2,comp11611_c0_seq3	-	-	-	-	-	-
comp25468_c0	comp25468_c0_seq1,comp25468_c0_seq2	-	-	-	-	-	-
comp83381_c0	comp83381_c0_seq1	-	-	GO:0000224(peptide-N4-(N-acetyl-beta-glucosaminyl)asparagine amidase activity)	-	-	-
comp67848_c0	comp67848_c0_seq1	-	-	-	-	-	-
comp9067_c0	comp9067_c0_seq1,comp9067_c0_seq2	-	-	-	-	-	-
comp1842_c0	comp1842_c0_seq1	-	-	-	-	-	-
comp48877_c0	comp48877_c0_seq1	-	-	-	-	-	-
comp16354_c0	comp16354_c0_seq1	-	-	-	-	-	-
comp25393_c0	comp25393_c0_seq1,comp25393_c0_seq10,comp25393_c0_seq11,comp25393_c0_seq12,comp25393_c0_seq13,comp25393_c0_seq14,comp25393_c0_seq15,comp25393_c0_seq16,comp25393_c0_seq2,comp25393_c0_seq3,comp25393_c0_seq4,comp25393_c0_seq5,comp25393_c0_seq6,comp25393_c0_seq7,comp25393_c0_seq8,comp25393_c0_seq9	-	-	-	-	-	-
comp9390_c0	comp9390_c0_seq1,comp9390_c0_seq2	-	-	-	-	-	-
comp33333_c0	comp33333_c0_seq1	-	-	-	-	-	-
comp20306_c0	comp20306_c0_seq1	-	-	-	-	-	-
comp7209_c0	comp7209_c0_seq1	-	-	-	-	-	-
comp11273_c0	comp11273_c0_seq1,comp11273_c0_seq2	-	-	-	-	-	-
comp30731_c0	comp30731_c0_seq1	-	-	-	-	-	-
comp17423_c0	comp17423_c0_seq1	-	-	-	-	-	-
comp7038_c0	comp7038_c0_seq1	-	-	-	-	-	-
comp6765_c0	comp6765_c0_seq1	-	-	-	-	-	-
comp43127_c0	comp43127_c0_seq1	-	-	-	-	-	-
comp70245_c0	comp70245_c0_seq1	-	-	-	-	-	-
comp20761_c1	comp20761_c1_seq1	-	-	GO:0009543(chloroplast thylakoid lumen);GO:0004097(catechol oxidase activity);GO:0046872(metal ion binding)	-	-	-
comp18680_c0	comp18680_c0_seq1	-	-	-	-	-	-
comp2091_c0	comp2091_c0_seq1,comp2091_c0_seq2	-	-	-	-	-	-
comp12092_c1	comp12092_c1_seq1	-	-	-	-	-	-
comp11094_c0	comp11094_c0_seq1,comp11094_c0_seq2	-	-	-	-	-	-
comp9395_c0	comp9395_c0_seq1	-	-	-	-	-	-
comp34562_c0	comp34562_c0_seq1	-	-	-	-	-	-
comp11607_c0	comp11607_c0_seq1,comp11607_c0_seq2	-	-	-	-	-	-
comp9482_c0	comp9482_c0_seq1	-	-	-	-	-	-
comp34182_c0	comp34182_c0_seq1	-	-	-	-	-	-
comp19856_c0	comp19856_c0_seq1	-	-	-	-	-	-
comp11774_c0	comp11774_c0_seq1	-	-	-	-	-	-
comp21646_c0	comp21646_c0_seq1,comp21646_c0_seq10,comp21646_c0_seq11,comp21646_c0_seq12,comp21646_c0_seq13,comp21646_c0_seq14,comp21646_c0_seq15,comp21646_c0_seq16,comp21646_c0_seq2,comp21646_c0_seq3,comp21646_c0_seq4,comp21646_c0_seq5,comp21646_c0_seq6,comp21646_c0_seq7,comp21646_c0_seq8,comp21646_c0_seq9	-	-	-	-	-	-
comp31892_c0	comp31892_c0_seq1	-	-	-	-	-	-
comp1037_c0	comp1037_c0_seq1,comp1037_c0_seq2	-	-	-	-	-	-
comp19732_c0	comp19732_c0_seq1	-	-	-	-	-	-
comp14107_c0	comp14107_c0_seq1,comp14107_c0_seq2,comp14107_c0_seq3,comp14107_c0_seq4	-	-	-	-	-	-
comp24845_c0	comp24845_c0_seq1,comp24845_c0_seq2	-	-	-	-	-	-
comp6536_c0	comp6536_c0_seq1	-	-	-	-	-	-
comp19365_c0	comp19365_c0_seq1,comp19365_c0_seq2,comp19365_c0_seq3,comp19365_c0_seq4,comp19365_c0_seq5,comp19365_c0_seq6,comp19365_c0_seq7,comp19365_c0_seq8,comp19365_c0_seq9	-	-	-	-	-	-
comp12799_c0	comp12799_c0_seq1,comp12799_c0_seq2,comp12799_c0_seq3,comp12799_c0_seq4,comp12799_c0_seq5	-	-	-	-	-	-
comp21241_c0	comp21241_c0_seq1,comp21241_c0_seq2,comp21241_c0_seq3,comp21241_c0_seq4,comp21241_c0_seq5,comp21241_c0_seq6,comp21241_c0_seq7	-	-	-	-	-	-
comp17760_c0	comp17760_c0_seq1,comp17760_c0_seq10,comp17760_c0_seq11,comp17760_c0_seq12,comp17760_c0_seq13,comp17760_c0_seq2,comp17760_c0_seq3,comp17760_c0_seq4,comp17760_c0_seq5,comp17760_c0_seq6,comp17760_c0_seq7,comp17760_c0_seq8,comp17760_c0_seq9	-	-	-	[R] General function prediction only	-	-
comp65960_c0	comp65960_c0_seq1	-	-	-	-	-	-
comp69133_c0	comp69133_c0_seq1	-	-	-	-	-	-
comp12746_c0	comp12746_c0_seq1,comp12746_c0_seq2	-	-	-	-	-	-
comp18507_c0	comp18507_c0_seq1	-	-	-	-	-	-
comp36337_c0	comp36337_c0_seq1	-	-	-	-	-	-
comp97389_c0	comp97389_c0_seq1	-	-	-	-	-	-
comp12457_c0	comp12457_c0_seq1	-	-	-	-	-	-
comp10168_c0	comp10168_c0_seq1,comp10168_c0_seq2,comp10168_c0_seq3	-	-	-	-	-	-
comp18069_c0	comp18069_c0_seq1	-	-	-	-	-	-
comp21125_c0	comp21125_c0_seq1,comp21125_c0_seq2	-	-	-	-	-	-
comp7031_c0	comp7031_c0_seq1,comp7031_c0_seq2	-	-	-	-	-	-
comp23491_c0	comp23491_c0_seq1	-	-	-	[T] Signal transduction mechanisms	-	-
comp24185_c0	comp24185_c0_seq1,comp24185_c0_seq10,comp24185_c0_seq11,comp24185_c0_seq12,comp24185_c0_seq2,comp24185_c0_seq3,comp24185_c0_seq4,comp24185_c0_seq5,comp24185_c0_seq6,comp24185_c0_seq7,comp24185_c0_seq8,comp24185_c0_seq9	-	-	-	-	-	-
comp38861_c0	comp38861_c0_seq1	-	-	-	-	-	-
comp11834_c0	comp11834_c0_seq1	-	-	GO:0030246(carbohydrate binding);GO:0047938(glucose-6-phosphate 1-epimerase activity);GO:0005975(carbohydrate metabolic process)	[G] Carbohydrate transport and metabolism	-	-
comp19320_c0	comp19320_c0_seq1	-	-	-	-	-	-
comp5911_c0	comp5911_c0_seq1	-	-	-	-	-	-
comp15345_c0	comp15345_c0_seq1	-	-	-	-	-	-
comp1643_c0	comp1643_c0_seq1	-	-	-	-	-	-
comp18001_c0	comp18001_c0_seq1,comp18001_c0_seq2,comp18001_c0_seq3,comp18001_c0_seq4,comp18001_c0_seq5,comp18001_c0_seq6,comp18001_c0_seq7	-	-	-	-	-	-
comp24957_c0	comp24957_c0_seq1,comp24957_c0_seq10,comp24957_c0_seq11,comp24957_c0_seq12,comp24957_c0_seq13,comp24957_c0_seq14,comp24957_c0_seq15,comp24957_c0_seq2,comp24957_c0_seq3,comp24957_c0_seq4,comp24957_c0_seq5,comp24957_c0_seq6,comp24957_c0_seq7,comp24957_c0_seq8,comp24957_c0_seq9	-	-	-	-	-	-
comp29286_c0	comp29286_c0_seq1	-	-	-	-	-	-
comp6302_c0	comp6302_c0_seq1	-	-	-	-	-	-
comp26803_c0	comp26803_c0_seq1,comp26803_c0_seq10,comp26803_c0_seq11,comp26803_c0_seq12,comp26803_c0_seq13,comp26803_c0_seq14,comp26803_c0_seq15,comp26803_c0_seq16,comp26803_c0_seq17,comp26803_c0_seq18,comp26803_c0_seq19,comp26803_c0_seq2,comp26803_c0_seq20,comp26803_c0_seq21,comp26803_c0_seq22,comp26803_c0_seq23,comp26803_c0_seq24,comp26803_c0_seq25,comp26803_c0_seq26,comp26803_c0_seq27,comp26803_c0_seq28,co…	-	-	GO:0004190(aspartic-type endopeptidase activity);GO:0003677(DNA binding);GO:0004519(endonuclease activity);GO:0003964(RNA-directed DNA polymerase activity);GO:0008270(zinc ion binding);GO:0015074(DNA integration)	[R] General function prediction only	-	-
comp20138_c0	comp20138_c0_seq1,comp20138_c0_seq2,comp20138_c0_seq3,comp20138_c0_seq4	-	-	-	[R] General function prediction only	-	-
comp58270_c0	comp58270_c0_seq1	-	-	-	-	-	-
comp1723_c0	comp1723_c0_seq1	-	-	-	-	-	-
comp301_c0	comp301_c0_seq1	-	-	-	-	-	-
comp13808_c0	comp13808_c0_seq1	-	-	-	[F] Nucleotide transport and metabolism	-	-
comp22188_c0	comp22188_c0_seq1	-	-	-	-	-	-
comp11783_c0	comp11783_c0_seq1,comp11783_c0_seq2	-	-	-	-	-	-
comp52606_c0	comp52606_c0_seq1	-	-	-	-	-	-
comp17094_c0	comp17094_c0_seq1,comp17094_c0_seq2,comp17094_c0_seq3,comp17094_c0_seq4,comp17094_c0_seq5,comp17094_c0_seq6	-	-	-	-	-	-
comp19532_c1	comp19532_c1_seq1	-	-	GO:0006952(defense response);GO:0009607(response to biotic stimulus)	-	-	-
comp17701_c0	comp17701_c0_seq1,comp17701_c0_seq2	-	-	-	-	-	-
comp20682_c0	comp20682_c0_seq1,comp20682_c0_seq2,comp20682_c0_seq3,comp20682_c0_seq4	-	-	-	-	-	-
comp23916_c0	comp23916_c0_seq1,comp23916_c0_seq2	-	-	-	-	-	-
comp22118_c0	comp22118_c0_seq1,comp22118_c0_seq2,comp22118_c0_seq3,comp22118_c0_seq4,comp22118_c0_seq5	-	-	-	-	-	-
comp14523_c0	comp14523_c0_seq1	-	-	-	[R] General function prediction only	-	-
comp70533_c0	comp70533_c0_seq1	-	-	-	[U] Intracellular trafficking, secretion, and vesicular transport	-	-
comp18422_c0	comp18422_c0_seq1	-	-	-	-	-	-
comp26904_c1	comp26904_c1_seq1,comp26904_c1_seq10,comp26904_c1_seq11,comp26904_c1_seq12,comp26904_c1_seq13,comp26904_c1_seq14,comp26904_c1_seq15,comp26904_c1_seq16,comp26904_c1_seq17,comp26904_c1_seq18,comp26904_c1_seq19,comp26904_c1_seq2,comp26904_c1_seq20,comp26904_c1_seq21,comp26904_c1_seq22,comp26904_c1_seq23,comp26904_c1_seq24,comp26904_c1_seq25,comp26904_c1_seq26,comp26904_c1_seq27,comp26904_c1_seq28,co…	-	-	-	-	-	-
comp37196_c0	comp37196_c0_seq1	-	-	-	-	-	-
comp26680_c0	comp26680_c0_seq1,comp26680_c0_seq10,comp26680_c0_seq11,comp26680_c0_seq12,comp26680_c0_seq13,comp26680_c0_seq14,comp26680_c0_seq15,comp26680_c0_seq16,comp26680_c0_seq17,comp26680_c0_seq18,comp26680_c0_seq19,comp26680_c0_seq2,comp26680_c0_seq20,comp26680_c0_seq21,comp26680_c0_seq22,comp26680_c0_seq23,comp26680_c0_seq24,comp26680_c0_seq25,comp26680_c0_seq26,comp26680_c0_seq27,comp26680_c0_seq28,co…	-	-	-	-	-	-
comp6959_c0	comp6959_c0_seq1	-	-	-	-	-	-
comp19765_c0	comp19765_c0_seq1,comp19765_c0_seq2,comp19765_c0_seq3	-	-	-	-	-	-
comp12030_c0	comp12030_c0_seq1	-	-	-	-	-	-
comp24176_c0	comp24176_c0_seq1,comp24176_c0_seq2,comp24176_c0_seq3	-	-	-	-	-	-
comp47231_c0	comp47231_c0_seq1	-	-	-	-	-	-
comp24156_c0	comp24156_c0_seq1	-	-	-	-	-	-
comp3189_c0	comp3189_c0_seq1	-	-	-	-	-	-
comp21827_c0	comp21827_c0_seq1,comp21827_c0_seq2	-	-	-	-	-	-
comp21098_c0	comp21098_c0_seq1	-	-	GO:0005618(cell wall);GO:0005576(extracellular region)	-	-	-
comp51767_c0	comp51767_c0_seq1	-	-	-	-	-	-
comp29981_c0	comp29981_c0_seq1	-	-	GO:0000166(nucleotide binding);GO:0003723(RNA binding);GO:0003968(RNA-directed RNA polymerase activity);GO:0006351(transcription, DNA-dependent)	-	-	-
comp10689_c0	comp10689_c0_seq1	-	-	-	-	-	-
comp13899_c0	comp13899_c0_seq1,comp13899_c0_seq2,comp13899_c0_seq3,comp13899_c0_seq4	-	-	-	-	-	-
comp16086_c0	comp16086_c0_seq1,comp16086_c0_seq2	-	-	-	-	-	-
comp35217_c0	comp35217_c0_seq1	-	-	-	-	-	-
comp25974_c0	comp25974_c0_seq1,comp25974_c0_seq10,comp25974_c0_seq11,comp25974_c0_seq12,comp25974_c0_seq13,comp25974_c0_seq14,comp25974_c0_seq15,comp25974_c0_seq16,comp25974_c0_seq17,comp25974_c0_seq18,comp25974_c0_seq19,comp25974_c0_seq2,comp25974_c0_seq20,comp25974_c0_seq21,comp25974_c0_seq22,comp25974_c0_seq23,comp25974_c0_seq24,comp25974_c0_seq25,comp25974_c0_seq26,comp25974_c0_seq27,comp25974_c0_seq28,co…	-	-	-	-	-	-
comp18219_c0	comp18219_c0_seq1,comp18219_c0_seq2	-	-	-	[G] Carbohydrate transport and metabolism	-	-
comp15415_c0	comp15415_c0_seq1	-	-	-	-	-	-
comp17842_c0	comp17842_c0_seq1	-	-	-	-	-	-
comp17461_c0	comp17461_c0_seq1,comp17461_c0_seq2,comp17461_c0_seq3,comp17461_c0_seq4,comp17461_c0_seq5,comp17461_c0_seq6,comp17461_c0_seq7,comp17461_c0_seq8	-	-	-	-	-	-
comp14377_c0	comp14377_c0_seq1,comp14377_c0_seq2	-	-	-	-	-	-
comp27411_c0	comp27411_c0_seq1	-	-	-	-	-	-
comp10515_c0	comp10515_c0_seq1	-	-	-	-	-	-
comp77874_c0	comp77874_c0_seq1	-	-	-	-	-	-
comp14657_c0	comp14657_c0_seq1	-	-	-	[O] Posttranslational modification, protein turnover, chaperones	-	-
comp21099_c0	comp21099_c0_seq1,comp21099_c0_seq2,comp21099_c0_seq3	-	-	-	-	-	-
comp1675_c0	comp1675_c0_seq1	-	-	-	-	-	-
comp16932_c0	comp16932_c0_seq1	-	-	-	-	-	-
comp24360_c0	comp24360_c0_seq1,comp24360_c0_seq10,comp24360_c0_seq11,comp24360_c0_seq12,comp24360_c0_seq13,comp24360_c0_seq2,comp24360_c0_seq3,comp24360_c0_seq4,comp24360_c0_seq5,comp24360_c0_seq6,comp24360_c0_seq7,comp24360_c0_seq8,comp24360_c0_seq9	-	-	-	-	-	-
comp12235_c0	comp12235_c0_seq1,comp12235_c0_seq2,comp12235_c0_seq3	-	-	-	-	-	-
comp23292_c0	comp23292_c0_seq1	-	-	-	-	-	-
comp30348_c0	comp30348_c0_seq1	-	-	-	-	-	-
comp101139_c0	comp101139_c0_seq1	-	-	-	-	-	-
comp18895_c0	comp18895_c0_seq1	-	-	-	[G] Carbohydrate transport and metabolism	-	-
comp30108_c0	comp30108_c0_seq1	-	-	-	[U] Intracellular trafficking, secretion, and vesicular transport	-	-
comp50851_c0	comp50851_c0_seq1	-	-	-	-	-	-
comp26139_c0	comp26139_c0_seq1,comp26139_c0_seq10,comp26139_c0_seq11,comp26139_c0_seq12,comp26139_c0_seq2,comp26139_c0_seq3,comp26139_c0_seq4,comp26139_c0_seq5,comp26139_c0_seq6,comp26139_c0_seq7,comp26139_c0_seq8,comp26139_c0_seq9	-	-	-	-	-	-
comp28473_c0	comp28473_c0_seq1	-	-	-	-	-	-
comp12876_c0	comp12876_c0_seq1,comp12876_c0_seq2	-	-	-	-	-	-
comp260_c0	comp260_c0_seq1,comp260_c0_seq2	-	-	-	-	-	-
comp7718_c0	comp7718_c0_seq1	-	-	-	-	-	-
comp37527_c0	comp37527_c0_seq1	-	-	-	-	-	-
comp15078_c0	comp15078_c0_seq1,comp15078_c0_seq2,comp15078_c0_seq3,comp15078_c0_seq4	-	-	-	-	-	-
comp33009_c0	comp33009_c0_seq1	-	-	-	-	-	-
comp41458_c0	comp41458_c0_seq1	-	-	-	-	-	-
comp62570_c0	comp62570_c0_seq1	-	-	-	-	-	-
comp19455_c0	comp19455_c0_seq1	-	-	-	-	-	-
comp52977_c0	comp52977_c0_seq1	-	-	-	-	-	-
comp17275_c0	comp17275_c0_seq1	-	-	-	-	-	-
comp78636_c0	comp78636_c0_seq1	-	-	-	-	-	-
comp5578_c0	comp5578_c0_seq1	-	-	-	-	-	-
comp18970_c0	comp18970_c0_seq1,comp18970_c0_seq2	-	-	-	-	-	-
comp35712_c0	comp35712_c0_seq1	-	-	-	-	-	-
comp13529_c0	comp13529_c0_seq1	-	-	-	-	-	-
comp27188_c0	comp27188_c0_seq1	-	-	-	-	-	-
comp8659_c0	comp8659_c0_seq1	-	-	-	-	-	-
comp34072_c0	comp34072_c0_seq1	-	-	-	-	-	-
comp13780_c0	comp13780_c0_seq1,comp13780_c0_seq2,comp13780_c0_seq3	-	-	-	-	-	-
comp24877_c0	comp24877_c0_seq1	-	-	-	-	-	-
comp1149_c0	comp1149_c0_seq1	-	-	-	-	-	-
comp24858_c0	comp24858_c0_seq1,comp24858_c0_seq10,comp24858_c0_seq100,comp24858_c0_seq101,comp24858_c0_seq102,comp24858_c0_seq103,comp24858_c0_seq104,comp24858_c0_seq105,comp24858_c0_seq106,comp24858_c0_seq107,comp24858_c0_seq108,comp24858_c0_seq109,comp24858_c0_seq11,comp24858_c0_seq110,comp24858_c0_seq111,comp24858_c0_seq112,comp24858_c0_seq113,comp24858_c0_seq114,comp24858_c0_seq115,comp24858_c0_seq116,com…	-	-	-	-	-	-
comp22779_c1	comp22779_c1_seq1	-	-	-	-	-	-
comp32352_c0	comp32352_c0_seq1	-	-	GO:0004190(aspartic-type endopeptidase activity);GO:0003677(DNA binding);GO:0004519(endonuclease activity);GO:0003964(RNA-directed DNA polymerase activity);GO:0008270(zinc ion binding);GO:0015074(DNA integration)	[R] General function prediction only	-	-
comp42278_c0	comp42278_c0_seq1	-	-	-	-	-	-
comp13798_c0	comp13798_c0_seq1,comp13798_c0_seq2,comp13798_c0_seq3	-	-	-	-	-	-
comp65747_c0	comp65747_c0_seq1	-	-	-	-	-	-
comp48443_c0	comp48443_c0_seq1	-	-	-	-	-	-
comp25624_c0	comp25624_c0_seq1,comp25624_c0_seq10,comp25624_c0_seq11,comp25624_c0_seq12,comp25624_c0_seq13,comp25624_c0_seq14,comp25624_c0_seq15,comp25624_c0_seq16,comp25624_c0_seq17,comp25624_c0_seq18,comp25624_c0_seq19,comp25624_c0_seq2,comp25624_c0_seq20,comp25624_c0_seq21,comp25624_c0_seq22,comp25624_c0_seq23,comp25624_c0_seq24,comp25624_c0_seq25,comp25624_c0_seq26,comp25624_c0_seq27,comp25624_c0_seq28,co…	-	-	-	-	-	-
comp15648_c0	comp15648_c0_seq1	-	-	-	-	-	-
comp10549_c0	comp10549_c0_seq1	-	-	-	-	-	-
comp29435_c0	comp29435_c0_seq1	-	-	-	-	-	-
comp23287_c0	comp23287_c0_seq1	-	-	-	-	-	-
comp6033_c0	comp6033_c0_seq1	-	-	-	-	-	-
comp22282_c1	comp22282_c1_seq1	-	-	-	-	-	-
comp11651_c0	comp11651_c0_seq1,comp11651_c0_seq2,comp11651_c0_seq3,comp11651_c0_seq4	-	-	-	-	-	-
comp55222_c0	comp55222_c0_seq1	-	-	-	-	-	-
comp16688_c0	comp16688_c0_seq1	-	-	-	-	-	-
comp17434_c0	comp17434_c0_seq1,comp17434_c0_seq2,comp17434_c0_seq3,comp17434_c0_seq4,comp17434_c0_seq5	-	-	-	-	-	-
comp39536_c0	comp39536_c0_seq1	-	-	-	-	-	-
comp25091_c1	comp25091_c1_seq1,comp25091_c1_seq10,comp25091_c1_seq11,comp25091_c1_seq12,comp25091_c1_seq13,comp25091_c1_seq14,comp25091_c1_seq15,comp25091_c1_seq16,comp25091_c1_seq17,comp25091_c1_seq18,comp25091_c1_seq19,comp25091_c1_seq2,comp25091_c1_seq20,comp25091_c1_seq21,comp25091_c1_seq22,comp25091_c1_seq23,comp25091_c1_seq24,comp25091_c1_seq25,comp25091_c1_seq26,comp25091_c1_seq27,comp25091_c1_seq28,co…	-	-	-	-	-	-
comp88776_c0	comp88776_c0_seq1	-	-	-	-	-	-
comp32519_c0	comp32519_c0_seq1	-	-	-	-	-	-
comp41280_c0	comp41280_c0_seq1	-	-	-	-	-	-
comp5727_c0	comp5727_c0_seq1	-	-	-	-	-	-
comp698_c0	comp698_c0_seq1,comp698_c0_seq2	-	-	-	-	-	-
comp29430_c0	comp29430_c0_seq1	-	-	-	-	-	-
comp9488_c0	comp9488_c0_seq1	-	-	-	-	-	-
comp56665_c0	comp56665_c0_seq1	-	-	-	-	-	-
comp13302_c0	comp13302_c0_seq1	-	-	-	-	-	-
comp66244_c0	comp66244_c0_seq1	-	-	-	[R] General function prediction only	-	-
comp34751_c0	comp34751_c0_seq1	-	-	-	-	-	-
comp9538_c0	comp9538_c0_seq1	-	-	-	-	-	-
comp70205_c0	comp70205_c0_seq1	-	-	-	-	-	-
comp5410_c0	comp5410_c0_seq1,comp5410_c0_seq2	-	-	-	-	-	-
comp14034_c0	comp14034_c0_seq1	-	-	-	-	-	-
comp39576_c0	comp39576_c0_seq1	-	-	-	-	-	-
comp661_c0	comp661_c0_seq1	-	-	-	-	-	-
comp17322_c0	comp17322_c0_seq1	-	-	-	-	-	-
comp14254_c0	comp14254_c0_seq1	-	-	-	-	-	-
comp17229_c0	comp17229_c0_seq1	-	-	-	-	-	-
comp26903_c0	comp26903_c0_seq1,comp26903_c0_seq10,comp26903_c0_seq100,comp26903_c0_seq101,comp26903_c0_seq102,comp26903_c0_seq103,comp26903_c0_seq104,comp26903_c0_seq11,comp26903_c0_seq12,comp26903_c0_seq13,comp26903_c0_seq14,comp26903_c0_seq15,comp26903_c0_seq16,comp26903_c0_seq17,comp26903_c0_seq18,comp26903_c0_seq19,comp26903_c0_seq2,comp26903_c0_seq20,comp26903_c0_seq21,comp26903_c0_seq22,comp26903_c0_seq…	-	-	-	-	-	-
comp23632_c0	comp23632_c0_seq1	-	-	GO:0005773(vacuole);GO:0016787(hydrolase activity);GO:0045735(nutrient reservoir activity);GO:0006952(defense response);GO:0016042(lipid catabolic process)	[I] Lipid transport and metabolism	-	-
comp12221_c0	comp12221_c0_seq1	-	-	-	-	-	-
comp25860_c0	comp25860_c0_seq1,comp25860_c0_seq2	-	-	-	-	-	-
comp4867_c0	comp4867_c0_seq1	-	-	-	-	-	-
comp10278_c0	comp10278_c0_seq1	-	-	-	-	-	-
comp9794_c0	comp9794_c0_seq1	-	-	-	-	-	-
comp7123_c0	comp7123_c0_seq1	-	-	-	-	-	-
comp72282_c0	comp72282_c0_seq1	-	-	-	-	-	-
comp13457_c0	comp13457_c0_seq1	-	-	-	-	-	-
comp53455_c0	comp53455_c0_seq1	-	-	-	-	-	-
comp22390_c0	comp22390_c0_seq1	-	-	-	-	-	-
comp12912_c0	comp12912_c0_seq1	-	-	-	[O] Posttranslational modification, protein turnover, chaperones ;[C] Energy production and conversion	-	-
comp16574_c0	comp16574_c0_seq1,comp16574_c0_seq2,comp16574_c0_seq3	-	-	-	-	-	-
comp21978_c0	comp21978_c0_seq1	-	-	-	-	-	-
comp16053_c0	comp16053_c0_seq1	-	-	-	-	-	-
comp21097_c0	comp21097_c0_seq1,comp21097_c0_seq2,comp21097_c0_seq3,comp21097_c0_seq4	-	-	-	-	-	-
comp75438_c0	comp75438_c0_seq1	-	-	-	-	-	-
comp7495_c0	comp7495_c0_seq1	-	-	-	-	-	-
comp8355_c0	comp8355_c0_seq1,comp8355_c0_seq2	-	-	-	-	-	-
comp59656_c0	comp59656_c0_seq1	-	-	-	-	-	-
comp17353_c0	comp17353_c0_seq1	-	-	-	-	-	-
comp5503_c0	comp5503_c0_seq1	-	-	-	-	-	-
comp50947_c0	comp50947_c0_seq1	-	-	-	-	-	-
comp34028_c0	comp34028_c0_seq1	-	-	-	-	-	-
comp64687_c0	comp64687_c0_seq1	-	-	-	-	-	-
comp43530_c0	comp43530_c0_seq1	-	-	-	-	-	-
comp102613_c0	comp102613_c0_seq1	-	-	-	-	-	-
comp7431_c0	comp7431_c0_seq1	-	-	-	-	-	-
comp18723_c0	comp18723_c0_seq1	-	-	-	-	-	-
comp62531_c0	comp62531_c0_seq1	-	-	-	-	-	-
comp8482_c0	comp8482_c0_seq1	-	-	-	-	-	-
comp10550_c0	comp10550_c0_seq1	-	-	-	-	-	-
comp15960_c0	comp15960_c0_seq1,comp15960_c0_seq10,comp15960_c0_seq11,comp15960_c0_seq12,comp15960_c0_seq13,comp15960_c0_seq14,comp15960_c0_seq15,comp15960_c0_seq16,comp15960_c0_seq2,comp15960_c0_seq3,comp15960_c0_seq4,comp15960_c0_seq5,comp15960_c0_seq6,comp15960_c0_seq7,comp15960_c0_seq8,comp15960_c0_seq9	-	-	-	-	-	-
comp20504_c0	comp20504_c0_seq1,comp20504_c0_seq2,comp20504_c0_seq3,comp20504_c0_seq4,comp20504_c0_seq5,comp20504_c0_seq6,comp20504_c0_seq7	-	-	-	-	-	-
comp13273_c0	comp13273_c0_seq1	-	-	-	-	-	-
comp8056_c0	comp8056_c0_seq1	-	-	-	-	-	-
comp36147_c0	comp36147_c0_seq1	-	-	-	-	-	-
comp23564_c0	comp23564_c0_seq1,comp23564_c0_seq2	-	-	-	-	-	-
comp14776_c0	comp14776_c0_seq1,comp14776_c0_seq2	-	-	-	-	-	-
comp57009_c0	comp57009_c0_seq1	-	-	-	-	-	-
comp29889_c0	comp29889_c0_seq1	-	-	-	-	-	-
comp23890_c0	comp23890_c0_seq1,comp23890_c0_seq2,comp23890_c0_seq3,comp23890_c0_seq4	-	-	-	-	-	-
comp69494_c0	comp69494_c0_seq1	-	-	-	-	-	-
comp42326_c0	comp42326_c0_seq1	-	-	-	-	-	-
comp43845_c0	comp43845_c0_seq1	-	-	-	-	-	-
comp20935_c0	comp20935_c0_seq1,comp20935_c0_seq2	-	-	-	-	-	-
comp15371_c0	comp15371_c0_seq1	-	-	-	-	-	-
comp22638_c0	comp22638_c0_seq1,comp22638_c0_seq2	-	-	-	-	-	-
comp26639_c0	comp26639_c0_seq1,comp26639_c0_seq10,comp26639_c0_seq11,comp26639_c0_seq12,comp26639_c0_seq13,comp26639_c0_seq14,comp26639_c0_seq15,comp26639_c0_seq16,comp26639_c0_seq17,comp26639_c0_seq18,comp26639_c0_seq19,comp26639_c0_seq2,comp26639_c0_seq20,comp26639_c0_seq21,comp26639_c0_seq22,comp26639_c0_seq23,comp26639_c0_seq24,comp26639_c0_seq25,comp26639_c0_seq26,comp26639_c0_seq27,comp26639_c0_seq28,co…	-	-	-	-	-	-
comp21378_c0	comp21378_c0_seq1,comp21378_c0_seq2,comp21378_c0_seq3,comp21378_c0_seq4,comp21378_c0_seq5,comp21378_c0_seq6	-	-	-	-	-	-
comp23474_c0	comp23474_c0_seq1	-	-	-	-	-	-
comp12768_c0	comp12768_c0_seq1	-	-	-	-	-	-
comp53663_c0	comp53663_c0_seq1	-	-	-	-	-	-
comp26923_c0	comp26923_c0_seq1	-	-	-	-	-	-
comp5380_c0	comp5380_c0_seq1,comp5380_c0_seq2	-	-	-	-	-	-
comp67969_c0	comp67969_c0_seq1	-	-	-	-	-	-
comp19517_c0	comp19517_c0_seq1,comp19517_c0_seq2,comp19517_c0_seq3,comp19517_c0_seq4,comp19517_c0_seq5,comp19517_c0_seq6,comp19517_c0_seq7,comp19517_c0_seq8,comp19517_c0_seq9	-	-	-	-	-	-
comp34641_c0	comp34641_c0_seq1	-	-	-	-	-	-
comp3263_c0	comp3263_c0_seq1,comp3263_c0_seq2	-	-	-	-	-	-
comp18915_c0	comp18915_c0_seq1,comp18915_c0_seq2	-	-	-	-	-	-
comp14781_c0	comp14781_c0_seq1	-	-	-	-	-	-
comp69479_c0	comp69479_c0_seq1	-	-	-	-	-	-
comp56893_c0	comp56893_c0_seq1	-	-	-	-	-	-
comp21590_c0	comp21590_c0_seq1	-	-	-	-	-	-
comp53134_c0	comp53134_c0_seq1	-	-	-	-	-	-
comp23672_c0	comp23672_c0_seq1	-	-	-	-	-	-
comp9918_c0	comp9918_c0_seq1	-	-	-	-	-	-
comp39054_c0	comp39054_c0_seq1	-	-	-	-	-	-
comp25839_c0	comp25839_c0_seq1,comp25839_c0_seq10,comp25839_c0_seq11,comp25839_c0_seq12,comp25839_c0_seq13,comp25839_c0_seq14,comp25839_c0_seq15,comp25839_c0_seq16,comp25839_c0_seq17,comp25839_c0_seq18,comp25839_c0_seq19,comp25839_c0_seq2,comp25839_c0_seq20,comp25839_c0_seq21,comp25839_c0_seq22,comp25839_c0_seq23,comp25839_c0_seq24,comp25839_c0_seq25,comp25839_c0_seq26,comp25839_c0_seq27,comp25839_c0_seq28,co…	-	-	-	-	-	-
comp24850_c0	comp24850_c0_seq1	-	-	-	[S] Function unknown	-	-
comp12701_c0	comp12701_c0_seq1,comp12701_c0_seq2,comp12701_c0_seq3,comp12701_c0_seq4	-	-	-	-	-	-
comp25560_c1	comp25560_c1_seq1	-	-	-	[Q] Secondary metabolites biosynthesis, transport and catabolism	-	-
comp768_c0	comp768_c0_seq1	-	-	-	-	-	-
comp61075_c0	comp61075_c0_seq1	-	-	-	-	-	-
comp24758_c0	comp24758_c0_seq1,comp24758_c0_seq2,comp24758_c0_seq3,comp24758_c0_seq4,comp24758_c0_seq5,comp24758_c0_seq6,comp24758_c0_seq7,comp24758_c0_seq8	-	-	-	-	-	-
comp13901_c0	comp13901_c0_seq1,comp13901_c0_seq2	-	-	GO:0006950(response to stress)	-	-	-
comp20983_c0	comp20983_c0_seq1	-	-	-	-	-	-
comp13107_c0	comp13107_c0_seq1	-	-	-	-	-	-
comp82625_c0	comp82625_c0_seq1	-	-	-	-	-	-
comp12205_c0	comp12205_c0_seq1,comp12205_c0_seq2	-	-	-	-	-	-
comp7108_c0	comp7108_c0_seq1	-	-	-	[I] Lipid transport and metabolism	-	-
comp9055_c0	comp9055_c0_seq1	-	-	-	-	-	-
comp30500_c0	comp30500_c0_seq1	-	-	-	-	-	-
comp91639_c0	comp91639_c0_seq1	-	-	-	-	-	-
comp42093_c0	comp42093_c0_seq1	-	-	-	-	-	-
comp33778_c0	comp33778_c0_seq1	-	-	-	-	-	-
comp11796_c0	comp11796_c0_seq1	-	-	-	-	-	-
comp17676_c0	comp17676_c0_seq1	-	-	-	-	-	-
comp12976_c1	comp12976_c1_seq1	-	-	-	-	-	-
comp19725_c0	comp19725_c0_seq1,comp19725_c0_seq2,comp19725_c0_seq3,comp19725_c0_seq4	-	-	-	-	-	-
comp68930_c0	comp68930_c0_seq1	-	-	-	-	-	-
comp10343_c0	comp10343_c0_seq1	-	-	-	[L] Replication, recombination and repair	-	-
comp21789_c0	comp21789_c0_seq1,comp21789_c0_seq2,comp21789_c0_seq3,comp21789_c0_seq4,comp21789_c0_seq5,comp21789_c0_seq6,comp21789_c0_seq7,comp21789_c0_seq8	-	-	-	-	-	-
comp41663_c0	comp41663_c0_seq1	-	-	-	-	-	-
comp36424_c0	comp36424_c0_seq1	-	-	-	-	-	-
comp24098_c0	comp24098_c0_seq1,comp24098_c0_seq2	-	-	-	[O] Posttranslational modification, protein turnover, chaperones	-	-
comp7147_c0	comp7147_c0_seq1	-	-	-	-	-	-
comp13702_c0	comp13702_c0_seq1	-	-	-	-	-	-
comp86043_c0	comp86043_c0_seq1	-	-	-	[R] General function prediction only	-	-
comp25571_c0	comp25571_c0_seq1,comp25571_c0_seq10,comp25571_c0_seq11,comp25571_c0_seq12,comp25571_c0_seq13,comp25571_c0_seq14,comp25571_c0_seq15,comp25571_c0_seq16,comp25571_c0_seq17,comp25571_c0_seq18,comp25571_c0_seq19,comp25571_c0_seq2,comp25571_c0_seq20,comp25571_c0_seq21,comp25571_c0_seq22,comp25571_c0_seq23,comp25571_c0_seq24,comp25571_c0_seq25,comp25571_c0_seq26,comp25571_c0_seq27,comp25571_c0_seq28,co…	-	-	-	-	-	-
comp24891_c0	comp24891_c0_seq1	-	-	-	[R] General function prediction only	-	-
comp34153_c0	comp34153_c0_seq1	-	-	-	-	-	-
comp50397_c0	comp50397_c0_seq1	-	-	-	-	-	-
comp11337_c0	comp11337_c0_seq1	-	-	-	-	-	-
comp18459_c0	comp18459_c0_seq1	-	-	-	-	-	-
comp58856_c0	comp58856_c0_seq1	-	-	-	-	-	-
comp13604_c0	comp13604_c0_seq1	-	-	-	-	-	-
comp18710_c0	comp18710_c0_seq1	-	-	-	-	-	-
comp14358_c0	comp14358_c0_seq1	-	-	-	[T] Signal transduction mechanisms	-	-
comp15204_c0	comp15204_c0_seq1,comp15204_c0_seq2,comp15204_c0_seq3	-	-	-	-	-	-
comp21473_c0	comp21473_c0_seq1,comp21473_c0_seq2,comp21473_c0_seq3,comp21473_c0_seq4,comp21473_c0_seq5,comp21473_c0_seq6	-	-	-	-	-	-
comp25891_c0	comp25891_c0_seq1	-	-	-	[R] General function prediction only	-	-
comp21658_c0	comp21658_c0_seq1,comp21658_c0_seq2,comp21658_c0_seq3,comp21658_c0_seq4	-	-	-	-	-	-
comp13123_c0	comp13123_c0_seq1	-	-	-	-	-	-
comp18678_c0	comp18678_c0_seq1,comp18678_c0_seq2,comp18678_c0_seq3	-	-	-	-	-	-
comp37796_c0	comp37796_c0_seq1	-	-	-	-	-	-
comp44374_c0	comp44374_c0_seq1	-	-	-	-	-	-
comp9964_c0	comp9964_c0_seq1,comp9964_c0_seq2	-	-	-	-	-	-
comp15241_c1	comp15241_c1_seq1	-	-	-	-	-	-
comp14353_c0	comp14353_c0_seq1	-	-	-	[R] General function prediction only	-	-
comp9073_c1	comp9073_c1_seq1	-	-	GO:0016021(integral to membrane);GO:0072556(other organism presynaptic membrane);GO:0006887(exocytosis);GO:0009405(pathogenesis)	[P] Inorganic ion transport and metabolism ;[T] Signal transduction mechanisms	-	-
comp26230_c1	comp26230_c1_seq1	-	-	-	-	-	-
comp18106_c0	comp18106_c0_seq1	-	-	-	-	-	-
comp37322_c0	comp37322_c0_seq1	-	-	-	-	-	-
comp66129_c0	comp66129_c0_seq1	-	-	-	-	-	-
comp31882_c0	comp31882_c0_seq1	-	-	-	-	-	-
comp15822_c0	comp15822_c0_seq1	-	-	-	-	-	-
comp60622_c0	comp60622_c0_seq1	-	-	-	-	-	-
comp14173_c0	comp14173_c0_seq1	-	-	-	-	-	-
comp20111_c0	comp20111_c0_seq1	-	-	-	-	-	-
comp21838_c0	comp21838_c0_seq1,comp21838_c0_seq2,comp21838_c0_seq3	-	-	-	-	-	-
comp88458_c0	comp88458_c0_seq1	-	-	-	-	-	-
comp7620_c1	comp7620_c1_seq1	-	-	-	-	-	-
comp8705_c0	comp8705_c0_seq1	-	-	-	-	-	-
comp25161_c0	comp25161_c0_seq1,comp25161_c0_seq10,comp25161_c0_seq11,comp25161_c0_seq12,comp25161_c0_seq13,comp25161_c0_seq14,comp25161_c0_seq15,comp25161_c0_seq16,comp25161_c0_seq17,comp25161_c0_seq18,comp25161_c0_seq19,comp25161_c0_seq2,comp25161_c0_seq20,comp25161_c0_seq21,comp25161_c0_seq22,comp25161_c0_seq23,comp25161_c0_seq24,comp25161_c0_seq25,comp25161_c0_seq26,comp25161_c0_seq27,comp25161_c0_seq28,co…	-	-	-	-	-	-
comp5453_c0	comp5453_c0_seq1	-	-	-	-	-	-
comp74086_c0	comp74086_c0_seq1	-	-	-	-	-	-
comp25512_c0	comp25512_c0_seq1,comp25512_c0_seq10,comp25512_c0_seq11,comp25512_c0_seq12,comp25512_c0_seq13,comp25512_c0_seq14,comp25512_c0_seq15,comp25512_c0_seq16,comp25512_c0_seq17,comp25512_c0_seq18,comp25512_c0_seq19,comp25512_c0_seq2,comp25512_c0_seq20,comp25512_c0_seq21,comp25512_c0_seq22,comp25512_c0_seq23,comp25512_c0_seq24,comp25512_c0_seq25,comp25512_c0_seq3,comp25512_c0_seq4,comp25512_c0_seq5,comp2…	-	-	-	-	-	-
comp16987_c0	comp16987_c0_seq1	-	-	-	-	-	-
comp1406_c0	comp1406_c0_seq1	-	-	-	[R] General function prediction only	-	-
comp21859_c0	comp21859_c0_seq1	-	-	-	[E] Amino acid transport and metabolism	-	-
comp121_c0	comp121_c0_seq1	-	-	-	-	-	-
comp40942_c0	comp40942_c0_seq1	-	-	-	-	-	-
comp42985_c0	comp42985_c0_seq1	-	-	-	-	-	-
comp10263_c0	comp10263_c0_seq1	-	-	-	-	-	-
comp10207_c0	comp10207_c0_seq1,comp10207_c0_seq2	-	-	-	-	-	-
comp32771_c0	comp32771_c0_seq1	-	-	-	-	-	-
comp13644_c0	comp13644_c0_seq1	-	-	-	[G] Carbohydrate transport and metabolism	-	-
comp5876_c0	comp5876_c0_seq1	-	-	-	-	-	-
comp8175_c0	comp8175_c0_seq1	-	-	-	-	-	-
comp21811_c0	comp21811_c0_seq1,comp21811_c0_seq2,comp21811_c0_seq3	-	-	-	-	-	-
comp20068_c0	comp20068_c0_seq1,comp20068_c0_seq2	-	-	GO:0016021(integral to membrane);GO:0006869(lipid transport)	-	-	-
comp19585_c0	comp19585_c0_seq1	-	-	GO:0005886(plasma membrane);GO:0048032(galacturonate binding);GO:0007267(cell-cell signaling);GO:0006810(transport)	-	-	-
comp6292_c0	comp6292_c0_seq1,comp6292_c0_seq2	-	-	-	-	-	-
comp9227_c0	comp9227_c0_seq1	-	-	-	-	-	-
comp13913_c0	comp13913_c0_seq1	-	-	-	-	-	-
comp30652_c0	comp30652_c0_seq1	-	-	-	-	-	-
comp28553_c0	comp28553_c0_seq1	-	-	-	-	-	-
comp56045_c0	comp56045_c0_seq1	-	-	-	-	-	-
comp57907_c0	comp57907_c0_seq1	-	-	-	-	-	-
comp31772_c0	comp31772_c0_seq1	-	-	-	-	-	-
comp31911_c0	comp31911_c0_seq1	-	-	-	-	-	-
comp17158_c0	comp17158_c0_seq1	-	-	-	-	-	-
comp18075_c0	comp18075_c0_seq1	-	-	-	-	-	-
comp52269_c0	comp52269_c0_seq1	-	-	-	-	-	-
comp16883_c1	comp16883_c1_seq1	-	-	-	-	-	-
comp25764_c0	comp25764_c0_seq1	-	-	-	-	-	-
comp12316_c0	comp12316_c0_seq1	-	-	-	-	-	-
comp17042_c0	comp17042_c0_seq1,comp17042_c0_seq2,comp17042_c0_seq3,comp17042_c0_seq4	-	-	-	-	-	-
comp26270_c0	comp26270_c0_seq1,comp26270_c0_seq2,comp26270_c0_seq3	-	-	-	[S] Function unknown	-	-
comp15448_c0	comp15448_c0_seq1	-	-	-	-	-	-
comp7005_c0	comp7005_c0_seq1	-	-	-	-	-	-
comp21927_c0	comp21927_c0_seq1,comp21927_c0_seq2,comp21927_c0_seq3	-	-	-	-	-	-
comp26495_c0	comp26495_c0_seq1,comp26495_c0_seq10,comp26495_c0_seq11,comp26495_c0_seq12,comp26495_c0_seq13,comp26495_c0_seq14,comp26495_c0_seq15,comp26495_c0_seq16,comp26495_c0_seq17,comp26495_c0_seq18,comp26495_c0_seq19,comp26495_c0_seq2,comp26495_c0_seq20,comp26495_c0_seq21,comp26495_c0_seq22,comp26495_c0_seq23,comp26495_c0_seq24,comp26495_c0_seq25,comp26495_c0_seq26,comp26495_c0_seq27,comp26495_c0_seq28,co…	-	-	-	-	-	-
comp17642_c0	comp17642_c0_seq1,comp17642_c0_seq2,comp17642_c0_seq3,comp17642_c0_seq4,comp17642_c0_seq5	-	-	-	-	-	-
comp165_c0	comp165_c0_seq1	-	-	-	-	-	-
comp18824_c0	comp18824_c0_seq1	-	-	-	-	-	-
comp5942_c0	comp5942_c0_seq1	-	-	-	[Y] Nuclear structure ;[U] Intracellular trafficking, secretion, and vesicular transport	-	-
comp16852_c0	comp16852_c0_seq1,comp16852_c0_seq2	-	-	-	-	-	-
comp94724_c0	comp94724_c0_seq1	-	-	-	-	-	-
comp14180_c0	comp14180_c0_seq1,comp14180_c0_seq2,comp14180_c0_seq3,comp14180_c0_seq4,comp14180_c0_seq5,comp14180_c0_seq6	-	-	-	-	-	-
comp10852_c0	comp10852_c0_seq1,comp10852_c0_seq2,comp10852_c0_seq3	-	-	-	-	-	-
comp25641_c0	comp25641_c0_seq1,comp25641_c0_seq2,comp25641_c0_seq3,comp25641_c0_seq4	-	-	-	-	-	-
comp19343_c0	comp19343_c0_seq1,comp19343_c0_seq2,comp19343_c0_seq3	-	-	-	-	-	-
comp8892_c0	comp8892_c0_seq1	-	-	-	-	-	-
comp36638_c0	comp36638_c0_seq1	-	-	-	-	-	-
comp36738_c0	comp36738_c0_seq1	-	-	-	-	-	-
comp64141_c0	comp64141_c0_seq1	-	-	-	-	-	-
comp20767_c0	comp20767_c0_seq1	-	-	-	-	-	-
comp24448_c0	comp24448_c0_seq1	-	-	-	[I] Lipid transport and metabolism ;[O] Posttranslational modification, protein turnover, chaperones ;[T] Signal transduction mechanisms	-	-
comp11302_c0	comp11302_c0_seq1,comp11302_c0_seq2	-	-	-	-	-	-
comp79655_c0	comp79655_c0_seq1	-	-	-	-	-	-
comp12832_c0	comp12832_c0_seq1,comp12832_c0_seq2	-	-	-	-	-	-
comp51668_c0	comp51668_c0_seq1	-	-	-	-	-	-
comp5247_c0	comp5247_c0_seq1	-	-	-	-	-	-
comp52179_c0	comp52179_c0_seq1	-	-	-	-	-	-
comp14463_c0	comp14463_c0_seq1	-	-	-	-	-	-
comp26055_c0	comp26055_c0_seq1,comp26055_c0_seq2,comp26055_c0_seq3,comp26055_c0_seq4	-	-	-	[S] Function unknown	-	-
comp9991_c0	comp9991_c0_seq1	-	-	-	-	-	-
comp12075_c0	comp12075_c0_seq1,comp12075_c0_seq2,comp12075_c0_seq3,comp12075_c0_seq4	-	-	-	-	-	-
comp31376_c0	comp31376_c0_seq1	-	-	-	[Y] Nuclear structure ;[U] Intracellular trafficking, secretion, and vesicular transport	-	-
comp24303_c0	comp24303_c0_seq1,comp24303_c0_seq10,comp24303_c0_seq11,comp24303_c0_seq12,comp24303_c0_seq13,comp24303_c0_seq14,comp24303_c0_seq15,comp24303_c0_seq2,comp24303_c0_seq3,comp24303_c0_seq4,comp24303_c0_seq5,comp24303_c0_seq6,comp24303_c0_seq7,comp24303_c0_seq8,comp24303_c0_seq9	-	-	-	-	-	-
comp138627_c0	comp138627_c0_seq1	-	-	-	-	-	-
comp19108_c0	comp19108_c0_seq1,comp19108_c0_seq2,comp19108_c0_seq3,comp19108_c0_seq4	-	-	-	-	-	-
comp31537_c0	comp31537_c0_seq1	-	-	-	-	-	-
comp72824_c0	comp72824_c0_seq1	-	-	-	-	-	-
comp12576_c0	comp12576_c0_seq1,comp12576_c0_seq2,comp12576_c0_seq3	-	-	-	-	-	-
comp54245_c0	comp54245_c0_seq1	-	-	-	-	-	-
comp37881_c0	comp37881_c0_seq1	-	-	-	-	-	-
comp20348_c0	comp20348_c0_seq1,comp20348_c0_seq2,comp20348_c0_seq3,comp20348_c0_seq4	-	-	-	[T] Signal transduction mechanisms	-	-
comp14860_c0	comp14860_c0_seq1,comp14860_c0_seq2	-	-	-	-	-	-
comp67896_c0	comp67896_c0_seq1	-	-	-	-	-	-
comp12293_c0	comp12293_c0_seq1,comp12293_c0_seq2,comp12293_c0_seq3	-	-	-	-	-	-
comp12429_c0	comp12429_c0_seq1,comp12429_c0_seq2,comp12429_c0_seq3	-	-	-	-	-	-
comp6830_c0	comp6830_c0_seq1,comp6830_c0_seq2	-	-	-	-	-	-
comp304_c1	comp304_c1_seq1	-	-	-	-	-	-
comp12732_c0	comp12732_c0_seq1	-	-	-	[S] Function unknown	-	-
comp22578_c0	comp22578_c0_seq1	-	-	-	-	-	-
comp49870_c0	comp49870_c0_seq1	-	-	-	-	-	-
comp14681_c0	comp14681_c0_seq1	-	-	-	-	-	-
comp40660_c0	comp40660_c0_seq1	-	-	-	-	-	-
comp22524_c0	comp22524_c0_seq1,comp22524_c0_seq10,comp22524_c0_seq11,comp22524_c0_seq12,comp22524_c0_seq13,comp22524_c0_seq14,comp22524_c0_seq15,comp22524_c0_seq16,comp22524_c0_seq17,comp22524_c0_seq18,comp22524_c0_seq19,comp22524_c0_seq2,comp22524_c0_seq20,comp22524_c0_seq3,comp22524_c0_seq4,comp22524_c0_seq5,comp22524_c0_seq6,comp22524_c0_seq7,comp22524_c0_seq8,comp22524_c0_seq9	-	-	-	-	-	-
comp26057_c0	comp26057_c0_seq1,comp26057_c0_seq10,comp26057_c0_seq11,comp26057_c0_seq12,comp26057_c0_seq13,comp26057_c0_seq14,comp26057_c0_seq15,comp26057_c0_seq16,comp26057_c0_seq17,comp26057_c0_seq18,comp26057_c0_seq19,comp26057_c0_seq2,comp26057_c0_seq20,comp26057_c0_seq21,comp26057_c0_seq22,comp26057_c0_seq23,comp26057_c0_seq24,comp26057_c0_seq25,comp26057_c0_seq26,comp26057_c0_seq27,comp26057_c0_seq28,co…	-	-	-	[D] Cell cycle control, cell division, chromosome partitioning	-	-
comp17474_c0	comp17474_c0_seq1	-	-	-	-	-	-
comp13141_c0	comp13141_c0_seq1	-	-	-	-	-	-
comp9715_c0	comp9715_c0_seq1,comp9715_c0_seq2,comp9715_c0_seq3	-	-	-	-	-	-
comp16095_c0	comp16095_c0_seq1	-	-	-	-	-	-
comp62325_c0	comp62325_c0_seq1	-	-	-	-	-	-
comp13014_c0	comp13014_c0_seq1,comp13014_c0_seq2	-	-	-	-	-	-
comp13755_c0	comp13755_c0_seq1	-	-	-	-	-	-
comp64386_c0	comp64386_c0_seq1	-	-	-	-	-	-
comp34127_c0	comp34127_c0_seq1	-	-	-	-	-	-
comp281_c0	comp281_c0_seq1	-	-	-	-	-	-
comp15781_c0	comp15781_c0_seq1,comp15781_c0_seq2,comp15781_c0_seq3	-	-	-	-	-	-
comp12255_c0	comp12255_c0_seq1	-	-	-	-	-	-
comp23612_c0	comp23612_c0_seq1,comp23612_c0_seq2,comp23612_c0_seq3,comp23612_c0_seq4,comp23612_c0_seq5	-	-	-	-	-	-
comp26087_c0	comp26087_c0_seq1,comp26087_c0_seq2,comp26087_c0_seq3,comp26087_c0_seq4	-	-	-	-	-	-
comp13170_c0	comp13170_c0_seq1	-	-	-	-	-	-
comp16619_c0	comp16619_c0_seq1	-	-	-	-	-	-
comp26306_c0	comp26306_c0_seq1,comp26306_c0_seq10,comp26306_c0_seq11,comp26306_c0_seq12,comp26306_c0_seq13,comp26306_c0_seq14,comp26306_c0_seq15,comp26306_c0_seq16,comp26306_c0_seq2,comp26306_c0_seq3,comp26306_c0_seq4,comp26306_c0_seq5,comp26306_c0_seq6,comp26306_c0_seq7,comp26306_c0_seq8,comp26306_c0_seq9	-	-	-	-	-	-
comp8050_c0	comp8050_c0_seq1	-	-	-	-	-	-
comp18834_c1	comp18834_c1_seq1	-	-	-	-	-	-
comp35975_c0	comp35975_c0_seq1	-	-	-	-	-	-
comp4932_c1	comp4932_c1_seq1	-	-	-	-	-	-
comp13436_c0	comp13436_c0_seq1	-	-	-	[I] Lipid transport and metabolism	-	-
comp10457_c0	comp10457_c0_seq1,comp10457_c0_seq2	-	-	-	-	-	-
comp14160_c0	comp14160_c0_seq1,comp14160_c0_seq2	-	-	-	-	-	-
comp15510_c0	comp15510_c0_seq1	-	-	-	-	-	-
comp810_c0	comp810_c0_seq1	-	-	-	-	-	-
comp3616_c0	comp3616_c0_seq1	-	-	-	-	-	-
comp35810_c0	comp35810_c0_seq1	-	-	-	-	-	-
comp13269_c0	comp13269_c0_seq1	-	-	-	-	-	-
comp52765_c0	comp52765_c0_seq1	-	-	-	[Y] Nuclear structure ;[U] Intracellular trafficking, secretion, and vesicular transport	-	-
comp431_c0	comp431_c0_seq1,comp431_c0_seq2	-	-	-	-	-	-
comp7625_c0	comp7625_c0_seq1,comp7625_c0_seq2	-	-	-	-	-	-
comp25830_c0	comp25830_c0_seq1,comp25830_c0_seq2,comp25830_c0_seq3,comp25830_c0_seq4	-	-	-	[F] Nucleotide transport and metabolism	-	-
comp38724_c0	comp38724_c0_seq1	-	-	-	-	-	-
comp26088_c0	comp26088_c0_seq1,comp26088_c0_seq10,comp26088_c0_seq11,comp26088_c0_seq12,comp26088_c0_seq13,comp26088_c0_seq14,comp26088_c0_seq15,comp26088_c0_seq16,comp26088_c0_seq17,comp26088_c0_seq18,comp26088_c0_seq19,comp26088_c0_seq2,comp26088_c0_seq20,comp26088_c0_seq21,comp26088_c0_seq22,comp26088_c0_seq23,comp26088_c0_seq24,comp26088_c0_seq25,comp26088_c0_seq26,comp26088_c0_seq27,comp26088_c0_seq28,co…	-	-	-	-	-	-
comp26154_c2	comp26154_c2_seq1,comp26154_c2_seq2,comp26154_c2_seq3,comp26154_c2_seq4,comp26154_c2_seq5,comp26154_c2_seq6,comp26154_c2_seq7,comp26154_c2_seq8,comp26154_c2_seq9	-	-	-	-	-	-
comp25672_c2	comp25672_c2_seq1,comp25672_c2_seq2,comp25672_c2_seq3,comp25672_c2_seq4,comp25672_c2_seq5	-	-	-	-	-	-
comp90788_c0	comp90788_c0_seq1	-	-	-	-	-	-
comp25705_c0	comp25705_c0_seq1,comp25705_c0_seq2,comp25705_c0_seq3,comp25705_c0_seq4	-	-	GO:0004190(aspartic-type endopeptidase activity);GO:0003677(DNA binding);GO:0004519(endonuclease activity);GO:0003964(RNA-directed DNA polymerase activity);GO:0008270(zinc ion binding);GO:0015074(DNA integration)	[R] General function prediction only	-	-
comp13008_c0	comp13008_c0_seq1	-	-	-	-	-	-
comp9513_c0	comp9513_c0_seq1	-	-	-	-	-	-
comp19665_c0	comp19665_c0_seq1	-	-	-	[L] Replication, recombination and repair	-	-
comp20999_c0	comp20999_c0_seq1,comp20999_c0_seq10,comp20999_c0_seq11,comp20999_c0_seq12,comp20999_c0_seq13,comp20999_c0_seq2,comp20999_c0_seq3,comp20999_c0_seq4,comp20999_c0_seq5,comp20999_c0_seq6,comp20999_c0_seq7,comp20999_c0_seq8,comp20999_c0_seq9	-	-	-	-	-	-
comp13626_c0	comp13626_c0_seq1	-	-	-	-	-	-
comp14629_c0	comp14629_c0_seq1,comp14629_c0_seq2	-	-	-	-	-	-
comp44227_c0	comp44227_c0_seq1	-	-	-	-	-	-
comp20586_c0	comp20586_c0_seq1,comp20586_c0_seq2	-	-	-	-	-	-
comp8834_c0	comp8834_c0_seq1	-	-	-	-	-	-
comp42491_c0	comp42491_c0_seq1	-	-	-	-	-	-
comp12348_c0	comp12348_c0_seq1,comp12348_c0_seq2,comp12348_c0_seq3	-	-	-	-	-	-
comp24694_c0	comp24694_c0_seq1,comp24694_c0_seq2,comp24694_c0_seq3,comp24694_c0_seq4,comp24694_c0_seq5,comp24694_c0_seq6,comp24694_c0_seq7	-	-	-	-	-	-
comp10742_c0	comp10742_c0_seq1	-	-	-	-	-	-
comp15883_c0	comp15883_c0_seq1,comp15883_c0_seq2,comp15883_c0_seq3,comp15883_c0_seq4	-	-	-	-	-	-
comp42967_c0	comp42967_c0_seq1	-	-	-	-	-	-
comp4700_c0	comp4700_c0_seq1	-	-	-	-	-	-
comp10809_c0	comp10809_c0_seq1	-	-	-	-	-	-
comp8518_c0	comp8518_c0_seq1,comp8518_c0_seq2	-	-	-	-	-	-
comp16503_c0	comp16503_c0_seq1	-	-	-	-	-	-
comp427_c0	comp427_c0_seq1	-	-	-	-	-	-
comp15419_c0	comp15419_c0_seq1	-	-	-	-	-	-
comp17996_c0	comp17996_c0_seq1,comp17996_c0_seq2	-	-	-	-	-	-
comp25813_c1	comp25813_c1_seq1	-	-	-	-	-	-
comp26768_c0	comp26768_c0_seq1,comp26768_c0_seq10,comp26768_c0_seq11,comp26768_c0_seq12,comp26768_c0_seq13,comp26768_c0_seq14,comp26768_c0_seq15,comp26768_c0_seq16,comp26768_c0_seq17,comp26768_c0_seq18,comp26768_c0_seq19,comp26768_c0_seq2,comp26768_c0_seq20,comp26768_c0_seq21,comp26768_c0_seq22,comp26768_c0_seq23,comp26768_c0_seq24,comp26768_c0_seq25,comp26768_c0_seq26,comp26768_c0_seq27,comp26768_c0_seq28,co…	-	-	-	-	-	-
comp34166_c0	comp34166_c0_seq1	-	-	-	-	-	-
comp25697_c0	comp25697_c0_seq1,comp25697_c0_seq10,comp25697_c0_seq11,comp25697_c0_seq12,comp25697_c0_seq13,comp25697_c0_seq14,comp25697_c0_seq15,comp25697_c0_seq2,comp25697_c0_seq3,comp25697_c0_seq4,comp25697_c0_seq5,comp25697_c0_seq6,comp25697_c0_seq7,comp25697_c0_seq8,comp25697_c0_seq9	-	-	-	-	-	-
comp35868_c0	comp35868_c0_seq1	-	-	-	-	-	-
comp37220_c0	comp37220_c0_seq1	-	-	-	-	-	-
comp18275_c0	comp18275_c0_seq1,comp18275_c0_seq2	-	-	-	-	-	-
comp19767_c0	comp19767_c0_seq1	-	-	-	-	-	-
comp42406_c0	comp42406_c0_seq1	-	-	-	-	-	-
comp268_c0	comp268_c0_seq1	-	-	-	-	-	-
comp38406_c0	comp38406_c0_seq1	-	-	-	-	-	-
comp11131_c0	comp11131_c0_seq1,comp11131_c0_seq2	-	-	-	-	-	-
comp14302_c0	comp14302_c0_seq1,comp14302_c0_seq2,comp14302_c0_seq3	-	-	-	-	-	-
comp15659_c0	comp15659_c0_seq1	-	-	-	-	-	-
comp48659_c0	comp48659_c0_seq1	-	-	-	-	-	-
comp15461_c0	comp15461_c0_seq1	-	-	-	-	-	-
comp11116_c0	comp11116_c0_seq1	-	-	-	-	-	-
comp16756_c0	comp16756_c0_seq1	-	-	-	-	-	-
comp21971_c0	comp21971_c0_seq1	-	-	-	[R] General function prediction only	-	-
comp10834_c0	comp10834_c0_seq1,comp10834_c0_seq2,comp10834_c0_seq3	-	-	-	-	-	-
comp36188_c0	comp36188_c0_seq1	-	-	-	-	-	-
comp8147_c0	comp8147_c0_seq1	-	-	-	[S] Function unknown	-	-
comp29141_c0	comp29141_c0_seq1	-	-	-	[R] General function prediction only	-	-
comp13632_c0	comp13632_c0_seq1,comp13632_c0_seq2,comp13632_c0_seq3,comp13632_c0_seq4,comp13632_c0_seq5	-	-	-	-	-	-
comp22607_c0	comp22607_c0_seq1,comp22607_c0_seq2	-	-	-	-	-	-
comp17389_c0	comp17389_c0_seq1	-	-	-	-	-	-
comp21399_c0	comp21399_c0_seq1,comp21399_c0_seq2	-	-	-	-	-	-
comp35821_c0	comp35821_c0_seq1	-	-	-	-	-	-
comp23475_c0	comp23475_c0_seq1	-	-	-	-	-	-
comp5183_c0	comp5183_c0_seq1	-	-	-	-	-	-
comp21869_c0	comp21869_c0_seq1,comp21869_c0_seq2,comp21869_c0_seq3,comp21869_c0_seq4	-	-	-	-	-	-
comp25819_c0	comp25819_c0_seq1,comp25819_c0_seq10,comp25819_c0_seq11,comp25819_c0_seq12,comp25819_c0_seq13,comp25819_c0_seq14,comp25819_c0_seq15,comp25819_c0_seq16,comp25819_c0_seq17,comp25819_c0_seq18,comp25819_c0_seq19,comp25819_c0_seq2,comp25819_c0_seq20,comp25819_c0_seq21,comp25819_c0_seq22,comp25819_c0_seq3,comp25819_c0_seq4,comp25819_c0_seq5,comp25819_c0_seq6,comp25819_c0_seq7,comp25819_c0_seq8,comp2581…	-	-	-	[D] Cell cycle control, cell division, chromosome partitioning	-	-
comp9598_c0	comp9598_c0_seq1,comp9598_c0_seq2	-	-	-	-	-	-
comp37398_c0	comp37398_c0_seq1	-	-	-	-	-	-
comp24966_c0	comp24966_c0_seq1,comp24966_c0_seq2,comp24966_c0_seq3,comp24966_c0_seq4,comp24966_c0_seq5,comp24966_c0_seq6,comp24966_c0_seq7,comp24966_c0_seq8,comp24966_c0_seq9	-	-	-	-	-	-
comp76660_c0	comp76660_c0_seq1	-	-	-	[T] Signal transduction mechanisms	-	-
comp94013_c0	comp94013_c0_seq1	-	-	-	-	-	-
comp33929_c0	comp33929_c0_seq1	-	-	-	-	-	-
comp4601_c0	comp4601_c0_seq1	-	-	-	-	-	-
comp8139_c0	comp8139_c0_seq1	-	-	-	-	-	-
comp22600_c0	comp22600_c0_seq1	-	-	-	-	-	-
comp52490_c0	comp52490_c0_seq1	-	-	-	-	-	-
comp4974_c0	comp4974_c0_seq1	-	-	-	-	-	-
comp15437_c0	comp15437_c0_seq1	-	-	-	-	-	-
comp1593_c0	comp1593_c0_seq1	-	-	-	-	-	-
comp18317_c0	comp18317_c0_seq1,comp18317_c0_seq2,comp18317_c0_seq3,comp18317_c0_seq4	-	-	-	-	-	-
comp35076_c0	comp35076_c0_seq1	-	-	-	-	-	-
comp21912_c0	comp21912_c0_seq1,comp21912_c0_seq2,comp21912_c0_seq3,comp21912_c0_seq4,comp21912_c0_seq5,comp21912_c0_seq6,comp21912_c0_seq7,comp21912_c0_seq8	-	-	-	-	-	-
comp18994_c0	comp18994_c0_seq1	-	-	-	[T] Signal transduction mechanisms	-	-
comp16923_c0	comp16923_c0_seq1	-	-	-	-	-	-
comp12735_c0	comp12735_c0_seq1,comp12735_c0_seq2	-	-	-	-	-	-
comp33969_c0	comp33969_c0_seq1	-	-	-	-	-	-
comp13004_c0	comp13004_c0_seq1	-	-	-	-	-	-
comp25109_c0	comp25109_c0_seq1	-	-	-	-	-	-
comp30971_c0	comp30971_c0_seq1	-	-	-	-	-	-
comp23086_c0	comp23086_c0_seq1,comp23086_c0_seq2,comp23086_c0_seq3,comp23086_c0_seq4,comp23086_c0_seq5,comp23086_c0_seq6,comp23086_c0_seq7	-	-	-	-	-	-
comp239_c0	comp239_c0_seq1,comp239_c0_seq2	-	-	-	-	-	-
comp33713_c0	comp33713_c0_seq1	-	-	-	-	-	-
comp8481_c0	comp8481_c0_seq1,comp8481_c0_seq2,comp8481_c0_seq3,comp8481_c0_seq4	-	-	-	-	-	-
comp2785_c0	comp2785_c0_seq1,comp2785_c0_seq2	-	-	-	-	-	-
comp13069_c0	comp13069_c0_seq1	-	-	-	-	-	-
comp55863_c0	comp55863_c0_seq1	-	-	-	-	-	-
comp5589_c0	comp5589_c0_seq1,comp5589_c0_seq2	-	-	-	-	-	-
comp11766_c0	comp11766_c0_seq1,comp11766_c0_seq2,comp11766_c0_seq3	-	-	-	-	-	-
comp69750_c0	comp69750_c0_seq1	-	-	-	-	-	-
comp35890_c0	comp35890_c0_seq1	-	-	-	-	-	-
comp16649_c0	comp16649_c0_seq1	-	-	-	-	-	-
comp236_c0	comp236_c0_seq1	-	-	-	-	-	-
comp23513_c0	comp23513_c0_seq1,comp23513_c0_seq10,comp23513_c0_seq11,comp23513_c0_seq12,comp23513_c0_seq13,comp23513_c0_seq14,comp23513_c0_seq15,comp23513_c0_seq16,comp23513_c0_seq17,comp23513_c0_seq18,comp23513_c0_seq19,comp23513_c0_seq2,comp23513_c0_seq20,comp23513_c0_seq21,comp23513_c0_seq22,comp23513_c0_seq23,comp23513_c0_seq24,comp23513_c0_seq25,comp23513_c0_seq26,comp23513_c0_seq27,comp23513_c0_seq28,co…	-	-	-	-	-	-
comp20361_c0	comp20361_c0_seq1,comp20361_c0_seq2,comp20361_c0_seq3,comp20361_c0_seq4,comp20361_c0_seq5,comp20361_c0_seq6,comp20361_c0_seq7,comp20361_c0_seq8	-	-	-	-	-	-
comp15700_c0	comp15700_c0_seq1	-	-	-	-	-	-
comp31689_c0	comp31689_c0_seq1	-	-	-	-	-	-
comp41067_c0	comp41067_c0_seq1	-	-	-	-	-	-
comp34364_c0	comp34364_c0_seq1	-	-	-	-	-	-
comp7869_c0	comp7869_c0_seq1,comp7869_c0_seq2	-	-	-	-	-	-
comp31972_c0	comp31972_c0_seq1	-	-	-	-	-	-
comp18026_c0	comp18026_c0_seq1,comp18026_c0_seq2	-	-	-	-	-	-
comp10501_c0	comp10501_c0_seq1,comp10501_c0_seq2,comp10501_c0_seq3	-	-	-	-	-	-
comp38353_c0	comp38353_c0_seq1	-	-	-	-	-	-
comp19988_c0	comp19988_c0_seq1	-	-	-	-	-	-
comp14149_c0	comp14149_c0_seq1	-	-	-	-	-	-
comp56112_c0	comp56112_c0_seq1	-	-	-	-	-	-
comp25988_c0	comp25988_c0_seq1,comp25988_c0_seq10,comp25988_c0_seq100,comp25988_c0_seq101,comp25988_c0_seq102,comp25988_c0_seq103,comp25988_c0_seq104,comp25988_c0_seq105,comp25988_c0_seq106,comp25988_c0_seq107,comp25988_c0_seq108,comp25988_c0_seq109,comp25988_c0_seq11,comp25988_c0_seq110,comp25988_c0_seq111,comp25988_c0_seq112,comp25988_c0_seq113,comp25988_c0_seq114,comp25988_c0_seq115,comp25988_c0_seq116,com…	-	-	-	-	-	-
comp340_c1	comp340_c1_seq1	-	-	-	-	-	-
comp30128_c0	comp30128_c0_seq1	-	-	-	-	-	-
comp17789_c0	comp17789_c0_seq1	-	-	-	-	-	-
comp51148_c0	comp51148_c0_seq1	-	-	-	-	-	-
comp17429_c0	comp17429_c0_seq1	-	-	-	-	-	-
comp5372_c0	comp5372_c0_seq1	-	-	-	-	-	-
comp28250_c0	comp28250_c0_seq1	-	-	-	-	-	-
comp22427_c0	comp22427_c0_seq1,comp22427_c0_seq2,comp22427_c0_seq3,comp22427_c0_seq4,comp22427_c0_seq5	-	-	-	-	-	-
comp101913_c0	comp101913_c0_seq1	-	-	-	-	-	-
comp20616_c0	comp20616_c0_seq1,comp20616_c0_seq2,comp20616_c0_seq3,comp20616_c0_seq4	-	-	-	-	-	-
comp79572_c0	comp79572_c0_seq1	-	-	-	-	-	-
comp1100_c0	comp1100_c0_seq1	-	-	-	-	-	-
comp5742_c0	comp5742_c0_seq1	-	-	-	-	-	-
comp35851_c0	comp35851_c0_seq1	-	-	-	-	-	-
comp65742_c0	comp65742_c0_seq1	-	-	-	-	-	-
comp50639_c0	comp50639_c0_seq1	-	-	-	-	-	-
comp61655_c0	comp61655_c0_seq1	-	-	-	-	-	-
comp5367_c0	comp5367_c0_seq1	-	-	-	-	-	-
comp60310_c0	comp60310_c0_seq1	-	-	-	-	-	-
comp16275_c0	comp16275_c0_seq1,comp16275_c0_seq2,comp16275_c0_seq3,comp16275_c0_seq4,comp16275_c0_seq5,comp16275_c0_seq6	-	-	-	-	-	-
comp20751_c0	comp20751_c0_seq1,comp20751_c0_seq2,comp20751_c0_seq3,comp20751_c0_seq4	-	-	-	-	-	-
comp24091_c0	comp24091_c0_seq1,comp24091_c0_seq2	-	-	-	-	-	-
comp7877_c0	comp7877_c0_seq1	-	-	-	-	-	-
comp24301_c0	comp24301_c0_seq1,comp24301_c0_seq10,comp24301_c0_seq11,comp24301_c0_seq12,comp24301_c0_seq13,comp24301_c0_seq14,comp24301_c0_seq15,comp24301_c0_seq16,comp24301_c0_seq17,comp24301_c0_seq18,comp24301_c0_seq19,comp24301_c0_seq2,comp24301_c0_seq20,comp24301_c0_seq3,comp24301_c0_seq4,comp24301_c0_seq5,comp24301_c0_seq6,comp24301_c0_seq7,comp24301_c0_seq8,comp24301_c0_seq9	-	-	-	-	-	-
comp5901_c0	comp5901_c0_seq1	-	-	-	-	-	-
comp68656_c0	comp68656_c0_seq1	-	-	-	-	-	-
comp24056_c0	comp24056_c0_seq1,comp24056_c0_seq2,comp24056_c0_seq3,comp24056_c0_seq4,comp24056_c0_seq5	-	-	-	-	-	-
comp34407_c0	comp34407_c0_seq1	-	-	-	-	-	-
comp109835_c0	comp109835_c0_seq1	-	-	-	-	-	-
comp11439_c0	comp11439_c0_seq1	-	-	-	-	-	-
[truncated: 6,909 more rows]
