# Supplementary material for: Root Physiological Traits and Transcriptome Analyses Reveal that Root Zone Water Retention Confers Drought Tolerance to Opisthopappus taihangensis
Source: Sci Rep. 2020 Feb 14;10:2627. doi: 10.1038/s41598-020-59399-0 (PMC7021704; doi:10.1038/s41598-020-59399-0)
Supplement: Supplementary file 4 — Supplementary Information 4. [file 41598_2020_59399_MOESM4_ESM.xlsx]

## Sheet: Sheet1
Supplementary Table S10. Differentially expressed genes related to phytohormones mediated signal transduction, starch and sucose metabolism, amino acid metabolism, secondary metabolite and reactive oxygen species (ROS) scavenger.
DEGs related to phytohormones mediated signal transduction				DEGs related to starch and sucose metabolism				DEGs related to amino acid metabolism				Reactive oxygen species (ROS) scavenger related DEGs				DEGs related to Secondary metabolites
unigene ID	Name	Annotation	log2fold_change	unigene ID	Name	Annotation	log2fold_change	unigene ID	Name	Annotation	log2fold_change	unigene ID	Name	Annotation	log2fold_change	unigene ID	Name	Annotation	log2fold_change
comp26361_c0	-	-	1.66704	comp23048_c0	BoGH3B	beta-glucosidase	-2.44177	comp22673_c0	-	-	-5.87596	comp90066_c0	sod1	Cu/Zn superoxide dismutase	-4.70973	comp14735_c0	-	-	-2.65028
comp19871_c0	-	-	-2.27303	comp16995_c0	BoGH3B	beta-glucosidase	-2.23856	comp21859_c0	-	-	1.62069	comp21630_c0	SODA	superoxide dismutase, Fe-Mn family	1.32748	comp25560_c1	-	-	-3.83417
comp19333_c0	-	glutathione S-transferase	1.47043	comp476_c1	BoGH3B	beta-glucosidase	1.54212	comp10113_c0	-	-	-2.08585	comp17408_c0	SOD	superoxide dismutase, Fe-Mn family	1.11218	comp2911_c0	-	-	-7.41257
comp17856_c0	ABF1	-	1.34608	comp3798_c0	BoGH3B	beta-glucosidase	-3.02641	comp21855_c0	-	-	-1.52225	comp3174_c0	POD1	peroxidase	1.07666	comp22909_c0	-	-	-1.18782
comp5783_c0	ABF3	-	1.86469	comp11764_c0	PE7	pectinesterase	-4.11048	comp3280_c0	-	-	1.91087	comp21637_c0	GPXHA-2	glutathione peroxidase	1.2816	comp74866_c0	-	-	3.65487
comp14369_c0	ADIPOR2	adiponectin receptor	-1.42339	comp23649_c0	PPE8B	pectinesterase	-1.7989	comp12698_c0	-	-	-5.88243	comp40619_c0	GRXS2	-	1.16163	comp25787_c0	-	L-ascorbate oxidase	-4.83137
comp1858_c0	AFB2	-	-3.56131	comp25098_c0	glpV	starch phosphorylase	1.13243	comp1814_c0	-	-	-2.67826	comp23055_c0	GSTF9	glutathione S-transferase	2.22272	comp25675_c0	-	L-ascorbate oxidase	-6.46327
comp23464_c0	AHK1	-	-1.24848	comp14170_c0	SUS	sucrose synthase	1.55581	comp22259_c0	-	3-phosphoshikimate 1-carboxyvinyltransferase	-1.68124	comp19104_c0	GSTL3	glutathione S-transferase	1.35203	comp5227_c0	-	L-ascorbate oxidase	-6.81614
comp83718_c0	AHK1	-	-3.8241	comp11010_c0	6-FEH	beta-fructofuranosidase	3.4556	comp15952_c1	-	4-hydroxyphenylpyruvate dioxygenase	1.53017	comp28802_c0	GSTT1	-	1.43785	comp18679_c0	-	L-ascorbate oxidase	-1.75864
comp17308_c0	AHK1	-	-1.07047	comp2931_c0	AGPB1	glucose-1-phosphate adenylyltransferase	-1.8863	comp26423_c0	-	amino-acid N-acetyltransferase	1.43097	comp29108_c0	GSTU8	glutathione S-transferase	1.66109	comp13865_c0	-	L-ascorbate oxidase	-5.06903
comp21196_c0	AHK1	-	-2.91318	comp12790_c0	At3g15720	polygalacturonase	2.10445	comp2266_c0	-	ATP phosphoribosyltransferase	-1.45492					comp17972_c0	-	phenylalanine ammonia-lyase	-3.58933
comp33139_c0	AIB	-	-2.49481	comp51638_c0	At4g39010	endoglucanase	1.65362	comp79965_c0	-	glutamate synthase (ferredoxin)	-2.09848					comp26558_c0	10HGO	mannitol dehydrogenase	1.51419
comp12090_c0	ARF19	-	-3.35737	comp22454_c0	At5g56590	glucan endo-1,3-beta-D-glucosidase	-1.4114	comp24944_c0	-	methylenetetrahydrofolate reductase (NADPH)	-1.17629					comp15858_c0	ABCB1	-	1.95727
comp10340_c0	ARF19	-	-1.2427	comp9258_c0	BAM1	beta-amylase	-3.11578	comp19742_c0	-	tryptophan synthase beta chain	1.6294					comp15592_c2	ABCB19	ATP-binding cassette, subfamily B (MDR/TAP), member 1	-3.15273
comp19234_c1	ARF22	-	1.26887	comp11480_c0	BFRUCT1	beta-fructofuranosidase	3.81805	comp68338_c0	-	tryptophan synthase beta chain	-1.80835					comp12035_c0	ABCB19	ATP-binding cassette, subfamily B (MDR/TAP), member 1	-1.16087
comp20213_c0	ARF4	-	-2.42669	comp11461_c0	BGLU14	beta-glucosidase	1.45171	comp54258_c0	3BETAHSD/D3	-	-1.3479					comp16744_c1	ABCB19	ATP-binding cassette, subfamily B (MDR/TAP), member 1	-1.51001
comp10340_c1	ARF5	-	-1.13045	comp20484_c0	BGLU4	beta-glucosidase	-1.52075	comp14069_c0	AAP1	-	-3.12418					comp12035_c2	ABCB19	ATP-binding cassette, subfamily B (MDR/TAP), member 1	-3.14915
comp25965_c0	ARF7	-	-1.01205	comp17669_c0	BGLU42	beta-glucosidase	-1.48197	comp21721_c0	AAP3	-	-1.55651					comp19781_c0	ABCB20	ATP-binding cassette, subfamily B (MDR/TAP), member 1	-1.18496
comp415_c0	ARF9	-	-1.2342	comp24731_c0	BXL2	beta-glucosidase	1.15396	comp81038_c0	AAP6	-	-4.87323					comp8433_c0	ABCB21	ATP-binding cassette, subfamily B (MDR/TAP), member 1	-1.58063
comp22553_c0	ARF9	-	-2.61674	comp26204_c0	CWINV1	beta-fructofuranosidase	1.72869	comp14069_c1	AAP6	-	-3.75707					comp9078_c0	ABCB21	ATP-binding cassette, subfamily B (MDR/TAP), member 1	-1.6437
comp11136_c0	ARR12	-	-1.8466	comp15955_c0	FRK2	fructokinase	1.47269	comp80495_c0	AAP6	-	2.2008					comp26911_c0	ABCB21	ATP-binding cassette, subfamily B (MDR/TAP), member 1	1.16968
comp23490_c0	ARR2	pseudo-response regulator 9	-2.03012	comp25146_c0	GAE1	UDP-glucuronate 4-epimerase	-5.02051	comp48253_c0	AAP6	-	-2.81237					comp69476_c0	ABCB3	ATP-binding cassette, subfamily B (MDR/TAP), member 1	1.76997
comp12952_c0	ARR4	DNA (cytosine-5-)-methyltransferase	-2.16171	comp17143_c0	GAE1	UDP-glucuronate 4-epimerase	-5.27331	comp6551_c0	AATL1	-	-1.857					comp66865_c0	ABCB6	-	-1.48789
comp15755_c0	ARR5	-	-3.40347	comp5186_c0	GAE2	UDP-glucuronate 4-epimerase	-2.1425	comp15716_c0	AATL1	-	-2.78032					comp16393_c0	ABCB6	-	-1.19325
comp21888_c0	ARR6	-	-3.84274	comp14744_c0	GAE3	UDP-glucuronate 4-epimerase	-1.6263	comp66501_c0	AATL1	-	-8.07511					comp18991_c0	ABCB6	ATP-binding cassette, subfamily B (MDR/TAP), member 1	-1.37712
comp14114_c0	ARR9	-	-2.23099	comp81605_c0	GAE3	UDP-glucuronate 4-epimerase	-2.57506	comp6857_c0	Acy1	aminoacylase	-1.63687					comp12655_c1	ABCC10	ATP-binding cassette, subfamily B (MDR/TAP), member 1	-6.14107
comp24005_c0	At2g30020	protein phosphatase	-7.50805	comp9280_c0	GAE4	UDP-glucuronate 4-epimerase	-1.47236	comp18083_c0	ACY1	aminoacylase	-1.22582					comp23637_c0	ABCC12	ATP-binding cassette, subfamily C (CFTR/MRP), member 2	1.36981
comp23166_c0	At2g30020	protein phosphatase	-4.95579	comp26165_c0	GAE6	UDP-glucuronate 4-epimerase	-1.36047	comp25112_c0	ADT3	prephenate dehydratase	-7.00452					comp23249_c0	ABCC12	ATP-binding cassette, subfamily C (CFTR/MRP), member 2	1.21627
comp22519_c0	At2g30020	protein phosphatase	-3.60019	comp16839_c0	glpV	starch phosphorylase	1.19003	comp2535_c0	ASN3	asparagine synthase (glutamine-hydrolysing)	1.99871					comp35053_c0	ABCC13	-	2.24529
comp20672_c0	At2g44050	riboflavin synthase beta chain	-1.9422	comp25651_c0	GSVIVT00026920001	galacturan 1,4-alpha-galacturonidase	-1.09265	comp23244_c0	ASP3	aspartate aminotransferase	-1.43691					comp23825_c0	ABCC13	-	1.12447
comp34932_c0	At4g35230	-	-1.29151	comp13369_c0	HXK2	hexokinase	-1.42223	comp35264_c0	At1g17745	D-3-phosphoglycerate dehydrogenase	-4.0551					comp17387_c0	ABCC14	-	1.06254
comp22107_c0	ATHB-7	homeobox-leucine zipper protein	-4.85772	comp23904_c0	INV*DC4	beta-fructofuranosidase	1.2717	comp22326_c0	At1g22550	proton-dependent oligopeptide transporter, POT family	-1.15373					comp25031_c0	ABCC3	ATP-binding cassette, subfamily C (CFTR/MRP), member 2	-1.89053
comp33857_c0	ATHB-7	homeobox-leucine zipper protein	1.86785	comp22907_c0	KOR	endoglucanase	-2.27555	comp11971_c1	At1g25530	-	-2.37354					comp15025_c0	ABCC3	putative ABC transport system ATP-binding protein	-2.11346
comp26965_c0	ATHB-7	homeobox-leucine zipper protein	1.05743	comp26182_c0	PECS-2.1	pectinesterase	1.21006	comp11971_c0	At1g25530	-	-1.31746					comp26312_c0	ABCC4	ATP-binding cassette, subfamily C (CFTR/MRP), member 2	1.256
comp18663_c0	BAK1	-	-2.13386	comp25011_c0	PECS-2.1	pectinesterase	1.37513	comp25517_c0	At1g59740	-	1.21072					comp52400_c0	ABCG14	-	-6.90346
comp15905_c0	BAK1	-	-3.3244	comp25580_c0	PME1	pectinesterase	-3.88801	comp2098_c0	At1g68570	proton-dependent oligopeptide transporter, POT family	-2.43096					comp14703_c1	ABCG14	-	-3.27327
comp7480_c0	BIG	E3 ubiquitin-protein ligase UBR4	2.02506	comp92915_c0	PME12	pectinesterase	-2.74066	comp48888_c0	At2g37900	proton-dependent oligopeptide transporter, POT family	3.1721					comp14703_c0	ABCG14	ATP-binding cassette, subfamily G (WHITE), member 2	-3.43621
comp19829_c0	BIG	E3 ubiquitin-protein ligase UBR4	1.45234	comp24945_c0	PME25	pectinesterase	1.33392	comp25427_c0	At2g40460	-	-5.04028					comp25719_c0	ABCG14	ATP-binding cassette, subfamily G (WHITE), member 2	-1.52434
comp61912_c0	BIG	E3 ubiquitin-protein ligase UBR4	1.93864	comp15927_c0	PME26	pectinesterase	-1.88788	comp24370_c0	At3g08860	(R)-3-amino-2-methylpropionate-pyruvate transaminase	-1.76439					comp15231_c0	Abcg2	ATP-binding cassette, subfamily G (WHITE), member 2	-7.92589
comp18285_c0	BIG	E3 ubiquitin-protein ligase UBR4	1.47177	comp24670_c0	PME34	pectinesterase	-2.24326	comp19361_c0	At3g08860	(R)-3-amino-2-methylpropionate-pyruvate transaminase	1.57735					comp15102_c0	ABCG25	-	1.27372
comp26829_c0	BIG	E3 ubiquitin-protein ligase UBR4	1.05235	comp23780_c0	PME39	pectinesterase	-7.66626	comp12779_c0	At3g13620	-	-2.37063					comp9386_c0	ABCG29	-	-2.25568
comp110812_c0	BIG	E3 ubiquitin-protein ligase UBR4	2.12344	comp24587_c0	PME41	pectinesterase	-1.40803	comp8902_c0	At3g13620	-	-2.43695					comp23230_c0	ABCG29	-	-2.00508
comp24398_c0	CALS12	callose synthase	-3.25654	comp13395_c0	PME7	pectinesterase	-7.08673	comp13931_c0	At3g13620	-	-2.52906					comp17103_c1	ABCG3	-	-1.68798
comp66022_c0	CDKB2-2	-	-5.24228	comp25716_c0	PMEU1	pectinesterase	-1.49454	comp85591_c0	At3g13620	-	2.03515					comp69739_c0	ABCG34	-	1.46796
comp21240_c0	CG5315	adiponectin receptor	-8.05606	comp135_c0	PMEU1	pectinesterase	-7.28408	comp14807_c0	At3g17430	-	-1.93024					comp39639_c0	ABCG35	-	-1.63242
comp18021_c0	COI1	-	-3.13539	comp23158_c0	PMEU1	pectinesterase	-3.64346	comp15977_c0	At3g17430	-	-1.99421					comp30299_c0	ABCG36	-	-3.17138
comp24861_c0	COI1	-	-1.97282	comp11051_c0	RCA	glucose-1-phosphate adenylyltransferase	1.80161	comp16790_c0	At3g19553	-	-1.37073					comp15334_c0	ABCG36	-	-2.21752
comp23516_c0	COI1	-	1.19661	comp19690_c0	SS1	starch synthase	1.69344	comp22029_c0	At3g47960	proton-dependent oligopeptide transporter, POT family	-3.26693					comp11795_c0	ABCG37	-	2.29367
comp9999_c0	CPK32	-	-1.85843	comp25907_c0	SUS3	sucrose synthase	1.15617	comp16627_c0	At4g00590	-	1.7136					comp26362_c0	ABCG41	-	1.60273
comp26754_c0	CPL2	-	-1.57518	comp121761_c0	TIV1	beta-fructofuranosidase	-5.78216	comp373_c0	At4g00590	-	1.67437					comp28491_c0	ACO3	aminocyclopropanecarboxylate oxidase	-3.04789
comp2602_c0	CRF1	-	-3.26161	comp20826_c0	TPPA	trehalose-phosphatase	-3.52412	comp25519_c0	At4g24830	argininosuccinate synthase	-1.14503					comp20650_c0	ACX3	acyl-CoA oxidase	1.6401
comp21952_c0	CRF3	EREBP-like factor	-4.1869	comp20826_c1	TPPA	trehalose-phosphatase	-3.20638	comp22528_c0	At5g05820	-	-1.16266					comp39854_c0	At1g06640	-	1.96693
comp17513_c0	CTL1	chitinase	-2.14977	comp23219_c0	TPPD	trehalose-phosphatase	-1.32787	comp9206_c0	At5g14940	-	-4.56492					comp24953_c0	At1g32780	alcohol dehydrogenase	-3.31449
comp22128_c0	CTR1	sterile alpha motif and leucine zipper containing kinase AZK	-1.34442	comp26063_c0	TPS10	trehalose-phosphatase	1.2492	comp22747_c0	At5g25400	-	-1.64605					comp51409_c0	At1g62600	-	-1.85273
comp30790_c0	CUL4	cullin 4	1.44011	comp23754_c0	TPS6	trehalose-phosphatase	1.89444	comp19888_c1	At5g41800	-	-3.06268					comp13117_c0	At4g26220	caffeoyl-CoA O-methyltransferase	-3.12976
comp4713_c0	CVP2	-	-2.17015	comp16953_c0	UGD1	UDPglucose 6-dehydrogenase	-1.73841	comp13674_c0	CAT1	-	-2.20022					comp20838_c0	At4g26220	caffeoyl-CoA O-methyltransferase	-2.35414
comp19247_c0	DAP	LL-diaminopimelate aminotransferase	-5.23465	comp24750_c0	UGD1	UDPglucose 6-dehydrogenase	-1.15686	comp21776_c0	CAT1	basic amino acid/polyamine antiporter, APA family	-1.90477					comp8440_c0	At5g43450	-	1.23952
comp20104_c0	DREB1D	EREBP-like factor	-7.8571	comp23261_c1	UGD3	UDPglucose 6-dehydrogenase	-4.05722	comp23870_c0	CAT1	basic amino acid/polyamine antiporter, APA family	-2.05998					comp48515_c0	At5g61290	dimethylaniline monooxygenase (N-oxide forming)	1.43187
comp18884_c0	DREB3	EREBP-like factor	-9.05106	comp12281_c0	XYL1	alpha-glucosidase	-2.18856	comp7352_c0	CAT1	basic amino acid/polyamine antiporter, APA family	-2.16482					comp21775_c0	Bp10	L-ascorbate oxidase	-8.37948
comp26352_c0	EBF1	-	-1.17517	comp12281_c1	XYL1	alpha-glucosidase	-2.60207	comp1374_c0	CAT9	basic amino acid/polyamine antiporter, APA family	-1.61114					comp65103_c0	Bp10	L-ascorbate oxidase	-5.35085
comp23962_c0	EBF2	-	1.86551	comp48336_c0	Xyl1	beta-glucosidase	1.65169	comp1994_c0	CBP3	carboxypeptidase C	-3.93783					comp25560_c0	Bp10	L-ascorbate oxidase	-3.62984
comp17135_c0	EIN3	-	-1.05757	comp18977_c0	Xyl2	beta-glucosidase	-4.46945	comp26117_c0	CGS1	cystathionine gamma-synthase	-1.49977					comp83293_c0	Bp10	L-ascorbate oxidase	-4.99851
comp24439_c0	EIN4	-	-1.57086	comp2408_c0	Xyl2	beta-glucosidase	-5.20575	comp19247_c0	DAP	LL-diaminopimelate aminotransferase	-5.23465					comp10529_c0	CAD1	cinnamyl-alcohol dehydrogenase	-4.1339
comp71456_c0	EOL2	-	-3.06169	comp26207_c0	SPS1	sucrose-phosphate synthase	0.999884	comp23024_c0	dapC	aminotransferase	-1.70793					comp23643_c0	CAD6	mannitol dehydrogenase	-2.98639
comp1091_c0	ERF003	-	-4.24662	comp17924_c0	pgdC	6-phosphogluconate dehydrogenase	-0.960859	comp22950_c0	DELTA-OAT	ornithine--oxo-acid transaminase	1.12113					comp16753_c0	CAD8	mannitol dehydrogenase	1.21848
comp65682_c0	ERF003	-	-3.24214	comp18340_c0	PFK2	6-phosphofructokinase	1.00538	comp62841_c0	dfr1	-	-2.93418					comp19701_c0	CCOAOMT	caffeoyl-CoA O-methyltransferase	-4.20792
comp24483_c0	ERF014	EREBP-like factor	-9.68041	comp18340_c1	PFK2	6-phosphofructokinase	1.32246	comp15987_c0	EMB3004	3-dehydroquinate dehydratase I	-3.12124					comp26566_c0	CCOAOMT	caffeoyl-CoA O-methyltransferase	-2.87119
comp16031_c0	ERF014	EREBP-like factor	-6.54279	comp8642_c0	FBA2	fructose-bisphosphate aldolase, class I	1.24064	comp11703_c1	FUT13	-	-1.67001					comp44901_c0	CCOAOMT	caffeoyl-CoA O-methyltransferase	-5.48735
comp21409_c0	ERF017	EREBP-like factor	-6.90008	comp90826_c0	FBA2	fructose-bisphosphate aldolase, class I	1.3474	comp11703_c0	FUT13	-	-1.64113					comp13940_c0	CCOAOMT1	caffeoyl-CoA O-methyltransferase	-6.97836
comp20858_c0	ERF020	EREBP-like factor	-3.82011	comp150577_c0	FBA2	fructose-bisphosphate aldolase, class I	1.17259	comp13394_c1	GABA-TP1	-	1.89836					comp11108_c0	CODM	flavonol synthase	-2.10693
comp17757_c0	ERF025	EREBP-like factor	-3.31732	comp21142_c0	FBA3	fructose-bisphosphate aldolase, class I	-1.30311	comp6332_c0	GABA-TP3	-	2.13557					comp1878_c0	CYP704C1	-	1.60052
comp21596_c0	ERF025	EREBP-like factor	-10.3763	comp110741_c0	PDC1	indolepyruvate decarboxylase	inf	comp25631_c0	GAT1	-	-1.00414					comp25535_c0	CYP707A1	cytochrome P450, family 26, subfamily A	-1.3545
comp17044_c0	ERF026	EREBP-like factor	-5.32578	comp129912_c0	PDC11	-	inf	comp26778_c0	GDCSPA	glycine dehydrogenase subunit 2	-1.45741					comp26009_c0	CYP707A2	(+)-abscisic acid 8'-hydroxylase	1.33834
comp18582_c0	ERF026	EREBP-like factor	-6.04905	comp26536_c0	PK1	-	-2.16156	comp25518_c0	GGAT2	alanine transaminase	1.09067					comp21897_c0	CYP716B1	cytochrome P450, family 26, subfamily A	1.68267
comp5546_c0	ERF027	EREBP-like factor	-3.82212	comp39269_c0	PK1	-	-2.0839	comp18489_c0	GGT3	gamma-glutamyltranspeptidase	1.52729					comp16943_c0	CYP71A1	-	-1.24109
comp24431_c0	ERF055	EREBP-like factor	-1.18268	comp21880_c1	PK1	-	-1.44177	comp156667_c0	glnA	glutamine synthetase	-5.77476					comp25930_c0	CYP71A1	flavonoid 3'-monooxygenase	-7.06217
comp16103_c0	ERF098	EREBP-like factor	-4.08512					comp75457_c0	GLR2.6	glutamate receptor, ionotropic, other eukaryote	-3.44206					comp26168_c0	CYP71AV1	cytochrome P450, family 2, subfamily D	-1.81617
comp10416_c0	ERF109	EREBP-like factor	-5.55461					comp90189_c0	GLR2.7	glutamate receptor, ionotropic, other eukaryote	-6.62744					comp1387_c0	CYP71B22	-	-7.11996
comp25372_c0	ERF110	EREBP-like factor	1.76312					comp13079_c0	GLR2.9	glutamate receptor, ionotropic, other eukaryote	-3.0849					comp74701_c0	CYP71B4	-	-5.40442
comp9805_c0	ERF114	EREBP-like factor	-2.1305					comp37090_c0	GLR3.2	glutamate receptor, ionotropic, other eukaryote	1.19531					comp71535_c0	CYP71E1	-	-4.75869
comp16000_c0	ERF119	-	-1.37001					comp61201_c0	GLR3.2	glutamate receptor, ionotropic, other eukaryote	1.33123					comp22452_c0	CYP72A1	-	1.11998
comp19735_c0	ERF119	EREBP-like factor	-1.16107					comp20298_c0	GLR3.6	glutamate receptor, ionotropic, other eukaryote	-6.92683					comp25192_c0	CYP72A1	-	-1.55794
comp21708_c0	ERF1A	EREBP-like factor	-1.87124					comp21638_c0	GLR3.7	glutamate receptor, ionotropic, other eukaryote	1.05081					comp23308_c0	CYP72A1	-	2.4097
comp21308_c0	ERF2	EREBP-like factor	-1.12873					comp25927_c0	GLU2	glutamate synthase (ferredoxin)	-2.02023					comp6762_c0	CYP72A1	-	1.04624
comp26305_c0	ERF2	EREBP-like factor	-1.04608					comp8041_c0	gluD	glutamate dehydrogenase (NAD(P)+)	-5.47579					comp6220_c0	CYP72A1	cytochrome P450, family 710, subfamily A	1.5534
comp23371_c0	ERF3	EREBP-like factor	-3.76591					comp23143_c0	GPT2	-	-1.14079					comp16689_c0	CYP734A1	-	2.0663
comp15066_c0	ERF3	EREBP-like factor	-4.67355					comp25533_c0	HGO	homogentisate 1,2-dioxygenase	1.43468					comp76624_c0	CYP734A1	-	-3.29801
comp19543_c0	ERF3	EREBP-like factor	-1.25429					comp24870_c0	HMT-1	homocysteine S-methyltransferase	-4.94128					comp17950_c0	CYP734A1	cytokinin trans-hydroxylase	-2.15311
comp20137_c1	ERF4	EREBP-like factor	-4.42157					comp20749_c0	HPA	histidinol-phosphate aminotransferase	-1.37043					comp4677_c0	CYP735A2	cytokinin trans-hydroxylase	-4.64228
comp22634_c0	ERF4	EREBP-like factor	-1.95242					comp25532_c0	HPD	4-hydroxyphenylpyruvate dioxygenase	1.34247					comp12303_c0	CYP73A1	trans-cinnamate 4-monooxygenase	-1.93318
comp22802_c0	ERF4	EREBP-like factor	-2.22018					comp7991_c0	ilvD	dihydroxy-acid dehydratase	-1.6447					comp10211_c0	CYP73A1	trans-cinnamate 4-monooxygenase	-1.59971
comp25609_c0	ERF5	EREBP-like factor	-5.31064					comp3827_c0	IVD1	isovaleryl-CoA dehydrogenase	2.72671					comp26642_c0	CYP75A3	flavonoid 3'-monooxygenase	-3.5139
comp23107_c0	ERF5	EREBP-like factor	-3.47104					comp26278_c0	IVD2	isovaleryl-CoA dehydrogenase	1.17113					comp26578_c0	CYP75B2	-	-1.83463
comp20137_c0	ERF9	EREBP-like factor	-5.09701					comp7268_c0	LAX2	-	-3.17756					comp21290_c0	CYP75B2	flavonoid 3'-monooxygenase	-1.44166
comp21768_c0	ETR1	-	-1.40557					comp19956_c1	LAX2	-	-2.64743					comp22896_c0	CYP76B1	-	1.08374
comp15013_c0	FLCY	prenylcysteine oxidase	-2.47989					comp19956_c0	LAX5	-	-3.79676					comp93641_c0	CYP76C2	-	-6.55656
comp51726_c0	GA4	gibberellin 3-beta-dioxygenase	1.75359					comp26725_c0	MCCA	3-methylcrotonyl-CoA carboxylase alpha subunit	1.75574					comp20994_c1	CYP77A2	-	-1.93717
comp13048_c0	GAI	-	-2.34383					comp24842_c0	MCCB	propionyl-CoA carboxylase beta chain	1.14869					comp20994_c0	CYP77A2	-	-1.98188
comp14204_c1	GAI	-	-1.6546					comp28272_c0	MET	5-methyltetrahydropteroyltriglutamate--homocysteine methyltransferase	-2.40163					comp21972_c0	CYP78A4	-	-5.82591
comp14204_c0	GAI	-	-1.75099					comp27882_c0	MET	5-methyltetrahydropteroyltriglutamate--homocysteine methyltransferase	-2.32167					comp5434_c0	CYP80B2	-	-4.61259
comp4986_c0	GAI	-	-1.32222					comp26866_c0	METE	5-methyltetrahydropteroyltriglutamate--homocysteine methyltransferase	-3.21195					comp4870_c0	CYP80B2	-	-3.50051
comp13048_c1	GAI1	-	-2.94871					comp16254_c0	MSH6	DNA mismatch repair protein MSH6	1.41494					comp63822_c0	CYP80B2	cytochrome P450, family 2, subfamily D	-6.52797
comp24189_c0	GAI1	-	-1.67422					comp17720_c0	NAGK	acetylglutamate kinase	-1.87207					comp24415_c0	CYP80B2	cytochrome P450, family 2, subfamily D	-2.57542
comp20091_c0	GH3.6	-	-1.94801					comp85787_c0	NAXT1	-	-1.53929					comp65353_c0	CYP81D1	-	-3.34017
comp23577_c0	GID1B	-	-2.2384					comp49840_c0	NRT1.1	proton-dependent oligopeptide transporter, POT family	-3.91219					comp25194_c0	CYP81E1	-	-3.03128
comp5194_c0	GID2	-	-2.32206					comp45368_c0	NRT1.2	-	-1.32085					comp41644_c0	CYP81E1	-	1.31556
comp30911_c0	GID2	-	-2.12034					comp22014_c0	NRT1.2	proton-dependent oligopeptide transporter, POT family	-2.18893					comp1613_c0	CYP81F1	-	-2.85172
comp14085_c0	GRF10	tyrosine 3-monooxygenase/tryptophan 5-monooxygenase activation protein	1.53035					comp9534_c0	NRT1.5	-	-4.66172					comp25060_c0	CYP84A1	ferulate-5-hydroxylase	-4.24409
comp10953_c0	HERK1	-	-3.5704					comp10174_c0	NRT1.5	proton-dependent oligopeptide transporter, POT family	-4.10775					comp44978_c0	CYP86A1	-	-8.98705
comp27798_c0	HERK1	DNA (cytosine-5-)-methyltransferase	2.05231					comp25206_c0	NRT1.5	proton-dependent oligopeptide transporter, POT family	-5.51498					comp42604_c0	CYP86A1	-	2.02086
comp24181_c0	HERK1	interleukin-1 receptor-associated kinase 4	-2.6162					comp10590_c0	Os06g0265000	asparagine synthase (glutamine-hydrolysing)	1.9757					comp12127_c0	CYP86A1	-	1.09327
comp70_c1	HERK1	interleukin-1 receptor-associated kinase 4	-2.20202					comp55234_c0	PCAS-1	cysteine synthase A	1.21312					comp23237_c0	CYP86B1	-	-2.41574
comp25949_c0	HERK1	interleukin-1 receptor-associated kinase 4	-1.75592					comp23979_c0	POPTRDRAFT_831870	3-methylcrotonyl-CoA carboxylase alpha subunit	-1.58927					comp25361_c0	CYP86B1	-	-3.77865
comp48579_c0	HERK1	interleukin-1 receptor-associated kinase 4	-1.39412					comp17994_c0	PPT2	-	1.37555					comp57330_c0	CYP87A3	(+)-abscisic acid 8'-hydroxylase	-1.2808
comp25120_c0	HERK1	interleukin-1 receptor-associated kinase 4	-2.59084					comp9251_c0	PRC1	carboxypeptidase C	-4.04379					comp89301_c0	CYP87A3	cytochrome P450, family 90, subfamily B, polypeptide 1 (steroid 22-alpha-hydroxylase)	-6.68339
comp11125_c0	IAA19	-	2.37583					comp7487_c0	PROT1	-	-1.4927					comp23443_c0	CYP87A3	steroid 23-alpha-hydroxylase	1.72866
comp6507_c0	IAA3	-	-3.68508					comp13419_c0	PROT3	-	-2.08087					comp24166_c0	CYP89A2	-	-2.93362
comp24690_c0	IP5P2	-	-5.87363					comp7867_c0	PRS4	-	-1.92262					comp20123_c0	CYP89A9	-	-3.78022
comp24688_c0	KAM1	-	-3.8194					comp5504_c0	PRS4	-	-1.58069					comp187_c0	CYP93A2	-	-3.62676
comp7268_c0	LAX2	-	-3.17756					comp11393_c1	PRS4	-	-2.14057					comp62858_c0	CYP93A2	-	-3.04703
comp19956_c1	LAX2	-	-2.64743					comp11393_c0	PRS4	-	-1.24869					comp26630_c0	CYP93A3	cytochrome P450, family 1, subfamily A, polypeptide 1	-2.34627
comp19956_c0	LAX5	-	-3.79676					comp18812_c0	PSP	phosphoserine phosphatase	1.50234					comp10104_c0	CYP93A3	cytochrome P450, family 1, subfamily A, polypeptide 1	-2.61135
comp13045_c0	MAKR1	-	-4.05562					comp26015_c0	PTR3-A	proton-dependent oligopeptide transporter, POT family	-4.89763					comp2477_c0	CYP93A3	cytochrome P450, family 1, subfamily A, polypeptide 1	-1.51896
comp19691_c0	MBF1C	putative transcription factor	1.49435					comp13534_c0	PTR5	proton-dependent oligopeptide transporter, POT family	2.00565					comp23090_c0	CYP93A3	cytochrome P450, family 1, subfamily A, polypeptide 1	-1.03419
comp23103_c0	MPK3	extracellular signal-regulated kinase 1/2	-2.64709					comp35918_c0	SAT3	serine O-acetyltransferase	-3.67532					comp11910_c0	CYP93B1	-	-1.80812
comp5910_c0	MPK3	extracellular signal-regulated kinase 1/2	-1.35909					comp20535_c0	SCPL1	sinapoylglucose-choline O-sinapoyltransferase	-2.32114					comp11213_c0	CYP97B3	cytochrome P450, family 4, subfamily F (leukotriene-B4 20-monooxygenase)	2.24186
comp13385_c0	MPK9	-	-2.44256					comp6287_c0	SCPL11	sinapoylglucose-choline O-sinapoyltransferase	1.06242					comp21979_c0	DHRS12	3-oxoacyl-[acyl-carrier protein] reductase	1.65402
comp32983_c0	MYB21	myb proto-oncogene protein, plant	-6.53249					comp23593_c0	SCPL13	sinapoylglucose-choline O-sinapoyltransferase	-3.7317					comp21255_c0	DK-ACO1	aminocyclopropanecarboxylate oxidase	-2.95028
comp13700_c0	MYB44	myb proto-oncogene protein, plant	-7.84158					comp17049_c0	SCPL16	sinapoylglucose-malate O-sinapoyltransferase	-2.0814					comp11457_c0	F6'H1	-	-1.60611
comp22465_c0	MYB44	myb proto-oncogene protein, plant	-5.09754					comp25478_c0	SCPL17	carboxypeptidase C	-2.95616					comp20205_c0	F6'H1	flavonol synthase	2.2146
comp23615_c0	MYB44	myb proto-oncogene protein, plant	-8.27692					comp25077_c0	SCPL18	sinapoylglucose-choline O-sinapoyltransferase	-1.52515					comp20273_c0	F6'H1	naringenin 3-dioxygenase	-1.88554
comp25757_c0	MYB44	myb proto-oncogene protein, plant	-5.15642					comp20800_c0	SCPL19	sinapoylglucose-choline O-sinapoyltransferase	1.06933					comp15860_c0	FLS	flavonol synthase	1.48749
comp16274_c0	MYB44	myb proto-oncogene protein, plant	-6.19897					comp14015_c1	SCPL27	hydroxymandelonitrile lyase	-1.58478					comp18051_c0	FMO1	-	1.61791
comp24150_c0	MYB44	myb proto-oncogene protein, plant	-4.23401					comp84440_c0	SCPL27	hydroxymandelonitrile lyase	2.79411					comp8468_c0	FRO7	-	-1.08044
comp29822_c0	MYB44	myb proto-oncogene protein, plant	-5.56353					comp12595_c0	SCPL28	carboxypeptidase D	-2.49285					comp20961_c0	GA2OX2	gibberellin 2-oxidase	-3.39009
comp22097_c0	MYB44	myb proto-oncogene protein, plant	-3.1258					comp52425_c0	SCPL40	carboxypeptidase D	1.83185					comp51726_c0	GA4	gibberellin 3-beta-dioxygenase	1.75359
comp24931_c0	MYB44	myb proto-oncogene protein, plant	-1.30434					comp44997_c0	SCPL40	carboxypeptidase D	-1.80425					comp18342_c0	HSD1	-	1.24041
comp26413_c0	MYC2	-	-4.47855					comp22799_c0	SCPL40	carboxypeptidase D	-2.92044					comp16582_c0	IPI1	isopentenyl-diphosphate delta-isomerase	-1.45249
comp23167_c0	NAC002	-	1.69587					comp11803_c0	SCPL42	carboxypeptidase C	-2.86293					comp20988_c0	IRX12	-	1.83797
comp49840_c0	NRT1.1	proton-dependent oligopeptide transporter, POT family	-3.91219					comp12987_c0	SCPL44	carboxypeptidase C	-2.35897					comp88201_c0	KAS1	3-oxoacyl-[acyl-carrier-protein] synthase II	3.20371
comp26724_c1	PED1	acetyl-CoA acyltransferase	-5.80573					comp823_c0	SCPL45	carboxypeptidase D	-1.70151					comp63868_c0	KAS1	3-oxoacyl-[acyl-carrier-protein] synthase II	2.34028
comp21136_c0	PERK4	-	2.60863					comp16167_c0	SCPL50	-	-2.08248					comp26565_c0	KAS2	3-oxoacyl-[acyl-carrier-protein] synthase II	1.03453
comp26780_c0	PERK4	-	-1.2101					comp16216_c0	SCPL50	carboxypeptidase	-1.54975					comp3629_c0	LAC10	nitrite reductase (NO-forming)	2.4354
comp74243_c0	PID	protein-serine/threonine kinase	-3.34429					comp25492_c0	SCPL9	carboxypeptidase C	1.78568					comp73600_c0	LAC12	-	-3.36849
comp4466_c0	PID	protein-serine/threonine kinase	-6.68455					comp23340_c0	SHM2	tryptophan synthase beta chain	1.48312					comp26400_c0	LAC12	-	1.12174
comp12416_c1	PID2	protein-serine/threonine kinase	-2.62033					comp23673_c0	shmt2	glycine hydroxymethyltransferase	-1.5499					comp23075_c0	LAC12	nitrite reductase (NO-forming)	-1.55893
comp26554_c0	PKL	chromodomain-helicase-DNA-binding protein 4	1.57893					comp21808_c0	slc36a4	-	-4.37752					comp54335_c0	LAC13	nitrite reductase (NO-forming)	1.19929
comp22873_c0	PLT2	AP2-like factor, ANT lineage	-1.1229					comp23873_c0	SPMS	spermidine synthase	-1.06007					comp7065_c0	LAC3	nitrite reductase (NO-forming)	-3.11153
comp24374_c0	PP2CA	protein phosphatase	1.64893					comp14416_c0	SR	serine racemase	1.40551					comp16858_c0	LAC7	-	-2.8542
comp24779_c0	PUB9	-	-6.06529					comp21478_c0	SS1G_05513	leukotriene-A4 hydrolase	-1.31427					comp26871_c1	LAC7	nitrite reductase (NO-forming)	-2.68799
comp65750_c0	PYL12	-	-3.64819					comp89224_c0	SUR1	tyrosine aminotransferase	-3.33995					comp18784_c0	MTACP1	NADH dehydrogenase (ubiquinone) 1 alpha/beta subcomplex 1	-1.15716
comp20774_c0	PYL4	-	-2.73381					comp39533_c0	SUR1	tyrosine aminotransferase	1.24363					comp21558_c0	MTACP2	NADH dehydrogenase (ubiquinone) 1 alpha/beta subcomplex 1	-1.24918
comp20238_c0	PYL4	-	-2.04484					comp5167_c0	TAT	tyrosine aminotransferase	2.30054					comp18561_c0	mtaD	-	-1.04425
comp11737_c0	RAN1	Cu2+-exporting ATPase	1.21169					comp24495_c0	TAT	tyrosine aminotransferase	-2.00934					comp20888_c0	PAL	phenylalanine ammonia-lyase	-4.07065
comp5221_c0	RAP2-12	EREBP-like factor	1.88487					comp20640_c0	thrB	homoserine kinase	-1.69532					comp19274_c0	PAL	phenylalanine ammonia-lyase	-3.78274
comp23033_c0	RAP2-4	EREBP-like factor	-1.11916					comp21365_c0	TSA1	tryptophan synthase alpha chain	1.30752					comp15696_c0	PAL	phenylalanine ammonia-lyase	-3.79557
comp19984_c0	RAP2-7	AP2-like factor, euAP2 lineage	1.46852					comp24776_c0	TSB1	tryptophan synthase beta chain	1.13793					comp15819_c0	PAL	phenylalanine ammonia-lyase	-3.6165
comp21741_c0	RAV1	RAV-like factor	-2.57096					comp24024_c1	TYRAAT1	-	1.50925					comp14865_c0	PAL	phenylalanine ammonia-lyase	-3.8239
comp8532_c0	RBOHF	-	-2.04133					comp10092_c0	XPT	-	-2.77453					comp20162_c0	PAL	phenylalanine ammonia-lyase	-3.90527
comp12432_c0	RGL1	-	-2.45842					comp10939_c0	GDH1	glutamate dehydrogenase (NAD(P)+)	0.78472					comp22556_c0	PAL1	phenylalanine ammonia-lyase	-4.88522
comp8353_c0	RHA2A	-	-3.28495													comp26131_c1	PAL1	phenylalanine ammonia-lyase	-4.65124
comp13889_c0	RHA2A	-	-1.72375													comp17485_c0	PAL1	phenylalanine ammonia-lyase	-3.5448
comp30278_c0	SAPK2	protein-serine/threonine kinase	1.09868													comp26356_c0	PAO1	N1-acetylpolyamine oxidase	-3.22641
comp13603_c0	SD17	-	-8.41513													comp7498_c0	PAO2	-	1.99327
comp7838_c0	SKP1B	S-phase kinase-associated protein 1	-1.26698													comp20835_c0	PDR1	-	1.77727
comp45828_c0	SNC1	-	-4.66139													comp15504_c0	PDR1	-	-2.90402
comp22641_c0	SYP121	syntaxin 1B/2/3	-3.33055													comp16514_c0	PDR1	-	-2.89437
comp7152_c0	SYP121	syntaxin 1B/2/3	-3.61781													comp26916_c0	PDR1	small multidrug resistance protein, SMR family	-3.1366
comp22341_c0	SYP121	syntaxin 1B/2/3	-3.37816													comp26833_c0	PDR12	small multidrug resistance protein, SMR family	-1.06927
comp21075_c0	SYP61	syntaxin 6	1.0333													comp11241_c0	PDR12	small multidrug resistance protein, SMR family	1.83891
comp10083_c1	THE1	-	-4.09523													comp18795_c0	PDR2	-	-2.15844
comp10083_c0	THE1	interleukin-1 receptor-associated kinase 4	-5.724													comp26791_c0	PDR3	-	1.54103
comp9225_c0	THE1	interleukin-1 receptor-associated kinase 4	-6.3628													comp78769_c0	PDR4	-	-1.67988
comp92397_c0	THE1	interleukin-1 receptor-associated kinase 4	-3.54159													comp23818_c0	PORA	protochlorophyllide reductase	1.55221
comp10953_c2	THE1	interleukin-1 receptor-associated kinase 4	-2.07364													comp11444_c0	RBOHA	-	-1.82193
comp14158_c0	THE1	interleukin-1 receptor-associated kinase 4	-1.08301													comp17060_c0	RBOHC	-	-1.95935
comp22686_c0	TIFY10A	-	-8.5499													comp8532_c0	RBOHF	-	-2.04133
comp24558_c0	TIFY10A	-	-2.78537													comp20633_c0	SDR1	-	1.98188
comp21984_c0	TIFY9	-	-3.11682													comp10479_c0	SDR1	-	1.5136
comp62514_c0	TIR1	-	-2.8301													comp67122_c0	SKS2	L-ascorbate oxidase	-3.65418
comp49878_c0	TIR1	-	-1.42021													comp10192_c0	SKU5	-	-4.32005
comp71162_c0	TIR1	-	1.21464													comp67316_c0	SKU5	-	-2.91424
comp15325_c0	TTL1	-	-1.40745													comp21922_c0	SKU5	L-ascorbate oxidase	-2.7489
comp4972_c0	TTL1	-	-1.63987													comp5046_c0	SKU5	L-ascorbate oxidase	-5.04321
comp19091_c0	WRI1	AP2-like factor, ANT lineage	2.64329													comp23869_c0	SRG1	-	-3.5543
comp15616_c1	WRKY51	-	-2.88775													comp20777_c0	SRG1	aminocyclopropanecarboxylate oxidase	1.2059
comp32593_c0	WRKY51	-	-1.11912													comp22009_c0	TIC32	-	-1.79097
comp48292_c0	YUC8	YUCCA family monooxygenase	-2.13826													comp24628_c0	TIC32	-	1.29242
comp21676_c0	AAO3	abscisic-aldehyde oxidase	1.01876													comp23555_c0	TIC32	-	1.25792
comp14688_c0	ABA2	zeaxanthin epoxidase	1.02862													comp62788_c0	YUC5	YUCCA family monooxygenase	-1.92899
comp160818_c0	ZEP	zeaxanthin epoxidase	2.02654													comp48292_c0	YUC8	YUCCA family monooxygenase	-2.13826
comp51726_c0	GA4	gibberellin 3-beta-dioxygenase	1.75359													comp784_c0	LACS1	long-chain acyl-CoA synthetase	2.0261
comp16689_c0	CYP734A1	-	2.0663													comp11897_c1	LACS1	long-chain acyl-CoA synthetase	1.92457
comp70607_c0	4CLL9	OPC-8:0 CoA ligase 1	1.72961													comp23937_c0	LACS6	long-chain acyl-CoA synthetase	1.08555
comp23590_c0	AOC3	allene oxide cyclase	-4.84883													comp65028_c0	FAR4	-	2.64001
comp59419_c0	DAD1	-	-6.79108
comp882_c0	DAD1	-	-5.94203
